# Supplementary material for: Integrated Proteomics and Metabolomic Analyses of Plasma Injury Biomarkers in a Serious Brain Trauma Model in Rats
Source: Int J Mol Sci. 2019 Feb 20;20(4):922. doi: 10.3390/ijms20040922 (PMC6412711; doi:10.3390/ijms20040922)
Supplement: Supplementary file 1 [file ijms-20-00922-s001.zip]

Archive with 22 entries (14 files):
- ijms-435167-supplementary-2/
- ijms-435167-supplementary-2/.DS_Store
- ijms-435167-supplementary-2/Supplementary Files/
- ijms-435167-supplementary-2/Supplementary Files/.DS_Store
- ijms-435167-supplementary-2/Supplementary Files/Raw data.xlsx
- ijms-435167-supplementary-2/Supplementary Files/Supporting Information.docx
- ijms-435167-supplementary-2/__MACOSX/
- ijms-435167-supplementary-2/__MACOSX/.DS_Store
- ijms-435167-supplementary-2/__MACOSX/Supplementary Files/
- __MACOSX/
- __MACOSX/._ijms-435167-supplementary-2
- __MACOSX/ijms-435167-supplementary-2/
- __MACOSX/ijms-435167-supplementary-2/._.DS_Store
- __MACOSX/ijms-435167-supplementary-2/._Supplementary Files
- __MACOSX/ijms-435167-supplementary-2/.___MACOSX
- __MACOSX/ijms-435167-supplementary-2/Supplementary Files/
- __MACOSX/ijms-435167-supplementary-2/Supplementary Files/._.DS_Store
- __MACOSX/ijms-435167-supplementary-2/Supplementary Files/._Raw data.xlsx
- __MACOSX/ijms-435167-supplementary-2/Supplementary Files/._Supporting Information.docx
- __MACOSX/ijms-435167-supplementary-2/__MACOSX/
- __MACOSX/ijms-435167-supplementary-2/__MACOSX/._.DS_Store
- __MACOSX/ijms-435167-supplementary-2/__MACOSX/._Supplementary Files
