# Supplementary material for: Integrated Proteomics and Metabolomic Analyses of Plasma Injury Biomarkers in a Serious Brain Trauma Model in Rats
Source: Int J Mol Sci. 2019 Feb 20;20(4):922. doi: 10.3390/ijms20040922 (PMC6412711; doi:10.3390/ijms20040922)
Supplement: Supplementary file 1 [file ijms-20-00922-s001.zip › ijms-435167-supplementary-2/Supplementary Files/Raw data.xlsx]

## Sheet: iTRAQ-based proteomics analysis
N	Unused	Accession	Name	SameSets	Species	Protein Mass	Protein Length	%Cov(95)	#of Peptides	#of Unique Peptides	Unique Pep. Seq.	#of Spectra	#of Unique Spectra	Unique Spectra	#of quant. Spectra 116:113	116:113	PVal 116:113	#of quant. Spectra 118:113	118:113	PVal 118:113
1	355.89	tr|Q7TQ70|Q7TQ70_RAT	Ac1873 OS=Rattus norvegicus GN=Fga PE=1 SV=1		RAT	86656.2	782	71.1	211	211	MSPVPDLVPGSFK;LVPGSFK;NSPYEIENGVVWVPFR;MADEAASEAHQEGDT;ETDWPFCSDEDWNHKCPSGCR;DLVPGSFK;PDWGEFSEFGGSSSPATRK;GDKELLIGNEKVTSTGTSTTR;EVVKEVVTSDDGSDCGDGMDLGLTHSFSGRLDELSR;TSDSDIFTDIENPSSHVP;QPSQCKETDWPFCSDEDWNHK;RDQLIDMK;FANANNFDNTFGQVSEDLRR;TSDSDIFTDIENPSSHVPEFSSSSK;LIDEANQDFTNR;GDFANANNFDNTFGQVSEDLRR;AQQIQVLQK;FGSLTSNFKE;GDFANANNFDNTFGQVS;ETDWPFCSDEDWNHKCPSG;ETDWPFCSDEDWNH;MHPELGSFYDS;QQIQVLQK;TGTTSE…	11670	11649	10.1.1.2938.26;8.1.1.2527.13;10.1.1.2986.19;12.1.1.3908.14;4.1.1.2788.14;12.1.1.3709.15;7.1.1.2401.26;10.1.1.2765.30;1.1.1.3060.6;2.1.1.3052.16;11.1.1.2704.15;9.1.1.2502.3;9.1.1.3203.9;4.1.1.2733.15;11.1.1.2898.23;9.1.1.3197.11;10.1.1.3058.16;9.1.1.2847.7;7.1.1.2682.7;5.1.1.2955.14;4.1.1.2962.25;5.1.1.3189.22;7.1.1.2823.3;11.1.1.2822.30;8.1.1.2861.23;6.1.1.3014.14;10.1.1.2840.28;2.1.1.2875.25;10.…	2419	1.23595	2.22045e-15	2280	0.895365	0.0029282
2	325.13	sp|P14480|FIBB_RAT	Fibrinogen beta chain OS=Rattus norvegicus GN=Fgb PE=1 SV=4		RAT	54234.9	479	88.73	202	202	VHGDGDMGVLCPTGCELR;KQCSKEDGGGWWYNR;TMTIHNGMFFSTYDR;NSIAELNSNINSVS;TDSDKVDLSIAR;GTDDGVVWMNWK;SIAELNSNINSVSETSSVTFQYLTLLK;YCGLPGEYWLGND;SILEDLR;ETVNDNIPLNLR;EYWLGNDKISQLTR;LESDISAQT;KPPDAGGCVHGDGDMGVLCPTGC;DGVVWMNWK;NDGWVTTDPR;IEMEDWK;CNIPVVSGKECEEIIR;KEEPPSLRPAPPPISGGGYR;CVHGDGDMGVLCPTGCELR;GRYYWGGLYSWDMSK;EDGGGWWY;QYLTLLK;PDAGGCVHGDGDMGVLCPTGCELR;QAQVKDNENVINEYSSILEDQK;GLYSWDMSK;YYWGGLYSWDM;IDETV…	8225	8210	1.1.1.2927.21;8.1.1.3295.28;3.1.1.2515.9;11.1.1.2246.11;4.1.1.3265.17;12.1.1.3696.23;3.1.1.3080.21;7.1.1.2925.11;2.1.1.2476.5;1.1.1.2621.4;11.1.1.2185.9;1.1.1.2524.22;4.1.1.2986.17;2.1.1.2395.25;1.1.1.2418.30;1.1.1.2776.2;3.1.1.2646.10;3.1.1.3050.28;9.1.1.3161.31;4.1.1.2782.9;8.1.1.3107.18;6.1.1.2964.6;1.1.1.2653.17;3.1.1.2558.20;6.1.1.2411.6;8.1.1.2827.27;9.1.1.3155.19;9.1.1.2510.13;4.1.1.2434.1…	1878	1.33045	8.88178e-16	1754	0.824138	1.98744e-06
3	306.43	tr|A0A096P6L8|A0A096P6L8_RAT	Fibronectin OS=Rattus norvegicus GN=Fn1 PE=1 SV=2		RAT	272444	2477	66.25	176	3	IAWESPQGQVSR;GLAFTDVDVDSIK;NGESQPLVQTAVTNIDRPK	3809	20	12.1.1.3891.24;1.1.1.2970.23;11.1.1.2813.23;2.1.1.2805.4;12.1.1.3895.25;10.1.1.2665.24;12.1.1.3915.19;2.1.1.2347.24;1.1.1.2533.21;2.1.1.2809.21;2.1.1.2343.23;1.1.1.2529.13;1.1.1.2969.6;2.1.1.2352.20;11.1.1.2504.20;1.1.1.2974.23;2.1.1.2813.22;12.1.1.3887.23;3.1.1.2463.22;1.1.1.2978.21	6	1.25893	0.645622	6	0.398107	0.200815
4	268.5	tr|F1M6Z1|F1M6Z1_RAT	Apolipoprotein B-100 OS=Rattus norvegicus GN=Apob PE=1 SV=1		RAT	509690	4506	36.02	150	149	VGLPDFHIPDNLFLK;IAQDGVSTSATTNLK;STKPSLQIQK;STFTLSCDGSLHHK;MVHEYANGLLDHRVPQTDMTFR;YVYSYEAESSSGVR;TILFDTFVNDVAPVEKR;QIDNECMGDEDRTFLILR;GLPYPQSLQDHLNGLSELNLPK;VYSQEFEAYNTK;FTTPLLK;MSLWGEHTGQMYSK;VALYPDLGEPNYILNIK;TPSVTIPGPNIIVPSYR;LQEIFNTAKELQSR;VASNFPVDLSR;NSLFFSAQPFEITASTNNEGNLK;QGFFPDSVNK;LSLEDTPK;VIIPSPK;IEGNLVFDPSSYLPK;AQFQDALEDVRDR;NLQHCDGFQPISTSVSPLALIK;AQFQDALEDVR;GFEPTLEALFGK;LQDLQVLGK;TFLI…	909	901	9.1.1.3002.12;8.1.1.2422.11;2.1.1.3099.15;3.1.1.2496.9;6.1.1.2682.17;4.1.1.3142.12;7.1.1.2489.7;5.1.1.3082.14;5.1.1.2673.17;8.1.1.3158.4;5.1.1.3151.25;5.1.1.2622.13;8.1.1.3017.8;7.1.1.3152.25;3.1.1.2551.19;7.1.1.3042.10;12.1.1.3660.9;6.1.1.2282.28;10.1.1.3199.24;6.1.1.2824.12;9.1.1.3243.5;12.1.1.4063.7;9.1.1.3123.23;2.1.1.2448.16;7.1.1.2236.6;4.1.1.2769.8;7.1.1.2993.17;8.1.1.3191.18;9.1.1.2931.8;…	510	1.02802	0.00068955	494	0.816583	7.44071e-12
5	245.67	sp|P02680|FIBG_RAT	Fibrinogen gamma chain OS=Rattus norvegicus GN=Fgg PE=1 SV=3		RAT	50632.4	445	89.44	159	158	YLQDIYTSNK;VAQLEAQCQEPCK;GAKESGLY;FIGGDAGDAFDGYDFGDDPSDKFFTSHN;LTYAYFIGGDAGDAF;DNCCILDER;YLQDIYTSN;GHLSPTGTTEFWLGNEK;ESGLYFIR;MVEEILKY;RYLQDIYTSNK;HLISMQSTIPYALR;SSTPNGYDNGIIWATW;YLQDIY;VAQLEAQCQEPC;IHDTTGKDCQDIANK;HAGHLNGVYYQGGTYSK;EGFGHLSPTGTTEFWLGNEKIHL;CHAGHLNGVYYQGGTYSK;TPNGYDNGIIWATWK;ITNLK;EIDGSGNGWTVLQK;LDGSVDFK;TIPYALRIQLKDWSGRTSTADYAMFR;HLSPTGTTEFWLGNEK;KMVEEILKYEALLLTHESSIR;QLEAQCQEPCK…	7652	7638	4.1.1.2340.4;2.1.1.2249.14;6.1.1.2583.12;6.1.1.2531.24;10.1.1.2351.28;4.1.1.3151.11;5.1.1.2841.21;3.1.1.2978.19;8.1.1.2862.28;7.1.1.2474.8;4.1.1.3228.9;2.1.1.2892.22;3.1.1.2931.6;4.1.1.2754.18;3.1.1.2885.13;4.1.1.2993.21;6.1.1.3053.28;7.1.1.3075.26;12.1.1.3463.12;2.1.1.2425.13;2.1.1.2409.17;3.1.1.3168.11;5.1.1.2958.15;10.1.1.2571.8;2.1.1.2576.24;10.1.1.2598.20;3.1.1.3109.13;7.1.1.3038.21;2.1.1.25…	1400	1.33045	2.44223e-07	1342	0.816583	6.08902e-07
6	199.89	tr|M0RBF1|M0RBF1_RAT	Complement C3 OS=Rattus norvegicus GN=C3 PE=1 SV=1	tr|M0RBJ7|M0RBJ7_RAT	RAT	186323	1663	61.09	108	107	VMNIFLK;LDKACEPGVDYVYK;ADIGCTPGSGK;VLIEDGSGEAVLSR;SSVAVPYVIVPLK;LVAYYTLIGANGQR;QPLTITVR;VYSYYNLEESCTR;VHQFFNVGLIQPGSVK;SVQLMER;LTQSKIWDVVEK;YVTVVANFGATVVEK;QVLTSEK;AVLFNYR;LLWESGSLL;VPVVTQGSDAQALTQDDGVAK;CAEENCFMHQSQDQVSLNER;NVDGTAFVIFGVQDEDKK;DLNMDVSLHLPSR;FLYGK;TVVIVIETPDGVPIKR;GQGTLSVVTVYHAK;ARLITQGESCLK;SGIPIVTSPYQIHFTK;YYTYLVMNK;GLEVSITAR;VELKPGDNLNVNFHLR;VELLHNPAFCSMATAK;HLIVTPSGCGEQNMIGMTP…	1803	1797	10.1.1.2999.16;2.1.1.2592.29;11.1.1.2548.19;7.1.1.2824.10;5.1.1.2952.6;6.1.1.3156.2;11.1.1.2580.16;12.1.1.3577.13;4.1.1.2915.9;3.1.1.2561.31;5.1.1.2724.14;2.1.1.2447.16;3.1.1.2458.13;2.1.1.2827.15;4.1.1.2906.4;5.1.1.2494.10;2.1.1.2587.31;6.1.1.2601.3;9.1.1.2751.6;10.1.1.2648.2;12.1.1.3491.28;4.1.1.2768.3;10.1.1.2839.23;8.1.1.2654.25;9.1.1.2907.9;7.1.1.2492.23;4.1.1.2854.13;5.1.1.2764.29;11.1.1.23…	820	1.0666	0.0132236	724	0.591562	0
7	186.36	tr|G3V9R2|G3V9R2_RAT	Complement factor H OS=Rattus norvegicus GN=Cfh PE=1 SV=1	tr|F1M983|F1M983_RAT	RAT	140230	1235	69.55	102	80	QGFVYK;CLPVTELENGR;YKVGDSLSFSCR;VGDSLSFSCR;TKCIEGHINYPTCV;QGYVTNTGEISGIITCLQDGWSPR;DLIESSSYEHGTTFSYVCDDGFR;IQCVDGKWTTLPICVEYER;VEYSHGDVVEYDCKPR;STGIDAIHPN;MDGSDIVTCVNTK;NGFYPATR;CVGGQWSEPPK;NGEWVPSNPSR;GSITCTYDGWSSTPSCYER;SCDQPLEIPNGEIKGTK;SCDMPVFENAMTK;WIGQPVCK;SSEERDLIESSSYEHGTTFSYVCDDGFR;RFCPPPPQIPNAQVIETTVK;QGYVTNTGEISGIITCLQDGWSPRPSCIK;ERGDAVCTGSGWNPQPSCEEMTCLTPYIPNGIYTPHR;TTLPICVEYER;IDDEIR…	2011	1540	6.1.1.3067.15;4.1.1.2997.31;5.1.1.2470.27;6.1.1.2949.21;1.1.1.3122.22;8.1.1.3309.21;8.1.1.2883.21;4.1.1.3217.26;9.1.1.2586.29;5.1.1.2566.29;10.1.1.2406.23;11.1.1.2481.19;8.1.1.3218.19;5.1.1.2556.11;7.1.1.3056.15;7.1.1.2214.15;7.1.1.3035.30;8.1.1.2991.2;1.1.1.3112.23;9.1.1.2611.17;7.1.1.3042.23;7.1.1.3035.6;7.1.1.3024.31;4.1.1.2907.30;9.1.1.3141.4;9.1.1.2418.10;11.1.1.2243.10;7.1.1.2973.10;7.1.1.2…	445	1.61436	0	407	1.03753	1.95105e-06
8	178.02	sp|P02770|ALBU_RAT	Serum albumin OS=Rattus norvegicus GN=Alb PE=1 SV=2		RAT	68730.1	608	80.76	102	4	LGEYGFQNAVLVR;LATDVTK;KTNCELYEKLGEYGFQNAVLVR;TNCELYEKLGEYGFQNAVLVR	2479	260	7.1.1.2848.30;10.1.1.3182.16;6.1.1.2797.21;4.1.1.3050.20;7.1.1.2865.17;6.1.1.2847.19;9.1.1.3182.22;6.1.1.2864.9;6.1.1.2826.9;9.1.1.2364.5;7.1.1.2828.8;2.1.1.2686.10;6.1.1.2677.16;6.1.1.2855.18;5.1.1.2850.15;7.1.1.2851.21;10.1.1.2959.14;6.1.1.2841.18;5.1.1.2882.9;7.1.1.2832.8;8.1.1.2357.2;8.1.1.3226.22;6.1.1.3056.17;6.1.1.2888.22;11.1.1.3024.22;11.1.1.3027.21;3.1.1.2944.14;1.1.1.3257.7;5.1.1.3156.…	57	0.143219	0.0209495	39	0.0265461	0.0053168
9	168.42	sp|Q01177|PLMN_RAT	Plasminogen OS=Rattus norvegicus GN=Plg PE=2 SV=2		RAT	90535	812	77.34	95	93	NLEENYCR;WEYCNLK;RTLCYITGWGETK;QLAAGSIADCLAKCEGETDFICR;NPDGDVNGPWCYTMNPR;MRDVILFEK;VILGAHEER;DVILFEK;TPENFPCKNLEENYCR;TPENFPCKNLEENYCRNPDGETAPWCYTTDSQLR;RILGSDVQQIAVTK;YVNWIER;ILGSDVQQIAVTKLVLEPNDADI;FSGQHFCGGTLISPEWVLTAAHCLEK;LVLEPNDADIALLK;GENYRGTVSVTASGK;GKTAVTAAGTPCQEWAAQEPHSHR;DVILFEKR;TPANFPDAGLEMNYCRNPDNDQR;NPDGEPRPW;STELCAGHLAGGIDSCQGDSGGPLVCFEKDK;LDGYVSTQGASLHSLTK;PHSWPWQISLR;AEYLNNR;DSL…	2062	2052	2.1.1.2584.5;5.1.1.2310.6;4.1.1.2724.24;2.1.1.2614.11;8.1.1.2199.2;2.1.1.3070.5;1.1.1.2954.7;5.1.1.2538.20;6.1.1.2510.19;9.1.1.2299.3;1.1.1.2333.5;12.1.1.3349.2;4.1.1.2700.5;5.1.1.2933.25;9.1.1.2606.26;2.1.1.2188.6;2.1.1.2819.10;12.1.1.3693.25;3.1.1.2288.10;6.1.1.2647.23;7.1.1.3102.21;6.1.1.2865.12;4.1.1.3187.23;2.1.1.2480.16;1.1.1.2690.23;3.1.1.2571.22;3.1.1.2487.27;12.1.1.3773.14;11.1.1.2575.29…	707	2.10863	0	613	0.937562	0.563731
10	166.11	tr|Q6MG79|Q6MG79_RAT	Complement component 4, gene 1 OS=Rattus norvegicus GN=C4a PE=4 SV=1	sp|P08649|CO4_RAT	RAT	192189	1737	50.26	92	29	FIIPDISEPGTWK;VATWLTHQGSFQGGFR;GCAEQTMIYLAPTLTASHYLDRTEQWSK;VTASEPLETLGSEGALSPGGVASLLR;LQETAGWLLGQQLDDGSFHDPCPVIHRG;TVGIPMPTFSHYYY;LEVPLKDVR;SFFPENWLWR;DGSFGAWLHR;ILSLAQEQIGDSPEKLQETAGWLLGQQLDDGSFHDPCPVIHR;TVGIPMPTFSHYYYMIISR;GCAEQTMIYLAPTLTASHYLDR;EVFAPTSIFQDDFIIPDISEPGTWK;CSVFYAAPTK;GDPQYLLDSNTWIEEMPSER;EEIQLDVQAR;VGDTFVLSLR;STQDTVVTLDALSAYWIASHTTEEK;APHIQLVAHSPWLK;ILTVPSYREEIQLDVQAR;LQETAGWLLG…	1184	254	12.1.1.4025.22;11.1.1.3055.7;11.1.1.3107.4;11.1.1.2932.18;7.1.1.3147.11;5.1.1.2525.9;2.1.1.3088.30;3.1.1.2871.20;6.1.1.3102.19;12.1.1.4216.14;5.1.1.3167.14;7.1.1.2834.5;11.1.1.3060.11;12.1.1.3553.4;11.1.1.2908.19;10.1.1.3186.8;9.1.1.3268.13;5.1.1.2442.5;8.1.1.2649.2;12.1.1.4198.15;7.1.1.2843.23;12.1.1.3989.17;6.1.1.2914.11;9.1.1.3271.28;2.1.1.2930.24;8.1.1.3315.22;11.1.1.3010.15;12.1.1.3994.12;9.…	31	15.1356	0.00886108	32	14.3219	0.00922957
11	150.68	sp|P04639|APOA1_RAT	Apolipoprotein A-I OS=Rattus norvegicus GN=Apoa1 PE=1 SV=2		RAT	30062	259	87.26	90	90	VVAEEFRDR;LQEQLGPVTQ;EMNKDLENVK;AKFGLYSDQMR;QLNLNLLDN;LLDNWDTLGSTVGR;GRDYVSQFESSTLGK;WDTLGSTVGR;MQPHLDEFQEKWNEEVEAYR;LQEQLGPVTQEFWANLEKETD;HPTLIEYHTK;LTEIKNHPTLIEYHTK;LQEQLGPVTQEFWANL;QLGPVTQEFWANLEK;FGLYSDQMRENLAQR;DYVSQFESSTLGK;AWEFWQQDEPQSQWDR;VVAEEFR;WEFWQQDEPQSQWDR;AKIMSMIDEAKK;LQEQLGPVTQEFWAN;WQQDEPQSQWDR;EFWQQDEPQSQWDR;DLGQGLMPVLEAWK;AKIMSMIDEAK;LQEQLGPVTQEFWANLEK;NEMNKDLENVKQK;GRLQEQLGPVT…	3525	3524	1.1.1.2937.15;7.1.1.3118.15;4.1.1.3027.2;2.1.1.2908.2;1.1.1.3174.15;6.1.1.3153.10;11.1.1.2612.14;7.1.1.3041.21;1.1.1.2293.2;3.1.1.2825.2;3.1.1.3108.31;12.1.1.3840.26;12.1.1.4060.13;1.1.1.3050.27;3.1.1.3222.10;12.1.1.4054.12;11.1.1.2740.7;6.1.1.2293.28;12.1.1.4037.7;5.1.1.3066.4;7.1.1.2272.19;1.1.1.2914.3;10.1.1.2926.10;10.1.1.2771.14;12.1.1.4222.5;10.1.1.2821.27;4.1.1.3279.8;7.1.1.2364.3;4.1.1.32…	830	1.0666	2.23951e-06	865	1.07647	9.74776e-14
12	137.81	tr|F1M957|F1M957_RAT	von Willebrand factor OS=Rattus norvegicus GN=Vwf PE=1 SV=3		RAT	308977	2812	36.81	73	73	CHPLVDPEPFVALCEK;VTGCPPFDERK;VIAPATFHTICQQDSCHQER;LCSGFSGVCVDEDGNEKRPGDVWTLPDQCHTVTCLANGQTLLQSHR;IDGDGNFQVLMSDR;HIVTFDGQNFK;VILLLTASQEPQR;RLPGDIQVVPIGVGSR;TLCTCVTGPECACPALLEYAR;HQFLETWVPDHQPCQICMCLSGR;DGTVTTDWKR;LSYGEDLQMEWDGR;TTDFCAMSCPPSLIYNHCER;DGTVTTDWK;VMTLKQDETFQDGCDSHLCR;MYGLCGICDENGANDFTLR;VGDCKSEEEVDIHYCQGK;ANLQELER;YTLFQIFGK;CLPTACTIQLR;SKEFLEEVIQR;AVYSIDIEDLQEQCSCCWPSSTER;EAPDLVLR;YDVC…	439	438	9.1.1.3067.2;12.1.1.3820.21;3.1.1.2415.24;11.1.1.2775.4;10.1.1.3243.4;4.1.1.3001.6;12.1.1.4044.26;6.1.1.2811.14;5.1.1.2314.4;11.1.1.2184.26;3.1.1.2479.14;10.1.1.2482.6;8.1.1.2658.7;10.1.1.3254.11;11.1.1.2849.9;10.1.1.2281.3;12.1.1.4113.10;11.1.1.2397.16;2.1.1.2472.13;12.1.1.3324.5;1.1.1.3130.19;9.1.1.3257.5;10.1.1.2896.12;8.1.1.2510.3;10.1.1.2919.16;10.1.1.3044.4;9.1.1.2498.4;6.1.1.2650.5;9.1.1.3…	215	1.00925	0.859823	225	0.83946	0.328247
13	132.86	tr|A0A096P6L9|A0A096P6L9_RAT	Complement C5 OS=Rattus norvegicus GN=C5 PE=1 SV=2		RAT	189079	1681	43.96	71	71	IKEGLVSVMSYR;IPYSVVR;ENSQYLPIK;VTYSSGYVNLSPENK;HKGDFYQYK;DENPVSHVYLEVVSMHFSK;QCTMIYSTSDTNLQR;EGIDILTHLPK;EKLLYSSYQNINIPVTQDMVPSAR;IPLDLVPK;DSLEQLVGGVPVTLMAQTVNVNQETSDLEPK;QEQTYVISAPK;WLSEEQR;TSGTMFCVK;LWLIEK;DFLCVR;ESYAGVTLDPR;QYLIMGK;QDQYSICNSLLWLIEK;KISCTNANLVK;DLQLLHQK;DSLEQLVGGVPVTLMAQTVNVNQETSDLEPKR;ITSATEENIFVK;FSVSIEPESNFIGYK;EGLVSVMSYR;IDTQEVEASSYLSYSDSGHKR;AFNECCTIADK;DSHVILQLN;GKQYLIMGK…	533	529	10.1.1.2584.11;7.1.1.2794.10;8.1.1.2934.28;6.1.1.3145.22;12.1.1.3678.8;6.1.1.2594.15;10.1.1.2738.5;6.1.1.2975.30;1.1.1.2862.25;4.1.1.3130.7;11.1.1.2467.3;9.1.1.3196.12;6.1.1.2801.12;8.1.1.2715.3;4.1.1.3119.8;2.1.1.2534.3;4.1.1.3174.6;3.1.1.2843.2;9.1.1.3293.8;10.1.1.2566.9;8.1.1.2723.8;2.1.1.2378.18;7.1.1.3133.13;11.1.1.2471.2;1.1.1.2487.2;6.1.1.3090.23;11.1.1.2319.28;11.1.1.3039.14;6.1.1.2598.15…	307	1.47231	1.75992e-08	215	0.90365	0.925538
14	125.36	sp|Q63041|A1M_RAT	Alpha-1-macroglobulin OS=Rattus norvegicus GN=A1m PE=1 SV=1		RAT	167124	1500	53.53	66	64	NALFCLETAWASISNSQESHVYTK;AEDITHNGIVYTPKQDLNDNDAYSVFQSIGLK;DTVVKPVIVEPEGIEK;DAVNEEESVHWQRPK;TEVNTNHVLIY;VIYKQNNICFDNWWVDEYHTQADHSAAR;YVVLVPSELYAGVPEK;EYVLPK;AEQGAYLGPLPYK;TEVNTNHVLIYIEK;FEVQVK;AEQGAYLGPLPYKGGENCIK;SICEEFSK;MVSGFIPVKPSVK;ATPLSLCALTAVDQSVLLLKPEAK;VNTLPLNFDK;TILPNEELIADVQK;YNILPEAEGEAPFTLK;IKEDGTGIELTGTGSCEIANTLSK;ASAFCLSGTTGLGLSSTISHK;TILPNEELIADVQKFDIEK;VGEPQALAMSAIPGAGYR;QQNSHGGFS…	796	791	7.1.1.3093.29;7.1.1.2743.13;2.1.1.2596.9;2.1.1.2745.11;6.1.1.2870.27;6.1.1.2517.25;3.1.1.3104.8;4.1.1.2545.18;5.1.1.2682.30;7.1.1.2356.13;6.1.1.2823.11;1.1.1.2615.3;4.1.1.2567.17;5.1.1.2872.17;2.1.1.2996.9;11.1.1.2234.9;6.1.1.2722.21;3.1.1.2782.25;9.1.1.2571.15;4.1.1.2901.21;10.1.1.2559.9;5.1.1.2518.8;8.1.1.2996.31;3.1.1.2854.22;6.1.1.2273.20;2.1.1.2453.27;8.1.1.2499.2;10.1.1.3221.8;11.1.1.2389.2…	444	0.564937	0	452	0.534565	0
15	123.66	sp|Q63514|C4BPA_RAT	C4b-binding protein alpha chain OS=Rattus norvegicus GN=C4bpa PE=2 SV=1		RAT	62265.5	558	72.22	68	4	SDGTWHPR;SSSYYVR;TPSCHQSCDFPPAIAHGR;SDGTWHPRTPSCHQSCDFPPAIAHGR	2637	35	1.1.1.2335.3;11.1.1.2137.4;11.1.1.2149.4;2.1.1.2161.3;11.1.1.2145.8;11.1.1.2129.3;2.1.1.2173.2;11.1.1.2141.6;1.1.1.2331.4;11.1.1.2133.3;7.1.1.1459.2;1.1.1.2356.10;2.1.1.2254.5;2.1.1.2242.3;11.1.1.2147.9;11.1.1.2121.4;2.1.1.2186.3;11.1.1.2161.4;2.1.1.2116.2;12.1.1.3274.10;1.1.1.2364.17;7.1.1.2529.10;11.1.1.2157.19;11.1.1.2193.5;12.1.1.3364.22;2.1.1.2165.2;11.1.1.2117.6;11.1.1.2125.4;11.1.1.2129.4;…	6	2.60615	0.035146	3	0.963829	0.310798
16	120.97	tr|Q5EBC0|Q5EBC0_RAT	Inter alpha-trypsin inhibitor, heavy chain 4 OS=Rattus norvegicus GN=Itih4 PE=1 SV=1		RAT	103755	933	57.34	69	69	IIQKNTQEAINGR;IILLTDGEPTVGETNPK;ADTVQEATFQVELPRK;TTFELIYQELLQR;YNFQHHF;SQNEQDTVLDGDFTVR;LRDQGPDVLLAK;LGDGLVGSR;TEQFEVSVNVAPGSK;DQGPDVLLAK;QYMPPPGLPGPPGLPGPPGPPGHPHFASSIDYGR;TEKNGIDIYSLTVDSR;DLSTQDQFNIIVF;VLGIDYPATR;TTEKNGIDIYSLTVDSR;NVLFVIDK;VLDLPSLSSQDPAGPSLAMLPK;VRPEQLVK;AVLSAVELLDKSNQAELLPSK;IPAQGGTNINK;YIFHNFMER;VVEQEGTTPEESPN;NVLFVIDKSGSMAGK;SSTGGTIQIENGYFVHHFAPEDLPTMAK;EALIK;GESAGLVK;LFVDIN…	1229	1227	1.1.1.2963.17;8.1.1.2366.7;12.1.1.4027.5;1.1.1.2495.12;7.1.1.3141.14;2.1.1.2815.5;5.1.1.2580.30;6.1.1.2787.14;6.1.1.3129.18;6.1.1.2580.11;2.1.1.2425.6;9.1.1.2572.16;12.1.1.3705.13;12.1.1.3941.8;7.1.1.3130.9;7.1.1.2775.19;7.1.1.2601.16;5.1.1.3163.8;4.1.1.3087.19;2.1.1.2746.12;2.1.1.2356.12;1.1.1.2584.18;9.1.1.3045.15;11.1.1.2922.4;3.1.1.2535.26;11.1.1.3103.20;11.1.1.2718.25;9.1.1.2577.13;1.1.1.280…	432	1.33045	3.62155e-13	418	1	0.00187211
17	114.99	sp|P14046|A1I3_RAT	Alpha-1-inhibitor 3 OS=Rattus norvegicus GN=A1i3 PE=1 SV=1		RAT	163772	1477	41.91	60	19	ALMAYAFALAGNQEK;IMQWQDVKTENGLK;ALMAYAFALAGNQEKR;QQNSYGGFSSTQDTVVALDALSK;SQKTPSVTVQSSGSFSQK;GDPIPNEQVLIK;QSPGPCGSEVATVPETGRK;LVDIKGDPIPNEQVLIK;GMYESLPVVAVK;SYGGFSSTQDTVVALDALSK;YNVPLEK;FSIDTNGISDYSLNIK;QSPGPCGSEVATVPETGR;IEQGGNGSFVYTKALMAYAFALAGNQEK;ETGLMAFTNLK;TPSVTVQSSGSFSQK;AVPAVALDSSTDR;IMQWQDVK;ISLCHGNPTFSSETK	711	266	11.1.1.2873.4;10.1.1.2668.26;6.1.1.2283.26;5.1.1.2378.17;7.1.1.2898.29;4.1.1.2742.10;4.1.1.3258.22;5.1.1.2378.4;4.1.1.2382.3;2.1.1.3000.20;9.1.1.3048.9;4.1.1.2750.19;3.1.1.3156.10;3.1.1.2770.21;10.1.1.3294.22;5.1.1.2724.24;2.1.1.3000.9;3.1.1.3130.9;5.1.1.2716.26;4.1.1.3202.5;3.1.1.2782.20;3.1.1.3239.4;1.1.1.2419.19;3.1.1.2758.24;5.1.1.2606.21;3.1.1.3063.6;5.1.1.2619.17;5.1.1.2835.13;2.1.1.3017.11…	81	0.0608135	2.63835e-08	66	0.0277971	2.48488e-11
18	111.04	sp|P02651|APOA4_RAT	Apolipoprotein A-IV OS=Rattus norvegicus GN=Apoa4 PE=1 SV=2		RAT	44456.2	391	92.58	60	60	QLDQQVEVFRR;MQTTIQDNVENLQSSMVPFANELK;TDVTQQLNTLFQDK;VSSFMSTLQK;LNHQMEGLAFQMK;EKFNQNMEGLK;QLDQQVEVF;LAPLVEDVQSK;EAVEQLQK;VSQMFGDNVQK;QQLGSDSGDVESHLSF;LVPFAVQLSGH;ATDLQAQINAQTQDMK;TDVTQQLNTLFQDKLGNINTYADDLQNK;QLDQQVEVFR;LVPFAVQLS;NLAPLVEDVQSK;LVPFAVQLSGHLTK;RAVEPLGDKFNMALVQQMEK;LQEHLRPYATDLQAQINAQTQDMK;LVPFAVQL;ANMMPHANK;EAVEQLQKTDVTQQLNTLFQDK;SLEDLNKQLDQQVEVFR;LKGNTEGLQK;SLEDLNKQLDQQVEVFRR;GSPDQPL…	1655	1655	9.1.1.3284.7;1.1.1.2665.19;2.1.1.2699.23;3.1.1.3061.23;9.1.1.2730.10;10.1.1.2692.19;12.1.1.4152.3;3.1.1.3186.13;6.1.1.2739.21;5.1.1.3173.22;2.1.1.2966.14;7.1.1.3149.15;5.1.1.2527.25;9.1.1.2597.19;5.1.1.2966.18;11.1.1.2684.18;4.1.1.3016.7;8.1.1.2787.10;6.1.1.2786.2;8.1.1.3144.29;4.1.1.2984.30;5.1.1.2861.3;3.1.1.3225.18;4.1.1.3293.5;12.1.1.3802.15;11.1.1.2700.19;10.1.1.2654.22;11.1.1.3125.29;4.1.1.…	526	1.18032	5.80836e-09	546	1.22462	2.22045e-16
19	90.98	sp|P12346|TRFE_RAT	Serotransferrin OS=Rattus norvegicus GN=Tf PE=1 SV=3		RAT	76394.5	698	59.17	47	46	KGTDFQLNQLQGK;GDKDCTGNFCLFR;LLEACTFHK;DCTGNFCLFR;ADRDQYELLCLDNTR;LYLGHSYVTAIR;GDVAFVK;SAGWIIPIGL;FDEFFSQGCAPGYK;INHCKFDEFFSQGCAPGYK;NGDGKEDLIWEILK;KPVDQYEDCYLAR;HTTIFEVLPQKADRDQYELLCLDNTR;DLKQEDFQLLCPDGTK;DQYELLCLDNTR;GTDFQLNQLQGKK;TVLPADGPR;CLTKLPEGTTYEEYLGAEYLQAVGNIR;ASDSSINWNNLK;SKDFQLFGSPLGK;DLLFKDSAFGLLR;LLEACTFHKS;TSYQDCIK;EGVCPEGSIDSAPVK;DSAFGLLR;EGVCPEGSIDSAPVKWCALSHQER;AVASFFSGSCVPC;DGGG…	494	490	7.1.1.2894.24;5.1.1.2460.2;6.1.1.2630.21;7.1.1.2888.19;11.1.1.3126.7;10.1.1.2690.2;5.1.1.2921.28;7.1.1.2874.5;5.1.1.2896.24;9.1.1.3180.6;12.1.1.3655.2;7.1.1.2436.10;11.1.1.2484.26;8.1.1.3210.2;9.1.1.2310.2;12.1.1.4162.20;6.1.1.2351.28;2.1.1.2519.6;10.1.1.2445.22;2.1.1.3139.5;12.1.1.3663.2;6.1.1.2571.6;11.1.1.2601.21;2.1.1.2509.25;12.1.1.4212.21;1.1.1.2999.10;2.1.1.2513.9;4.1.1.2691.3;10.1.1.3168.…	316	0.353183	0	318	0.30479	0
20	89.81	tr|Q71SA3|Q71SA3_RAT	Thrombospondin 1 OS=Rattus norvegicus GN=Thbs1 PE=2 SV=1		RAT	129670	1170	43.25	46	11	DCVGDVTENQVCNKQDCPIDGCLSNPCFAGAK;GTLLAVER;QQVVSVEEALLATGQWK;GFIFLASLR;GQDLSSPAFR;QDCPIDGCLSNPCFAGAK;AGTLDLSLSLPGK;LCNNPTPQFGGKDCVGDVTENQVCNKQDCPIDGCLSNPCFAGAK;NRIPESGGDNGVFDIFELIGGAR;AQLYIDCDKMESAELDVPIQSIFTR;SITLFVQEDR	407	67	6.1.1.3005.13;6.1.1.2878.26;6.1.1.2874.25;6.1.1.3145.28;10.1.1.2797.25;10.1.1.3277.17;10.1.1.2366.6;4.1.1.3307.8;8.1.1.3317.11;3.1.1.2593.4;6.1.1.2866.23;10.1.1.2648.24;4.1.1.2784.7;7.1.1.2862.26;9.1.1.2648.21;10.1.1.2644.24;6.1.1.2664.17;10.1.1.3278.11;6.1.1.3156.30;5.1.1.3178.25;3.1.1.3243.7;11.1.1.2192.11;9.1.1.3296.18;8.1.1.3314.12;7.1.1.2866.3;1.1.1.2858.27;5.1.1.2871.17;11.1.1.2477.24;5.1.1…	34	1.6293	0.835082	35	0.90365	0.866184
21	85.26	tr|G3V843|G3V843_RAT	Prothrombin OS=Rattus norvegicus GN=F2 PE=1 SV=1	sp|P18292|THRB_RAT	RAT	70385.1	617	56.24	51	49	TFGLGEADCGLRPLFE;LVQNFCR;EECSIPVCGQEGR;WYQMGIVSWGEGCDR;GIAPWQVML;RGDACEGDSGGPFVMK;GIAPWQVMLF;TFGLGEADCGLRPLFEKK;LYQGNLAVTTLGSPC;GNLAVTTLGSPCLAWDSLPTK;QTVTSLLQAGYK;TFMDCLEGR;TEKELLDSYIDGR;LAVTTLGSPCLAWDSLPTK;GDACEGDSGGPFVMK;KSPQELLCGASLISDR;YTVCDSVR;ENLDRDIALLK;LYQGNLAVTTLGSPCLAWDSLPTK;TFGLGEADCGLRPLFEK;GSKENLSPPLGECLLER;RTTDAEFHTFFDER;TTDAEFHTFFDER;SLTDKTEKELLDSYIDGR;TLSKYQNFDPEVK;ETFMDCLEGR;LSPP…	938	926	10.1.1.2951.7;9.1.1.2554.6;2.1.1.2585.5;12.1.1.3685.6;8.1.1.3137.20;8.1.1.2646.11;8.1.1.2336.2;11.1.1.2455.26;11.1.1.2786.15;1.1.1.2762.8;9.1.1.2817.6;11.1.1.2458.30;6.1.1.2919.13;6.1.1.2712.12;11.1.1.2752.30;7.1.1.2559.4;12.1.1.3705.3;4.1.1.2878.11;6.1.1.2666.7;10.1.1.2677.14;9.1.1.2805.9;11.1.1.2523.6;12.1.1.3687.17;11.1.1.2597.3;8.1.1.3001.26;11.1.1.2601.5;5.1.1.2919.18;8.1.1.3302.18;5.1.1.290…	272	0.642688	2.14206e-12	440	1.14815	7.8688e-08
22	80.71	tr|G3V7K3|G3V7K3_RAT	Ceruloplasmin OS=Rattus norvegicus GN=Cp PE=1 SV=1	tr|A0A0G2K9I6|A0A0G2K9I6_RAT	RAT	120665	1059	41.36	42	42	MFTTAPENVDKEDEDFQESNK;EYTDDSFTNRK;EMGPTYADPVCLSK;ADDKLFPGQQY;DLYSGLIGPLIVC;FTKENEGTYYGPDGR;ETFTYEWTVPK;EFTDSTFR;VTFHNKGQFPLSIQPMGVR;SGAGTEDSPCIPWAYYSTVDRVK;MYYSGVDLTK;DNEEFIESNKMHAINGK;AEVGDKVSVHVK;TFCSEPEKVDKDNEDFQESNR;ADDKLFPGQQYLYVLR;DNEEFIESNK;ELISVDTEQSNFYLR;SGAGTEDSPCIPWAYYSTVDR;TYIWQIPER;DIASGLIGPL;VFFEQGATR;ANEPSPGEGDSNCVTR;MYSINGYTFGSLPGLSMCAEDRVK;ALYSEYTDGTFTK;KALYSEYTDGTFTK;DIASGLIGPLI…	460	455	1.1.1.2851.23;12.1.1.4187.2;12.1.1.4199.11;10.1.1.2648.23;5.1.1.2735.25;4.1.1.2477.27;8.1.1.3151.14;4.1.1.2945.29;7.1.1.2844.23;9.1.1.3144.3;4.1.1.2902.25;4.1.1.2579.15;3.1.1.2848.25;7.1.1.2541.20;5.1.1.2807.28;3.1.1.2727.24;9.1.1.2686.20;8.1.1.2949.12;8.1.1.3175.15;10.1.1.3253.23;2.1.1.2843.25;10.1.1.2685.29;9.1.1.2688.9;4.1.1.3007.9;10.1.1.3268.15;11.1.1.2655.16;12.1.1.4196.15;9.1.1.2650.28;9.1…	125	0.0416869	0	259	0.787046	0.00878893
23	80.06	tr|G3V7L3|G3V7L3_RAT	Complement C1s subcomponent OS=Rattus norvegicus GN=C1s PE=1 SV=1		RAT	77712.6	694	53.6	44	5	NSPIVEEFQFPYNR;SPNSPIVEEFQFPYNR;SPIVEEFQFPYNR;SPNSPIVEEFQFPY;TSKSPNSPIVEEFQFPYNR	626	50	3.1.1.3246.14;5.1.1.3105.27;2.1.1.3140.17;6.1.1.2903.29;3.1.1.2795.18;5.1.1.2907.29;2.1.1.2877.24;3.1.1.2804.8;4.1.1.3047.28;3.1.1.2990.28;4.1.1.3071.19;4.1.1.3067.23;2.1.1.2872.16;3.1.1.2987.8;3.1.1.2981.27;6.1.1.3094.6;4.1.1.3043.27;4.1.1.2847.24;5.1.1.2915.29;3.1.1.2964.22;5.1.1.2724.23;3.1.1.2994.27;4.1.1.2854.23;4.1.1.3063.20;3.1.1.2986.29;3.1.1.2798.26;3.1.1.3002.28;5.1.1.2931.21;5.1.1.2720…	13	0.0505825	0.09163	27	1.30617	0.431936
24	76.31	tr|Q65ZS7|Q65ZS7_RAT	Rat apolipoprotein E protein OS=Rattus norvegicus PE=3 SV=1	tr|Q6PAH0|Q6PAH0_RAT;tr|A0A0G2K151|A0A0G2K151_RAT;sp|P02650|APOE_RAT	RAT	38325	336	63.69	47	47	FWDYLR;LEEVGNQAR;GWFEPLVEDMQR;GWFEPLVEDM;NEVNTMLGQSTEELR;LGPLVEQGR;DQPWEQALNR;AYKKELEEQLGPVAEETR;QARLGADMEDLR;LEEQLGPVAEETR;TMLGQSTEELR;ELEEQLGPVAEETR;IQASVATNSIASTTVPLE;QLPGQSDQPWEQALNR;GWFEPLVED;LGQYRNEVNTMLGQSTEELR;GRLEEVGNQAR;ETRARLAK;GELEVTDQLPGQSDQPWEQALNR;EGELEVTDQLPGQSDQPWEQALNR;RLGADMEDLR;FEPLVEDMQR;MEEQTQQIR;EVNTMLGQSTEELR;LEEVREQMEEVR;TANLGAGAAQPLR;IKGWFEPLVEDMQR;RFWDYLR;LAVYKAGAQEGAER…	2110	2106	6.1.1.2630.28;10.1.1.3099.4;2.1.1.2816.29;2.1.1.3238.2;3.1.1.2950.15;9.1.1.3119.25;8.1.1.2621.7;9.1.1.2881.28;8.1.1.3119.4;12.1.1.3772.25;11.1.1.2793.23;7.1.1.2703.24;2.1.1.2828.15;5.1.1.2489.2;2.1.1.2916.30;5.1.1.2628.4;3.1.1.2661.2;1.1.1.2372.11;2.1.1.3206.2;6.1.1.2475.27;9.1.1.2294.2;2.1.1.2791.30;10.1.1.3122.18;9.1.1.2490.12;2.1.1.2828.30;12.1.1.4049.23;1.1.1.2948.26;7.1.1.2394.27;4.1.1.3154.…	214	3.87258	0.0802517	208	3.98107	0.0081973
25	75.64	tr|Q5M7V3|Q5M7V3_RAT	LOC367586 protein OS=Rattus norvegicus GN=LOC367586 PE=2 SV=1		RAT	50948.6	461	71.15	43	23	GPQVYTMAPPKEEMTQSQVSITCMVK;FSWFIDDVEVHTAQTHAPEK;VNSGAFPAPIEK;ETWQQGNTFTC;SISKPEGTPR;TKDVLTITLTPK;SVSELPIVHRDWLNGK;VTCVVVDISQNDPEVR;GFYPPDIYTEWK;CKVNSGAFPAPIEK;ETWQQGNTFTCSVLHEGLHN;GPQVYTMAPPK;GFYPPDIYTEWKMNGQPQENYK;SVSELPIVHRDWLN;DWLNGK;ECNPCGCTGSEVSSVFIFPPK;SEDTATYYCATNR;LSCAASGFTFSDYNMAWVR;SVSELPIVHR;ETWQQGNTFTCSVLHEGLHNHHTEK;VTCVVVDISQND;KETWQQGNTFTCSVLHEGLHNHHTEK;SGAFPAPIEK	1039	501	6.1.1.3087.2;6.1.1.3123.26;1.1.1.2680.5;4.1.1.3021.26;12.1.1.3574.22;3.1.1.2998.23;4.1.1.3089.24;7.1.1.3087.8;1.1.1.3081.8;4.1.1.3139.28;3.1.1.2980.25;4.1.1.2975.25;7.1.1.3108.29;6.1.1.3099.24;5.1.1.2988.27;3.1.1.2551.21;5.1.1.3121.9;6.1.1.3111.6;5.1.1.2964.13;4.1.1.3081.23;4.1.1.3016.25;11.1.1.2303.7;9.1.1.2847.11;4.1.1.2595.27;6.1.1.3135.29;5.1.1.2984.27;4.1.1.3009.27;3.1.1.2794.25;3.1.1.2951.3…	249	0.233346	8.28053e-06	254	0.325087	0.00150166
26	69.48	tr|Q6P7S6|Q6P7S6_RAT	Clusterin OS=Rattus norvegicus GN=Clu PE=2 SV=1	tr|G3V836|G3V836_RAT	RAT	51464	447	56.82	43	43	QEFSDNELQELSTQGSR;KSLLNSLEEAK;VTEVVVK;EQEFSDNELQELSTQGSR;GDRIDSLLESDR;EGALDDTRDSEMK;LFDSDPITVVLPEEVSKDN;ALQEYR;RASGIIDTLFQDR;YVNKEIQNAVQGVK;FFTHEPQDIHHFSPMGFPHK;FMDTVAEK;IDSLLESDR;LFDSDPITVVLPEEVSKD;SLLNSLEEAK;SLLNSLEEAKK;LFDSDPITVVLPEEVSKDNPK;VSTVTTHSSDSEVPSR;PITVVLPEEVSKDNPK;KSLLNSLEEAKK;EIQNAVQGVK;LTQQYNELLHSLQSK;CQEILSVDCSTNN;LFDSDPITVVLPEEV;IDSLLESDRQQSQVLDAMQDSFTR;YNELLHSLQSK;GEQEFSDNELQELS…	1131	1131	8.1.1.3118.2;3.1.1.3224.3;2.1.1.3064.7;1.1.1.2316.3;3.1.1.3181.6;2.1.1.3099.4;6.1.1.2325.21;2.1.1.3088.9;3.1.1.3167.26;6.1.1.2928.5;1.1.1.3112.8;2.1.1.3070.26;1.1.1.3252.27;9.1.1.2741.21;12.1.1.3792.15;8.1.1.3122.6;4.1.1.3328.8;3.1.1.3213.8;3.1.1.2764.15;2.1.1.3097.23;10.1.1.3137.8;2.1.1.3063.23;12.1.1.3714.6;5.1.1.3013.8;4.1.1.2460.23;3.1.1.3169.10;7.1.1.3138.7;2.1.1.2652.31;9.1.1.2250.3;7.1.1.3…	122	5.59758	0.0060181	163	15.1356	1.23026e-09
27	69.34	tr|Q7TPK2|Q7TPK2_RAT	Ac2-120 OS=Rattus norvegicus GN=F5 PE=2 SV=1		RAT	237257	2102	19.22	36	35	TFNPLVVVGLSR;DPQGEYEEHLGILGPVIR;AEVDDVIQVR;DIHSGLIGPLLICR;MPMGLSTGAISDSQIK;FAPSEMDNEETDNTPK;FCENPDEVKR;NSHEFYAINGMIYNLPGLR;SSMVDKIFEGNSNTK;ASNLPLDMR;SYSILYSDQGVSWKPYR;MYEQEWVR;SLSSEMYVK;VTAIVTQGCK;SWWGSYWEPSLAR;SEEDIPSDLLLLK;SWYIEDNINK;LELFGCDIY;QITASSFK;INTTGKPSNLPTFSR;VADMEQEVVFAMFDENK;AWVYYSAVDVER;ANNNKQWLQIDLLK;QHVLLFAVFDESK;LELLGCEVNGCSTPLGLEDGR;EGTLTEDGTQK;KYLDSTFTSRDPQGEYEEHLGILGPVIR;TWNQS…	195	192	5.1.1.2425.25;5.1.1.2851.9;11.1.1.3027.25;2.1.1.2813.15;2.1.1.2373.9;8.1.1.2917.25;10.1.1.3177.19;11.1.1.2994.20;9.1.1.2894.23;5.1.1.2803.14;4.1.1.2571.9;4.1.1.3302.7;6.1.1.3176.4;9.1.1.2869.7;7.1.1.2754.20;1.1.1.2554.7;5.1.1.3183.5;4.1.1.2920.10;2.1.1.2365.9;9.1.1.2920.5;8.1.1.2796.18;8.1.1.2911.23;10.1.1.2908.2;9.1.1.3147.8;5.1.1.2412.16;8.1.1.3157.12;1.1.1.2732.3;6.1.1.2477.10;6.1.1.2485.13;4.…	66	0.119124	0.741203	133	1.87068	0.0361951
28	68.91	tr|F7F389|F7F389_RAT	Complement component C9 OS=Rattus norvegicus GN=C9 PE=1 SV=1	tr|Q5BKC4|Q5BKC4_RAT;sp|Q62930|CO9_RAT	RAT	65284.6	580	58.1	38	38	GVELSDVKR;LSPIYNLIPLTMK;DGNTLTYYR;LLCNGDNDCGDFSDESDCESDPRLPCR;EKGVELSDVKR;KLLCNGDNDCGDFSDESDCESDPR;LSSYLSQTK;ALPVSYEK;DRTTSFNANLALK;GVELSDVK;PLGTPFDNEFYNGLCDR;GIACEISK;KPWNVAFLAYETK;DRVVEESELGR;DSSVDFQFSYFKK;DSSVDFQFSYFK;VVEESELGR;FTITEAPIK;TIDVNDFINWASSLDDAPALISQK;VGVDEVSPEK;LLCNGDNDCGDFSDESDCESDPR;TENYEEQFEMFK;TTSFNANLALK;DHIIDDVISFIR;AIEDYVNEFSAR;SCADALGDRQHCEPTQECEEVQENCGNDFQCETGR;QHCEPTQECEE…	522	521	3.1.1.2629.20;7.1.1.2711.26;7.1.1.2629.25;4.1.1.2437.17;12.1.1.4203.7;5.1.1.3003.2;7.1.1.2810.8;9.1.1.2350.3;8.1.1.3327.27;6.1.1.2714.30;12.1.1.3432.12;12.1.1.3472.9;9.1.1.2346.3;7.1.1.2945.17;8.1.1.3291.13;11.1.1.2928.19;6.1.1.2704.6;5.1.1.2521.26;5.1.1.2649.25;8.1.1.2786.14;3.1.1.2527.13;8.1.1.2915.29;2.1.1.2930.8;2.1.1.2936.16;3.1.1.2644.14;10.1.1.2749.22;8.1.1.2727.31;5.1.1.2331.2;4.1.1.3103.…	147	14.8594	4.44089e-16	59	0.613762	0.0838639
29	67.95	tr|A0A0H2UHI5|A0A0H2UHI5_RAT	Serine protease inhibitor OS=Rattus norvegicus GN=Serpina3n PE=1 SV=1	sp|P09006|SPA3N_RAT	RAT	45480.9	408	67.65	36	28	LEDLTTPYVR;DEIQISTGNALFIEK;EVFSTQADLSGITGDKDLMVSQVVHK;QTQGKIQGLITNLAK;DLMVSQVVHK;DEIQISTGNALFIEKR;DTFQSEFYSGKR;DTFQSEFYSGK;WKVPFDPR;GNSMEEILEGLK;TSMVLVNYIYFK;IQGLITNLAK;LSQPRDEIQISTGNALFIEK;LSQPRDEIQISTGNALFIEKR;IQGLITNLAKK;IDELYLPK;LDPLIIAFDRPF;EDTLFHEDQDK;LSQPRDEIQISTGN;RLQVLAEFQEK;ALYQAEAFTADFQQSR;AKALYQAEAFTADFQQSR;KLINDYVSK;FSISADYNLEDVLPELGIK;LINDYVSK;VPFDPR;DSLRPSMIDELYLPK;FVPMSAK	772	492	5.1.1.2402.8;3.1.1.2776.14;7.1.1.3059.29;5.1.1.3033.19;1.1.1.2987.29;8.1.1.2647.19;1.1.1.3284.18;4.1.1.3282.25;11.1.1.2945.12;10.1.1.2641.7;8.1.1.3150.15;5.1.1.3071.25;2.1.1.2679.8;2.1.1.2828.16;1.1.1.2562.30;12.1.1.4044.15;12.1.1.3450.10;12.1.1.4045.13;2.1.1.2824.20;2.1.1.2689.20;6.1.1.3118.9;1.1.1.3018.5;3.1.1.3050.16;4.1.1.2826.14;9.1.1.2623.22;3.1.1.3138.12;3.1.1.3157.18;4.1.1.2983.15;3.1.1.2…	268	2.44343	1.35891e-13	186	0.60256	2.28567e-07
30	66.66	tr|Q3B8R4|Q3B8R4_RAT	Igh-6 protein OS=Rattus norvegicus GN=Igh-6 PE=2 SV=1		RAT	65548	595	52.1	42	6	STGKPTLYNVSLIMSDTGGTCY;NVSLIMSDTGGTCY;LTVSKNTSNTQVFLK;ITSVDIADTATYYCAR;TVDKSTGKPTLYNVSLIMSDTGGTCY;NTSNTQVFLK	1000	16	4.1.1.2654.22;2.1.1.2681.26;4.1.1.2931.23;3.1.1.2879.26;7.1.1.3039.20;3.1.1.2880.26;12.1.1.3427.14;2.1.1.2780.26;7.1.1.3043.20;3.1.1.2923.17;3.1.1.2884.26;3.1.1.2889.25;11.1.1.2279.26;3.1.1.2893.24;6.1.1.2936.31;11.1.1.2284.15	11	1.36773	0.924676	16	2.58226	0.320125
31	63.96	tr|Q7TQ11|Q7TQ11_RAT	Aa1018 OS=Rattus norvegicus GN=Vtn PE=1 SV=1		RAT	55959.6	490	45.92	39	37	GPQFISR;DSWENIFELL;GEYCYELDETAVRPG;CQCDELCTYYQSCCVDYMEQCKPQVTR;DWHGVPGK;SIAQYWLGCPTSEK;GIEGPIDAAFTR;RFEDGVLDPDYPR;GGEYCYELDETAVRPGYPK;SSDGAKGPQFISR;RVDSVNPPYPR;TRRVDSVNPPYPR;CTQGFMASK;FEDGVLDPDYPR;LIQDVWGIEGPIDAAF;LIQDVWGIEGPIDA;LIQDVWGIEGPIDAAFTR;VDSVNPPYPR;IPATCEPIQSVYFFSGDK;CTQGFMASKK;WLGCPTSEK;PDNVDAALALPAHSYSGR;ATCEPIQSVYFFSGDKYYR;SIAQYWLGCPTS;SIAQYWLGCPTSE;IQDVWGIEGPIDAAFTR;DWHGVPGKVDAAMAGR…	975	970	7.1.1.2893.26;11.1.1.2076.2;5.1.1.2949.31;10.1.1.2643.26;9.1.1.2807.15;2.1.1.2468.15;7.1.1.3026.18;4.1.1.2878.17;7.1.1.2857.7;7.1.1.2841.6;7.1.1.2905.29;7.1.1.2692.12;3.1.1.2565.17;9.1.1.3131.21;8.1.1.2839.20;9.1.1.2699.30;6.1.1.3038.19;2.1.1.2793.10;6.1.1.2413.2;3.1.1.2564.3;7.1.1.2966.21;11.1.1.2838.16;8.1.1.2478.2;10.1.1.2867.2;7.1.1.2906.25;12.1.1.3699.9;9.1.1.3163.16;4.1.1.2700.7;7.1.1.2975.…	116	0.291072	0.0299422	242	2.55859	3.6072e-06
32	60.07	tr|B5DEH7|B5DEH7_RAT	C1r protein OS=Rattus norvegicus GN=C1r PE=1 SV=1		RAT	80424.3	707	57	33	33	TKNSNDVFSQNMFCSGDPTLK;FCGQQDSPQGNPPGR;ALDEFTIIQDPQPQYQFR;LLNYVDWIKK;QSCQAECSSGLYTEPSGYISSLEYPKPYPPDLR;WILTAAHTIYPK;GFLAYYQAVDLDECTSQPNSVEEGLQPR;NSNDVFSQNMFCSGDPTLKHDACQGDSGGVFAVR;NSNDVFSQNMFCSGDPTLK;IQYYCHDPYYK;SIYLPQK;YTTEIIK;FLDPFEIDDHQQVHCPYDQLQIYANGK;LYGEVTSPLYPKPYPSDLETTTVITVPTGYR;YVDWIK;ALDEFTIIQD;NLGEFCGTQRPPDLDTSSNAVDLLFFTDESGDSR;CLPVCGKPVNPVTQK;SLSNGDFR;ANPGNFPWQAFTNIHGRG;GIYTCTPQGIWK;HD…	232	232	7.1.1.2612.28;2.1.1.2495.5;1.1.1.2964.17;8.1.1.2353.3;4.1.1.3113.27;4.1.1.2673.17;11.1.1.2816.9;11.1.1.3057.21;3.1.1.3047.25;6.1.1.2218.2;3.1.1.3226.16;3.1.1.2472.15;3.1.1.2484.30;9.1.1.3251.13;8.1.1.2357.4;4.1.1.3258.4;4.1.1.3285.14;10.1.1.3269.14;7.1.1.2931.17;11.1.1.2824.4;3.1.1.3225.6;9.1.1.2335.3;2.1.1.2952.18;10.1.1.3233.13;4.1.1.3305.19;3.1.1.2488.10;3.1.1.3201.9;3.1.1.3193.5;2.1.1.2777.19…	51	0.103753	3.11112e-06	112	1.49968	0.000129624
33	59.51	tr|A0A0G2K7X7|A0A0G2K7X7_RAT	Complement C7 OS=Rattus norvegicus GN=C7 PE=1 SV=1		RAT	93664.1	846	43.14	30	30	NIVYACNEGYSLVGDPVAR;DGFVQSEGTMFPIGK;NSCTLPASTEK;VLFYVDSGDVK;ILPLTICK;SIAVYGQYGGHR;IACFLPGGMNGMR;CFSGQCISK;MPYECGSSLDVCAR;CGEDLQWLVGEMHCQK;LSGNILSYTFQVK;LLEPHCFHLSLVPK;LIDQYGTHYLQSGSLGGEYR;ELSHLPTLYDYSAYR;VTSTLTPAAPACQPWEK;WSPELK;LTPLYELVK;FIFVSSANQR;CVGSAFETQSCNPER;GFGSVQEK;VTLSCAGGMSLEGPSTFLCGSSLK;NYALVGK;ELENIFK;GFCPSPPALK;FLFFSSSSNR;ELSHLPTLYDYSAYRR;QCEDQDLENLR;SSPVNCEWDSYGPWSECNGCTK;ACGACPIWS…	264	264	9.1.1.2899.5;6.1.1.2955.27;11.1.1.2543.3;7.1.1.2838.22;12.1.1.3703.15;9.1.1.2397.30;6.1.1.2782.29;8.1.1.3205.2;8.1.1.2435.12;7.1.1.2808.24;7.1.1.2289.23;9.1.1.2759.31;8.1.1.2998.4;11.1.1.2539.9;3.1.1.2985.17;9.1.1.2324.6;6.1.1.2836.22;3.1.1.2511.17;12.1.1.3549.23;7.1.1.2928.13;9.1.1.2915.2;6.1.1.2840.22;7.1.1.2989.12;3.1.1.2988.18;2.1.1.2889.12;5.1.1.2794.31;4.1.1.2528.18;11.1.1.2908.16;5.1.1.296…	78	9.90832	1.66089e-13	31	0.420727	0.0716204
34	57.55	sp|Q811M5|CO6_RAT	Complement component C6 OS=Rattus norvegicus GN=C6 PE=2 SV=1		RAT	105113	934	43.79	33	33	FDPCQCAPCPN;AVGYQYFR;LSGTECLCVCQSGTYGENCEKR;QELQNSGLTEEETR;LYSVGEEVEISCLTGFK;FDPCQCAPCPNNGRPR;SISLVQGGR;FLFFTK;QIVVNDYYR;YDLLYQFSR;TDFYKDLATIGK;GDVPDNSFTGGICK;GSFLQGSEK;GRSQQAAALAWEK;TVNICTLGAVR;GSSGPEANVFSEWLESVK;IGESIELTCPR;GDSWTPPIPNSLSCEKDILTK;DSFYVPIFYSSK;KVEILNPGR;QCNVETCPINCVLGDYGTWSDCDPCIR;DNSCDQLCTK;TTDLQLSDVFLK;TECLKPVVQDVLTISPFQSVYK;IFDDFGTHYFTSGSLGGK;RVPCGYDTCYDWEK;GFVVAGPSR;CLNSNQFHF…	213	213	12.1.1.3716.24;2.1.1.2521.10;4.1.1.3112.25;10.1.1.2493.18;8.1.1.3134.3;3.1.1.3030.21;3.1.1.2996.11;10.1.1.2729.18;5.1.1.3179.29;10.1.1.3087.5;8.1.1.3112.27;4.1.1.3101.21;3.1.1.2645.12;11.1.1.2356.13;12.1.1.3728.12;2.1.1.2243.22;11.1.1.2379.17;1.1.1.2808.23;12.1.1.3477.28;3.1.1.3021.14;3.1.1.2366.20;7.1.1.2513.7;7.1.1.2998.23;4.1.1.2571.3;1.1.1.2447.15;1.1.1.2683.4;10.1.1.2744.23;4.1.1.3113.3;9.1.…	34	20.1372	0.000586715	4	0.619441	0.646393
35	55.26	tr|Q5M7T5|Q5M7T5_RAT	Serine (Or cysteine) peptidase inhibitor, clade C (Antithrombin), member 1 OS=Rattus norvegicus GN=Serpinc1 PE=1 SV=1		RAT	52233.6	465	51.4	32	32	DIPVNPM;KATEEDVLEQK;QLMEVFK;EVALNTIIFMGR;ATEEDVLEQK;EQLQDMGLVDLFSPEKSQLPGIIAEGR;TSDQIHFFFAK;SQLPGIIAEGR;VGEGTQVLEMPFK;SQLPGIIAEGRDDLFVSDAFHK;EQLQDMGLVDLFSPEK;ANRPFLVLIR;LQPLDFKENPEQSR;VDGQSCLVPMMYQEGK;VWELSK;LQPLDFK;NPVDDICIAKPR;DIPVNPMCIYR;GNPVDDICIAKPR;ATEEDVLEQKVPEATNRR;NDNDNIFLSPLSISTAFAMTK;FATNFYQHLADSK;NPVDDICIAK;PVDDICIAKPR;KATEEDVLEQKVPEATNR;DDLFVSDAFHK;IEDSFSLK;ATEEDVLEQKVPEATNR;QLMEVFKF…	325	325	2.1.1.2992.7;11.1.1.2525.22;3.1.1.3053.2;2.1.1.2535.16;6.1.1.3156.4;4.1.1.3170.4;1.1.1.3153.7;6.1.1.2450.29;4.1.1.3183.6;8.1.1.3107.11;3.1.1.2573.22;1.1.1.2647.8;4.1.1.2916.15;10.1.1.2983.2;8.1.1.2902.8;3.1.1.2649.8;10.1.1.3072.6;5.1.1.3021.6;12.1.1.3686.6;10.1.1.2496.19;3.1.1.2864.12;10.1.1.2746.17;6.1.1.3154.6;10.1.1.2607.10;4.1.1.3175.7;4.1.1.3302.31;11.1.1.2521.9;11.1.1.2408.6;3.1.1.2653.8;4.…	149	4.32514	0.0190285	92	0.224906	0.825039
36	55.17	sp|P20059|HEMO_RAT	Hemopexin OS=Rattus norvegicus GN=Hpx PE=1 SV=3		RAT	51350.5	460	52.83	29	29	GPDSVFLIK;VWVYPPEKK;GGNNLVSGYPK;LFQEEFPGIPYPPDAAVECHRGECQSEGVLFFQGNRK;GATYAFSGSHYWR;CNADPGLSALLSDHR;DYFISCPGR;SGAQATWAELSWPHEK;ELGSPPGISLDTIDAAFSCPGSSK;SLPQPQKVNSILGCSQ;KWFWDFATR;WKNPVTSVDAAFR;GECQSEGVLFFQGNRK;WFWDFATR;LWWLDLK;GECQSEGVLFFQGNR;DYFISCPGRGHGK;FNPVTGEVPPR;NPLPAAHETVAK;VNSILGCSQ;YYCFQGNK;VDGALCLEK;VWVYPPEK;GEFVWR;LFQEEFPGIPYPPDAAVECHR;LFQEEFPGIPYPPDAAVECHRGECQSEGVLFFQGNR;SGAQATWAELSWP…	318	318	4.1.1.2680.7;5.1.1.2573.15;4.1.1.2500.20;12.1.1.4167.4;6.1.1.2589.14;5.1.1.2624.14;3.1.1.2464.20;12.1.1.4193.11;6.1.1.2608.30;6.1.1.2398.19;7.1.1.2677.9;1.1.1.2428.12;5.1.1.2537.14;3.1.1.2432.23;4.1.1.3302.17;4.1.1.3258.12;1.1.1.2754.7;11.1.1.2150.12;4.1.1.2735.6;4.1.1.3274.15;4.1.1.2591.3;5.1.1.2601.18;2.1.1.2351.12;4.1.1.2504.18;4.1.1.3230.11;4.1.1.2748.8;12.1.1.3349.14;4.1.1.2598.6;2.1.1.2368.…	214	0.0704693	3.10862e-15	161	0.0272898	1.32827e-12
37	54.53	tr|M0R5R0|M0R5R0_RAT	Protein S (Alpha), isoform CRA_b OS=Rattus norvegicus GN=Pros1 PE=1 SV=1	sp|P53813|PROS_RAT	RAT	74611.2	675	35.26	32	32	LPDITR;SCVNAIPDQCDPMPCNEDGYLSCK;QLAILDKTMK;GWNLMKQGALGAK;NIPGDFECECPNGYR;IYFAGLPR;DCKDVDECSLKPSVCGTAVCK;IGFAMLTNKK;DVDECSLKPSVCGTAVCK;GWNLMK;QLAILDK;FSAEFDFR;NGLELWTPVRK;LGSLFKPTDGFLDTK;DVIYSK;DGQGAFTCICKPGWQGDK;SCVNAIPDQCD;YLGCLGAF;GLELWTPVRK;QSANAYPDLR;EGKIEVQFK;FRLPDITR;KVESALIKPINPR;NGLELWTPVR;HCFLTVEK;IGFAMLTNK;VGAFSAAR;NIPGDFECECPNGYRYDPSSK;EAVMNINK;IEVQFK;GLELWTPVR;YLGCLGAFR	440	439	5.1.1.2238.5;7.1.1.2192.7;6.1.1.2565.19;6.1.1.2545.31;5.1.1.2805.9;12.1.1.3942.3;2.1.1.2275.17;7.1.1.2636.25;7.1.1.2556.16;4.1.1.2474.24;9.1.1.2655.3;8.1.1.2818.31;10.1.1.2802.2;5.1.1.2603.3;10.1.1.2654.2;11.1.1.2362.18;6.1.1.2721.6;8.1.1.2570.25;11.1.1.2668.3;3.1.1.2861.9;6.1.1.2713.14;6.1.1.2488.31;6.1.1.2717.10;4.1.1.2478.16;7.1.1.2995.18;4.1.1.2533.6;2.1.1.2490.13;8.1.1.2533.17;7.1.1.2463.28;…	32	96.3829	1.17526e-09	31	96.3829	2.21044e-07
38	52.79	tr|Q91WX0|Q91WX0_RAT	Complement factor H-related protein OS=Rattus norvegicus GN=RGD1564614 PE=2 SV=2		RAT	78308.5	699	62.66	40	9	TCGDLPELEHGSVK;FCPPPPQIPNAHVIETTVK;GDLPELEHGSVK;GFNLPNGQDTIICTESGWTPQPICIPSETCSK;DAIEYSSHEHGTTFSYVCDDGFR;LAVIGTNK;TFCPPPPQIPNAHVIETTVK;EEECVLHYVENGYSLFLER;FSVPPYHHGDSVEFTCAETFTVIGQGSVSCISGR	486	113	8.1.1.2468.5;7.1.1.2362.13;5.1.1.2395.6;7.1.1.2375.12;6.1.1.2400.10;7.1.1.2310.4;7.1.1.2350.9;7.1.1.2330.6;3.1.1.2481.28;6.1.1.2362.17;8.1.1.2480.7;9.1.1.2459.12;6.1.1.2434.11;7.1.1.2300.7;9.1.1.2665.10;6.1.1.2396.18;7.1.1.2314.4;3.1.1.3232.24;6.1.1.2347.28;10.1.1.2397.4;4.1.1.2875.23;7.1.1.2363.27;3.1.1.2819.4;6.1.1.2438.10;6.1.1.2447.9;7.1.1.2310.5;3.1.1.2817.15;6.1.1.2422.21;6.1.1.2493.26;7.1.…	28	4.74242	0.675196	27	4.09261	0.403881
39	52.07	sp|P55314|CO8B_RAT	Complement component C8 beta chain OS=Rattus norvegicus GN=C8b PE=2 SV=2		RAT	66666	589	44.65	27	27	LLCNGDNDCGDQSDEANCRR;RLLCNGDNDCGDQSDEANCR;LLCNGDNDCGDQSDEANCR;LDGLVEFGVRK;SLPLEYSYGEYR;LDGLVEFGVR;CECICPAGFQGVACEVTNRK;NNGVPILK;DLPTAELMKEWGDAVQYNPAIIK;GGSPCSGPASETLDC;CSDILNEIKDR;GGTSEYITSLAYKDLPTAELMK;LKAEPLYELVTATDFAYSSTVK;CEGFVCAQTGR;YYAGACSPHYILNTNFR;SVDVTPAPTDCQLSTWSSWTACDPCQK;DIPIDGK;TMVEDLVVLVR;DLPTAELMK;SVLEVAHYK;GGTSEYITSLAYK;CSDILNEIK;AEPLYELVTATDFAYSSTVK;CECICPAGFQGVACEVTNR;EWGDAVQYNP…	226	225	2.1.1.2343.3;6.1.1.2990.6;6.1.1.2266.18;2.1.1.2610.23;6.1.1.3158.6;2.1.1.2628.25;10.1.1.2790.2;7.1.1.2850.10;6.1.1.2994.5;11.1.1.2308.17;6.1.1.2607.3;4.1.1.2775.24;10.1.1.2884.10;8.1.1.2364.9;7.1.1.3145.9;4.1.1.2765.27;4.1.1.2364.4;6.1.1.2786.4;5.1.1.2803.19;5.1.1.2792.6;10.1.1.2864.13;8.1.1.2755.19;8.1.1.3035.27;8.1.1.2856.2;3.1.1.2995.9;3.1.1.2706.26;11.1.1.2523.3;5.1.1.2999.4;4.1.1.3076.29;6.1…	51	12.2462	1.35162e-06	29	1.05682	0.811546
40	51.49	tr|G3V8B1|G3V8B1_RAT	Glycosylphosphatidylinositol specific phospholipase D1, isoform CRA_a OS=Rattus norvegicus GN=Gpld1 PE=1 SV=1		RAT	93665.9	843	45.2	29	29	CGLSTHVEIGHR;LYSTYSTK;MYELAPEK;MMFTGNSQTALK;ALQFLQLQDGR;EITISGDK;MAFLTMTLHQGGATR;FGSVLHLTDLDDDGLDEIIMAAPLR;AQYVLISPEASSR;ITDVTSGLLGGEDGR;GVFYSTGSWAPESVTFMYQTLER;SWMTPCPEEK;NVIVDCTYLQFLEMHGEMLAVSK;LGTSLSSGYVR;VYGYFPPNR;LGWVMASADLNQDGHGDLVVGAPGYSHPGR;HVSSPSASYTLSVPYAR;IYDNLYGR;MYELAPEKTQPALLSTFSGDR;WYVPIQDLLR;SLLLIGSPTWK;EITISGDKAMGK;LSGALHVYSFSSD;VYIYNGMHTTLGDVTGK;ENYPLPWEK;TQPALLSTFSGDR;ELLLEHQDA…	239	239	6.1.1.3128.30;10.1.1.3006.4;6.1.1.2889.17;3.1.1.2971.17;8.1.1.2655.4;9.1.1.2979.16;6.1.1.2508.7;5.1.1.2500.26;6.1.1.2512.14;5.1.1.2861.9;5.1.1.2516.8;6.1.1.2514.26;2.1.1.2396.3;6.1.1.2516.10;1.1.1.2348.5;6.1.1.2695.22;7.1.1.2684.19;11.1.1.2407.11;7.1.1.2492.8;10.1.1.2979.8;9.1.1.3213.10;6.1.1.2649.10;5.1.1.2591.17;8.1.1.3127.15;2.1.1.2503.8;11.1.1.2877.18;2.1.1.2388.6;3.1.1.2967.15;11.1.1.2458.2;…	105	1.78649	0.00577416	137	3.90841	1.33895e-05
41	51.27	tr|D3ZQ25|D3ZQ25_RAT	Fibulin-1 OS=Rattus norvegicus GN=Fbln1 PE=1 SV=1		RAT	78070.9	705	45.11	26	7	EFTRPEEIIFLR;YEDGMTVGVVR;DSFDIIK;AVTPLYPANQADIIFDITEGNLR;DSFDIIKR;QVRPIVGPFYAVLK;LEMNYVLGGVVSHR	347	79	6.1.1.2837.19;4.1.1.3321.15;6.1.1.3010.9;11.1.1.2566.17;7.1.1.3156.15;3.1.1.3226.7;7.1.1.3156.14;8.1.1.2939.3;6.1.1.2845.4;6.1.1.3172.15;7.1.1.3056.7;8.1.1.3214.6;7.1.1.2777.6;5.1.1.2530.7;8.1.1.3314.16;8.1.1.3008.2;4.1.1.3164.9;9.1.1.2631.7;8.1.1.2531.8;2.1.1.3120.6;6.1.1.2845.16;5.1.1.3093.4;7.1.1.2784.5;4.1.1.2964.2;8.1.1.3149.8;12.1.1.3685.4;4.1.1.3225.5;10.1.1.2619.5;9.1.1.2364.12;4.1.1.3252…	15	17.5388	0.00274665	12	4.7863	0.056796
42	47.88	sp|Q62894|ECM1_RAT	Extracellular matrix protein 1 OS=Rattus norvegicus GN=Ecm1 PE=1 SV=2		RAT	63248	562	55.69	24	24	LETEFQR;LVWEDAMTQFCEAEFSVK;LDGFPPGRPSPDNLK;DLLTVDLSR;QIPGLIQNMTVR;AWEDTLDGYCDRELAIK;NICLLR;NVALVAGDTGNATGLGQQGPTGGTNVGPAPGSKEE;NLPATDAIQR;SDTNRLDCVK;EIDPPVQHQEEIVQSR;LAFIEDLCGPR;AWEDTLDGYCDR;DECFAHLAPYPNYDRDLLTVDLSR;QHVVYGPWNLPQTGYSHLSR;CCELPYPEQACCGEEEK;NSWKDPALCCTLSPGDK;QGEALNLLETGYSR;QKEEKPPTLTGQHPPEPR;QANCFNTNYLR;VTPNLMDHLCGNGR;QICLPER;DPALCCTLSPGDK;VDPALPQEAIPLQK	238	238	6.1.1.2490.5;4.1.1.2657.6;4.1.1.2888.20;1.1.1.2888.10;2.1.1.2487.28;5.1.1.2531.4;10.1.1.2715.20;5.1.1.2941.27;5.1.1.2937.22;3.1.1.3016.19;7.1.1.2625.29;4.1.1.2485.5;7.1.1.2138.2;4.1.1.2538.25;9.1.1.2883.15;10.1.1.2925.23;7.1.1.2251.9;9.1.1.2940.18;6.1.1.2518.5;3.1.1.2388.7;5.1.1.2321.7;8.1.1.3298.6;2.1.1.3008.8;9.1.1.2749.23;9.1.1.2723.6;11.1.1.2711.10;11.1.1.2177.11;7.1.1.2616.25;9.1.1.2936.18;1…	92	6.91831	6.00627e-07	100	7.94329	3.25923e-08
43	47.21	sp|P06238|A2MG_RAT	Alpha-2-macroglobulin OS=Rattus norvegicus GN=A2m PE=2 SV=2		RAT	163784	1472	26.56	29	26	VAVQLEASPDFLAAPEEKEQR;IQEEGTGVEETGKGLTK;LPSDVVEESAR;TVEHPFSVEEFVLPK;NALFCLDTAWK;ATVLNYLPTCIR;ELCGNEVPVVPEQGKK;GCFSQLVK;ASVTVLGDILGSAMQNTQDLLK;SFLHLESLPDKLR;FSINTDDIMGTSLTVR;ALLSVMASPQSLCGLR;IAQWQNFNLEGGLK;AIAYLNTGYQR;FQVNNNNQLLLQR;VYDYYEKDEFAVAK;IQEEGTGVEETGK;LSFVNVDSHFR;QGIPFVGQVLLVDGR;GIPAAYHLVSQSHMDAFLESSESPTETR;ELCGNEVPVVPEQGK;QQNSHGGFSSTQDTVVALHALSK;VTLPTVPGDYTVK;YSAPCSTDYGNA;DGSYSTFGDKPGR;Q…	128	109	2.1.1.2785.19;5.1.1.2876.10;6.1.1.2277.17;7.1.1.2959.18;12.1.1.4151.25;12.1.1.4186.19;6.1.1.2476.10;1.1.1.2388.8;8.1.1.2510.16;9.1.1.2773.3;11.1.1.2954.16;4.1.1.2940.27;3.1.1.2500.15;8.1.1.2816.2;10.1.1.3109.13;9.1.1.2669.14;7.1.1.2634.2;8.1.1.3093.16;7.1.1.3044.26;12.1.1.4165.24;9.1.1.2324.7;7.1.1.2458.12;5.1.1.2719.8;6.1.1.2716.2;8.1.1.2797.2;11.1.1.2978.13;3.1.1.2496.17;4.1.1.3006.9;5.1.1.2670…	42	0.0570164	2.21293e-09	40	0.0420727	0.000713271
44	46.76	tr|D3ZWD6|D3ZWD6_RAT	Complement C8 alpha chain OS=Rattus norvegicus GN=C8a PE=1 SV=1		RAT	66272.9	587	45.49	24	24	AVTPGAVACQLSDWSEWTDCFPCQNEK;LYYGEDEK;HLVCNGDQDCLDGSDEDNCDDAR;IHGITVEDVK;DLAVEDIISR;FGGTICSGDIWDKANCDSPTPCLR;ANCDSPTPCLR;AALGYNILTQEEGQSVYDAK;SLLQPSK;IIGEGDLSGESCVMTGDGNQDKR;ALDQYLMEFNACR;IHGITVEDVKK;QGPACESMVLEAMEGAK;LQYDPTCER;FGGTICSGDIWDK;QYEPIPGSER;LYYGEDEKYFR;CIGGGVGLQFGEK;QCNNPAPQNGGAPCLGK;KCIGGGVGLQFGEK;SQSNSVTFGISPAK;RALDQYLMEFNACR;DKSQSNSVTFGISPAK;YYGGQCETVYNGDWR	294	293	8.1.1.2676.20;8.1.1.2922.11;9.1.1.3242.25;6.1.1.3046.24;6.1.1.2304.27;7.1.1.2202.13;8.1.1.2432.29;12.1.1.3785.7;9.1.1.2382.10;4.1.1.3115.17;4.1.1.2424.5;6.1.1.2297.22;8.1.1.2431.17;7.1.1.2192.16;4.1.1.2963.27;3.1.1.2875.29;4.1.1.2557.22;8.1.1.2401.4;8.1.1.2665.12;7.1.1.2847.5;8.1.1.2685.18;4.1.1.3236.15;11.1.1.2632.28;7.1.1.2723.24;5.1.1.3074.24;2.1.1.2313.6;12.1.1.3579.25;8.1.1.2997.3;3.1.1.2490…	36	23.5505	0.000354589	17	2.91072	0.102884
45	45.92	sp|P05544|SPA3L_RAT	Serine protease inhibitor A3L OS=Rattus norvegicus GN=Serpina3l PE=1 SV=3		RAT	46276.7	413	58.84	25	1	EVTTPYVRDEELSCSVLELK	308	11	11.1.1.2806.21;11.1.1.2808.6;11.1.1.2814.20;12.1.1.3921.19;11.1.1.2802.4;1.1.1.3010.22;11.1.1.2789.5;1.1.1.3006.17;11.1.1.2814.2;11.1.1.2810.4;11.1.1.2810.24	1	3.0761	0.207671	1	0.192309	0.151476
46	45.75	sp|P08932|KNT2_RAT	T-kininogen 2 OS=Rattus norvegicus PE=1 SV=2		RAT	47703.8	430	57.67	26	10	HTHLFALTEVK;EDFPFLR;LVQVQETK;QTNTELTADCETK;KYNAELESGNQFLLYR;EDCVPLPYGDHGECR;YNAELESGNQFLLYR;EALGHSIAQLNAQHNHLFYFK;QEEGAQEMDCNDETVFQAVDTALKK;QEEGAQEMDCNDETVFQAVDTALK	272	78	6.1.1.3021.22;6.1.1.2823.21;4.1.1.2742.4;4.1.1.3015.28;6.1.1.2991.24;3.1.1.2946.27;6.1.1.2812.21;2.1.1.2684.16;8.1.1.3240.30;4.1.1.2833.20;4.1.1.2992.27;5.1.1.2691.16;1.1.1.2387.9;6.1.1.2347.12;2.1.1.2643.16;4.1.1.2829.18;3.1.1.2260.8;8.1.1.3244.31;4.1.1.2823.17;9.1.1.3217.29;1.1.1.2324.3;5.1.1.2385.14;4.1.1.2815.14;5.1.1.2350.12;5.1.1.2686.18;5.1.1.3039.27;5.1.1.2872.27;8.1.1.3049.31;5.1.1.2346.…	30	0.0879023	0.000389699	26	0.038019	5.18964e-07
47	45.29	sp|P55159|PON1_RAT	Serum paraoxonase/arylesterase 1 OS=Rattus norvegicus GN=Pon1 PE=1 SV=3		RAT	39357.6	355	64.23	28	28	DIAAVGPESFYATNDHYFADPYLR;VLSFDTLVDNISVDPVTGDLWVGCHPNGMR;GIGISLDGK;LNAFR;IFFYDSENPPGSEVLR;SLLHLK;LLIGTVFHR;ILLMDLNEK;GIEAGAEDLEILPNGLTFFSTGLKYPGIK;GIEAGAEDLEILPNGLTFFSTGLK;TITHELLPSINDIAAVGPESFYATNDHYFADPYLR;RIQSILSEDPK;VLSFDTLVDNISVD;GKLLIGTVFHR;YVYIAELLAHK;GTVLQGTTVAAVYK;IQSILSEDPK;ALCCDL;VTVVYAENGTVLQGTTVAAVYK;YVYIAELLAH;GIEAGAEDLEILPNGLTFF;TITHELLPSIN;VVADGFDFANGIGISLDGK;SFDPSKPGK;LLIGTVF;HANW…	416	416	5.1.1.2726.18;7.1.1.3013.25;7.1.1.2845.23;11.1.1.3139.14;11.1.1.3097.3;3.1.1.2804.21;8.1.1.3288.30;12.1.1.3561.2;6.1.1.3034.25;6.1.1.3163.29;6.1.1.3009.24;10.1.1.3270.4;6.1.1.2849.21;6.1.1.2977.28;8.1.1.3150.27;4.1.1.3101.17;6.1.1.3179.9;1.1.1.2889.5;7.1.1.3145.22;10.1.1.3278.14;7.1.1.3026.28;7.1.1.3144.18;4.1.1.3141.4;4.1.1.3149.18;7.1.1.3034.27;8.1.1.3205.20;4.1.1.3121.16;8.1.1.3292.28;7.1.1.28…	61	0.0887156	1.22252e-06	139	1.83654	0.000101175
48	45.14	tr|Q3MID7|Q3MID7_RAT	Lipopolysaccharide-binding protein OS=Rattus norvegicus GN=Lbp PE=1 SV=1	sp|Q63313|LBP_RAT	RAT	53497.5	481	41.58	24	24	LHDLDFQIHK;FAISDQAFNIATR;AFRPFTPLITR;GQYEFHSLEIQSCQLR;GEIFNR;ELYKITLPDFSGDFK;ITDKGLEYAAK;VNPAMVVR;EGLLSLQR;SLYPDVNDELAK;GLEYAAK;ITLPDFSGDFK;IKLHDLDFQIHK;ICEMIQK;GLSLSISDSSISVR;SPVTTPTPTMSLPEDSK;AISDQAFNIATR;VTGMLHPEK;QMVYFAISDQAFNIATR;GFPLPLPR;AQTLDVMFKGEIFNR;LHGSFDLDVK;AQTLDVMFK;GSSLKPLPGR	301	301	7.1.1.2371.31;10.1.1.2360.8;3.1.1.2804.13;12.1.1.3594.30;3.1.1.2800.4;4.1.1.3174.2;7.1.1.2972.19;5.1.1.2335.29;2.1.1.2574.13;4.1.1.2887.21;1.1.1.2734.4;2.1.1.2573.17;4.1.1.2635.4;3.1.1.3105.2;3.1.1.2607.2;6.1.1.2751.24;10.1.1.2642.31;10.1.1.2817.2;2.1.1.2495.2;12.1.1.3568.9;2.1.1.2526.4;5.1.1.2530.2;2.1.1.2569.12;5.1.1.3011.16;6.1.1.2953.16;5.1.1.2755.15;3.1.1.2812.15;4.1.1.2528.14;3.1.1.2564.4;5…	108	0.118032	0.00148229	122	0.16293	7.30213e-05
49	43.63	sp|Q68FP1|GELS_RAT	Gelsolin OS=Rattus norvegicus GN=Gsn PE=1 SV=1		RAT	86067	780	34.62	23	23	IFVWK;DSQEEEKTEALTSAK;VPFDAATLHTSTAMAAQHGMDDDGTGQK;DSQEEEKTEALTSAKR;SEDCFILDHGR;AGKEPGLQIWR;SNDAFVLK;VSETRPSTMVVEHPEFLK;AVEVMPK;EVQGFESSTFQGYFK;HVVPNEVVVQR;VSNSGGSMSVSLVADENPFAQSALR;TPSAAYLWVGTGASDAEK;AGALNSNDAFVLK;NWRDPDQTDGPGLSYLSSHIANVER;TGALELLK;TASDFISK;DPDQTDGPGLSYLSSHIANVER;YIETDPANR;TPSAAYLWVGTGASDAEKTGALELLK;QTQVSVLPEGGETPLFK;SEDCFILDHGRDGK;AQHVQVEEGSEPDGFWEALGGK	326	325	1.1.1.2953.4;1.1.1.3158.22;5.1.1.2734.30;1.1.1.2948.6;10.1.1.2782.2;2.1.1.3005.21;2.1.1.3009.26;7.1.1.2892.14;1.1.1.2944.25;6.1.1.3057.7;2.1.1.2488.22;5.1.1.2746.15;3.1.1.2967.7;12.1.1.3413.7;4.1.1.3033.31;2.1.1.2673.26;4.1.1.2758.23;5.1.1.3051.17;10.1.1.2315.2;5.1.1.2634.9;6.1.1.2665.16;4.1.1.3210.22;2.1.1.2286.6;6.1.1.3150.6;1.1.1.2932.6;3.1.1.3173.16;5.1.1.2655.13;1.1.1.2933.10;2.1.1.2607.22;3…	136	9.54993	0.00254939	59	0.554626	0.529527
50	43.25	sp|Q5M8C6|FGL1_RAT	Fibrinogen-like protein 1 OS=Rattus norvegicus GN=Fgl1 PE=2 SV=1		RAT	36476.3	314	67.2	22	22	EVQFLDRGQEDSFIDLGGK;EVQFLDR;QQQVVIAQLLHEK;NINLLTMQGDYTLK;AETDNGVVWYTWR;IRPSDFIPNIV;IKPLQSLAEFSVYCDMSDGGGWTVIQR;GQEDSFIDLGGKR;GWNDYENGFGNFVQSNGEYWLGNK;EVQFLDRGQEDSFIDLGGKR;CHSANLNGVYYQGPYR;VVIAQLLHEK;GQEDSFIDLGGK;FAQYEK;CHSANLNGVYYQGPYRAETDNGVVWYTWR;DRDNDNYNGNCAEEEQSGWWFNR;IDLTDFEK;HYADCSEIYNDGFK;VKQQQVVIAQLLHEK;DENCLQEQVR;GWWYSLK;IDLTDFEKNSR	392	392	3.1.1.3240.28;10.1.1.2756.9;9.1.1.3254.9;10.1.1.3225.7;8.1.1.2674.25;5.1.1.2727.25;7.1.1.2900.20;11.1.1.2607.10;2.1.1.3134.23;1.1.1.2325.2;7.1.1.2900.9;6.1.1.2360.29;10.1.1.3237.4;11.1.1.3086.6;7.1.1.3135.27;1.1.1.2348.4;4.1.1.2917.25;1.1.1.2692.2;11.1.1.3082.13;2.1.1.2790.23;6.1.1.2587.13;2.1.1.2742.7;10.1.1.2741.5;9.1.1.2775.25;10.1.1.2752.7;10.1.1.2721.27;3.1.1.3236.26;11.1.1.2682.2;11.1.1.236…	124	1.11686	0.295436	147	3.94457	3.08886e-08
51	43.07	tr|A0A0H2UHM3|A0A0H2UHM3_RAT	Haptoglobin OS=Rattus norvegicus GN=Hp PE=1 SV=1	sp|P06866|HPT_RAT	RAT	38431.7	346	59.25	22	22	LQTEGDGIYTLNSEK;QWVNPAAGDKLPK;YVMLPVADQEKCELHYEK;SCAVAEYGVYVR;DIAPTLTLYVGK;ATDLKDWVQETMAK;DWVQETMAK;YVMLPVADQEK;IIGGSMDAK;GAVSPVGVQPILNK;DWVQETMAKN;LQTEGDGIYTLN;VELGNDATDIEDDSCPKPPEIANGYVEHLVR;GSFPWQAK;NQLVEIEKVVLHPER;VMPICLPSK;ATDLKDWVQETMAKN;SVVDIGLIK;VMPICLPSKDYVAPGR;HTFCAGLTK;NQLVEIEK;MGYVSGWGR	315	315	6.1.1.2683.14;9.1.1.2489.6;10.1.1.2803.11;11.1.1.2475.18;10.1.1.3088.23;7.1.1.2575.28;4.1.1.2570.19;9.1.1.2712.11;3.1.1.2554.22;3.1.1.2509.17;8.1.1.2729.31;11.1.1.2340.8;10.1.1.2969.20;5.1.1.2474.18;11.1.1.2880.9;12.1.1.3780.31;8.1.1.2854.11;2.1.1.2708.8;9.1.1.2921.27;9.1.1.2698.29;11.1.1.2322.15;10.1.1.2673.28;6.1.1.3041.3;11.1.1.2514.28;6.1.1.2410.19;5.1.1.2554.25;2.1.1.2332.18;5.1.1.2819.22;8.…	173	0.0751623	0	150	0.0366438	3.64153e-14
52	42.87	tr|A0A0H2UHA1|A0A0H2UHA1_RAT	Mannan-binding lectin serine protease 1 OS=Rattus norvegicus GN=Masp1 PE=1 SV=1	sp|Q8CHN8|MASP1_RAT	RAT	80112.9	704	40.2	24	7	VTQDMICAGEK;HIMLHPLYNPSTFENDLGLVELSESPR;YNPSTFENDLGLVELSESPR;LNDFVMPVCLPEHPSTEGTMVIVSGWGK;YGVYSYIYPNK;YGVYSYIYPNKDWIQR;SLPTCLPVCGLPK	210	57	7.1.1.3110.16;7.1.1.3106.13;8.1.1.2928.30;7.1.1.2768.29;6.1.1.2794.28;7.1.1.3088.7;6.1.1.2978.3;10.1.1.2962.14;5.1.1.2795.6;6.1.1.3115.12;9.1.1.3014.13;9.1.1.3008.2;8.1.1.2931.8;5.1.1.2799.5;8.1.1.2857.24;6.1.1.3113.14;8.1.1.3288.13;6.1.1.2777.30;8.1.1.3268.15;6.1.1.2783.5;7.1.1.2778.29;7.1.1.3103.18;9.1.1.3266.14;7.1.1.3107.12;6.1.1.3108.14;7.1.1.2700.15;8.1.1.3271.13;8.1.1.3288.10;7.1.1.2772.7;…	19	1.38038	0.808316	21	2.96483	0.246901
53	42.78	tr|A2VCV7|A2VCV7_RAT	Mannan-binding lectin serine peptidase 2 OS=Rattus norvegicus GN=Masp2 PE=1 SV=1		RAT	75573	685	43.8	26	24	YVCEADGFWTSSK;HTCSALCSGQVFTGR;LVSPGFPEK;SKWPEPVFGR;EYGPFCGK;YVCEADGFWTSSKGEK;VTVNMLCAGLDAGGKDSCR;VTVNMLCAGLDAGGK;CEYDFVK;VLATLCGQESTDTER;GAGFDNDIALIK;SGFLSSPEYPQPYPK;NIMPICLPR;SFTAVCQK;VGYILHQNK;NLMFVDIPIVDHQK;DSFSVFCK;GDSGGALVFLDNETQR;SWTLTAPPGFR;TDFVGTVAGWGLTQK;TSLGDSVPCDHYCHNYLGGYYCSCR;TGFELLQGSVPLK;VTFHSDYSNEKPFTGFEAFYAAEDVDECR;TEAMSSLDIR	224	213	3.1.1.3108.25;1.1.1.2907.25;9.1.1.3153.17;4.1.1.2738.22;7.1.1.2929.16;9.1.1.2859.2;7.1.1.2921.5;6.1.1.2920.26;8.1.1.2885.2;3.1.1.2586.21;3.1.1.2616.15;6.1.1.2905.14;5.1.1.2638.17;5.1.1.2658.26;5.1.1.2474.3;9.1.1.3142.3;8.1.1.3072.8;9.1.1.2676.3;4.1.1.2731.27;4.1.1.2640.14;6.1.1.2261.11;4.1.1.2718.22;4.1.1.3308.11;5.1.1.2541.16;7.1.1.3047.2;1.1.1.2408.11;6.1.1.2802.12;6.1.1.2934.5;2.1.1.2486.18;4.…	75	8.24138	0.000182139	58	1.95885	0.391365
54	41.7	tr|F1LWS4|F1LWS4_RAT	Uncharacterized protein OS=Rattus norvegicus PE=1 SV=3		RAT	65865	574	57.84	26	21	QGYVTADGETSGSITCLENGWSAQPSCLK;QQVEPCDFPQFK;SSITCTYEGWSDEPTCYDSTK;EFSYYCDNGFLTPSGSYWDYLR;IISIEIMR;SYFPVPIGK;NGYLYHENIR;LNDKLDYECHIGYK;SDIEIENGFLSQSDSK;LYYQSGEMQEFK;GSITCHHDGWSDIPSCYDSTK;QGWEPEVPCLK;TIICINGDWSEPPK;VQCYNGYSLPNGQDTITCTENGWSPPAK;CLHPCIISIEIMR;GWEPEVPCLK;LNDKINYECHVGYVNK;EYSYYCDNGFLTPSLSYWDYLR;SCDVPVFENSVTK;QCVFHYVENGESSYWQR;YVEEQAVK	307	254	3.1.1.2765.16;2.1.1.2410.8;7.1.1.2631.19;8.1.1.2798.23;1.1.1.2833.12;10.1.1.2753.26;8.1.1.2832.18;7.1.1.2967.21;8.1.1.2665.26;2.1.1.2662.15;12.1.1.3471.5;12.1.1.3723.27;2.1.1.2624.7;1.1.1.2917.30;10.1.1.2883.30;10.1.1.2749.26;3.1.1.2875.31;9.1.1.2803.31;8.1.1.2873.21;9.1.1.2765.26;5.1.1.2679.15;10.1.1.2518.10;10.1.1.2946.21;3.1.1.2851.31;7.1.1.2648.17;12.1.1.3875.29;9.1.1.2901.25;10.1.1.2627.26;1…	27	23.1207	0.00573192	25	12.2462	0.0132431
55	40.24	tr|Q68FY4|Q68FY4_RAT	Group specific component OS=Rattus norvegicus GN=Gc PE=1 SV=1		RAT	53517.8	476	54.41	20	20	SYLSMVGSCCTSAKPTVCFLK;VCSQYAAYGK;SLSLILYSR;SCESDAPFPVHPGTSECCTK;TKMPNASPEELADMVAK;QLTSFIEK;VLDTTLK;QLSLLTTMSNR;MPNASPEELADMVAK;VCSQYAAYGKEK;ECCDTQDSVSCFSTQSPLMK;YCSSQIDAEMR;DLCGQSATQAMDQYTFELSR;EVVSLTEECCAEGADPNCYDTR;TQVPEVFLSK;LCMAALSHQPQEFPAYVEPTNDEICEAFR;KFPSSTFEQVSQLVK;KLCMAALSHQPQEFPAYVEPTNDEICEAFR;GQEMCADYSENTFTEYKK;ELPEHTLK	111	111	4.1.1.2792.20;11.1.1.2476.22;9.1.1.2964.14;4.1.1.3144.24;3.1.1.2745.19;11.1.1.2652.7;11.1.1.2757.2;11.1.1.2428.28;5.1.1.2591.14;9.1.1.2812.9;9.1.1.2804.12;1.1.1.3044.8;4.1.1.2314.3;7.1.1.2274.11;8.1.1.2356.8;9.1.1.2618.24;4.1.1.2739.25;1.1.1.2856.18;6.1.1.2327.22;3.1.1.2494.28;7.1.1.2257.24;7.1.1.2708.14;5.1.1.2178.5;7.1.1.2274.23;3.1.1.2662.10;6.1.1.2179.4;6.1.1.2836.20;4.1.1.2800.22;7.1.1.2279.…	58	0.0751623	4.26851e-06	41	0.030479	2.29317e-07
56	39.93	tr|F6Q1N1|F6Q1N1_RAT	Coagulation factor XIII B chain OS=Rattus norvegicus GN=F13b PE=1 SV=2	tr|B1H260|B1H260_RAT	RAT	74880.3	659	43.25	22	22	SYYFPMSIDKK;EEKQCDFPAVENGR;CPPPPVPLNSK;QTEEVECQAHGWSFTPQCNK;LSFFCLAGYATESGKQEEK;SLSFQEALR;GDAYMTETSIPESELR;VACEQPPSVENGVADPR;DRVQYTCTAGYYTATGK;SLSFQEALRT;GSQTSLCEQGTWSSPPVCLEPCTIDVHHMNR;QCDFPAVENGR;IAQYYYTFK;VQCDGGILK;CTAEGWSPKPR;GMCASPPVIR;SEVYYSGDKVTYR;LIENGYFHPVK;TTGGKDEEVVQCLSEGWSSQPSCR;VQYTCTAGYYTATGK;QGYVLPLSTTLSEVSVQCNR;ILHGDMIDFVCK	105	105	4.1.1.2687.13;11.1.1.2570.19;3.1.1.2430.27;3.1.1.2373.15;2.1.1.2231.10;9.1.1.2977.21;8.1.1.3001.19;12.1.1.3769.30;2.1.1.2330.30;3.1.1.2418.28;2.1.1.2227.11;11.1.1.2671.28;4.1.1.2595.28;9.1.1.2981.21;4.1.1.2499.29;3.1.1.2426.31;12.1.1.3546.27;7.1.1.2507.10;3.1.1.2348.10;9.1.1.2405.28;2.1.1.2405.26;3.1.1.2377.20;7.1.1.2996.12;8.1.1.3154.13;4.1.1.2467.19;9.1.1.2977.22;3.1.1.2447.29;4.1.1.2495.11;9.1…	49	0.457088	0.0447801	54	0.524808	0.0383297
57	39.09	tr|A0A0G2JZ73|A0A0G2JZ73_RAT	Alpha-1-antiproteinase OS=Rattus norvegicus GN=Serpina1 PE=1 SV=1	tr|A0A0G2JY31|A0A0G2JY31_RAT;sp|P17475|A1AT_RAT	RAT	46634	415	53.98	21	21	DADFHVDK;NNYHSEAFSVNFADSEEAKK;MQHLEQTLTK;VINDYVEK;SAILYFPK;GTEAAGATVVEAVPMSLPPQVK;KVINDYVEK;FLEEVK;NNYHSEAFSVNFADSEEAK;AVLTLDER;ISSNLADFAFSLYR;VFNNDADLSGITEDAPLKLSQAVHK;EDAQETDTSQQDQSPTYR;QLDEDTVFALVNY;VFNNDADLSGITEDAPLK;RPDSELQLNTGNGLFVNK;IVDLMK;MIVESETQSPLFVGK;LSISGTYNLK;DADFHVDKSTTVK;TLLSSLGITR	334	332	9.1.1.3009.11;11.1.1.2305.4;10.1.1.2621.17;12.1.1.3938.2;10.1.1.2310.3;12.1.1.4206.16;8.1.1.2775.16;11.1.1.2759.2;2.1.1.1850.2;12.1.1.3952.13;10.1.1.3035.16;4.1.1.2755.5;2.1.1.2631.5;12.1.1.3800.16;10.1.1.2968.12;11.1.1.2767.2;2.1.1.2643.5;8.1.1.2391.4;1.1.1.2528.4;12.1.1.3793.17;10.1.1.3019.13;12.1.1.3450.7;9.1.1.2564.7;3.1.1.3086.14;12.1.1.3796.15;2.1.1.3059.13;10.1.1.2972.12;10.1.1.2472.6;8.1.…	194	0.452898	9.04621e-11	195	0.37325	7.06102e-13
58	38.1	tr|Q5M8B4|Q5M8B4_RAT	Ficolin (Collagen/fibrinogen domain containing) 1 OS=Rattus norvegicus GN=Fcna PE=1 SV=1	sp|Q9WTS8|FCN1_RAT	RAT	36600.9	335	52.24	21	21	GTASPLGQK;RVDGSINFYR;TLGQFLEGTAGDSLTK;GTASPLGQKELGDALCR;DWDSYK;IVGLGAQDK;VAVIQSCPSFPGPPGPK;DWDSYKR;QALGQESGACPDVK;QESGACPDVK;VDGSINFYR;EFQGQTSFAK;ELGDALCR;YKLTLGQFLEGTAGDSLTK;YLPGSHESYADGINWLSGR;LGQESGACPDVK;YSSFQVSGEQEKYK;LTLGQFLEGTAGDSLTK;TVLCDMDVDGGGWTVFQR;YSSFQVSGEQEK;NCAALFHGAWWYHDCHQSNLNGR	343	343	8.1.1.2879.5;6.1.1.2860.15;8.1.1.2736.3;7.1.1.2854.12;4.1.1.3276.26;6.1.1.2863.14;11.1.1.3097.30;8.1.1.3176.11;8.1.1.3164.9;4.1.1.2485.23;8.1.1.3012.15;2.1.1.2446.4;8.1.1.3020.11;6.1.1.2702.7;9.1.1.2578.6;6.1.1.2858.18;7.1.1.2975.11;10.1.1.2949.7;8.1.1.2370.13;5.1.1.3129.27;8.1.1.3021.16;11.1.1.2977.13;9.1.1.2425.3;7.1.1.2827.12;7.1.1.2663.11;6.1.1.2864.12;2.1.1.2471.20;6.1.1.2822.15;9.1.1.3269.7…	44	14.1906	1.48291e-05	48	12.3595	1.13315e-06
59	37.83	sp|Q03626|MUG1_RAT	Murinoglobulin-1 OS=Rattus norvegicus GN=Mug1 PE=2 SV=1		RAT	165325	1487	42.43	58	20	SHGGFSSTQDTVVALDALSK;DTEELTYSVPYGR;FSIDTSSISGYSLNIK;GDPIPNEQVFIK;GGEFEMMPLGVNK;SQKTPLVTIQSSGSFSQK;ALGCLEASWETIEQGR;SSGSLFNNAMK;PNEQVFIK;LVDIKGDPIPNEQVFIK;ESVVFVQTDKPVYKPGQSVK;GEAFMLK;QQNSHGGFSSTQDTVVALDALSK;DMGLTAFTNLK;YNMPLEK;VYDYYETDEVAFAEYSSPCSSDKQNV;HAEEHHTAYAVYSLSK;ISLCHGNPSFSSETK;TLMAYAFALAGNQEK;TPLVTIQSSGSFSQK	587	161	8.1.1.2988.23;1.1.1.2847.7;9.1.1.2644.23;7.1.1.3054.9;6.1.1.2838.18;6.1.1.2570.31;12.1.1.3440.13;2.1.1.2680.28;2.1.1.3140.20;2.1.1.2459.25;9.1.1.2645.18;3.1.1.2449.17;2.1.1.2537.18;7.1.1.3012.8;7.1.1.3013.26;4.1.1.3310.24;8.1.1.3175.10;10.1.1.2726.28;5.1.1.2830.19;8.1.1.3204.7;2.1.1.2320.6;8.1.1.3190.8;9.1.1.3019.7;2.1.1.2679.25;7.1.1.2519.17;2.1.1.2975.25;1.1.1.2840.11;8.1.1.3171.31;10.1.1.2722.…	69	0.0564937	1.45906e-07	60	0.0340408	4.35747e-07
60	37.41	tr|A0A0H2UHR6|A0A0H2UHR6_RAT	Coagulation factor X OS=Rattus norvegicus GN=F10 PE=1 SV=1	sp|Q63207|FA10_RAT	RAT	55484.2	494	42.91	20	19	LSTSFSITQN;KLCSLDNGDCDQFCREEQNSVVCSCAK;DWAEATLMTQK;LCSLDNGDCDQFCREEQNSVVCSCAK;SCLSTAPFPCGK;ENVAPACLPQKDWAEATLMTQK;MMEVPYVDR;NCELFVR;DGLGSYTCTCTEGFEGK;GYFLGNDGK;DTYDFDIAMLR;DTYFVTGIVSWGEGCAR;FKDTYFVTGIVSWGEGCAR;VTAFLK;LSTSFSITQNMFCAGYDAK;VGDLNTEQEDGGEMVHEVDMIIK;LSTSFSITQNMFCAGYDAKQEDACQGDSGGPHVTR;ENVAPACLPQK;TGIVSGFGR	136	130	3.1.1.2902.28;12.1.1.3402.3;9.1.1.2701.3;2.1.1.2576.8;3.1.1.2499.25;2.1.1.2346.16;1.1.1.2907.7;4.1.1.3272.14;7.1.1.3034.10;2.1.1.2759.16;2.1.1.2754.14;6.1.1.2766.27;7.1.1.2758.26;11.1.1.2230.5;1.1.1.2802.22;10.1.1.2631.25;4.1.1.3276.12;4.1.1.2827.29;3.1.1.2905.12;6.1.1.2696.29;12.1.1.3818.17;5.1.1.2693.28;12.1.1.3497.15;3.1.1.2507.26;3.1.1.2503.28;2.1.1.2910.8;2.1.1.2636.24;4.1.1.3280.11;8.1.1.26…	25	0.0501187	0.111101	72	1.80302	0.117475
61	35.51	tr|G3V9R9|G3V9R9_RAT	Afamin OS=Rattus norvegicus GN=Afm PE=1 SV=1	sp|P36953|AFAM_RAT	RAT	69240.4	608	37.5	18	18	FEEAATTCCEQQQK;ADFAFR;CLADSTLPECSK;NVCGALLK;ADTTYALPSVSALVSALR;LCLFTK;FTAAGEECGNIQKPEACFSPESSK;ANVGFLPPFPTLDPEEK;AAPQLPMEELVSLSK;SLAMVQQECK;TLNSINIAVFSK;ADCIINANKDDRPEDLSLR;IANDAIQDMLCDMK;FTDSENVCQER;AFAPVLLNVAAR;WMPEITDEER;AAPITQYLK;HTELSTPELLR	71	70	10.1.1.2798.6;9.1.1.2814.3;10.1.1.2671.31;2.1.1.2312.11;11.1.1.2623.7;11.1.1.3115.26;3.1.1.2436.19;4.1.1.3224.3;9.1.1.2819.2;8.1.1.2459.16;4.1.1.2390.5;9.1.1.2449.27;6.1.1.2564.18;8.1.1.2463.14;9.1.1.2446.25;4.1.1.3232.5;6.1.1.3133.13;8.1.1.3289.9;5.1.1.2309.30;4.1.1.2682.22;6.1.1.2560.17;8.1.1.3287.31;9.1.1.2827.2;11.1.1.2667.5;4.1.1.3305.26;9.1.1.2823.3;4.1.1.3239.22;12.1.1.4208.26;10.1.1.2651.…	29	0.049204	3.05579e-07	43	0.0731139	3.22149e-07
62	34.84	tr|Q6AXN2|Q6AXN2_RAT	EGF-containing fibulin-like extracellular matrix protein 1 OS=Rattus norvegicus GN=Efemp1 PE=1 SV=1		RAT	54654.1	493	56.8	18	18	IKSGNENGEFYLR;QTSPVSAMLVLVK;DIDECDIVPDACK;IQCAAGYEQSEHNVCQDIDECTSGTHNCR;EHIVDLEMLTVSSIGTFR;CVNHYGGYLCLPK;SGNENGEFYLR;DIDECDIVPDACKGGMK;GSFTCHCLPGYQK;TCQDINECETTNECREDEMCWNYHGGFR;SMATSGVIPGGGFIASATAVAGPEVQTGR;TAQIIVNNEQPQQETPAAEASSGAATGTIAAR;FSCMCPQGYQVVR;DVPQSIVYK;CYPQNPCQDPYVLTSENR;LNCEDIDECR;LDQVCINLR;TSSYLCQYQCVNEPGK	87	87	7.1.1.2336.6;8.1.1.3225.22;2.1.1.2377.5;6.1.1.2616.28;2.1.1.2488.29;7.1.1.3144.5;6.1.1.3147.5;10.1.1.2601.16;5.1.1.2529.26;9.1.1.3180.25;8.1.1.2644.26;2.1.1.2492.29;9.1.1.2687.27;11.1.1.3021.23;6.1.1.2608.24;5.1.1.2583.21;9.1.1.3174.4;3.1.1.2585.12;7.1.1.3068.22;6.1.1.2495.14;2.1.1.2367.28;5.1.1.2513.11;5.1.1.2372.11;10.1.1.3163.5;9.1.1.3183.4;5.1.1.2614.11;9.1.1.3294.11;10.1.1.3279.7;3.1.1.2579.…	22	6.66807	0.000778103	18	2.67917	0.232033
63	34.11	tr|G3V811|G3V811_RAT	Coagulation factor XIII A chain OS=Rattus norvegicus GN=F13a1 PE=1 SV=1		RAT	83053.6	732	29.78	20	4	SIVLTIPK;LIASMTSDSLR;KLIASMTSDSLR;AIPPNNSNAAEVDLPTEDLQGLVPR	127	26	8.1.1.2668.24;1.1.1.3206.14;6.1.1.2624.9;7.1.1.2783.10;9.1.1.2668.8;2.1.1.3051.22;6.1.1.2632.14;8.1.1.2946.11;2.1.1.3056.20;9.1.1.2918.12;8.1.1.2934.16;9.1.1.2914.9;8.1.1.2773.18;7.1.1.2617.22;1.1.1.3215.16;7.1.1.2625.17;6.1.1.2628.14;8.1.1.2938.10;1.1.1.3202.21;1.1.1.3193.19;2.1.1.3046.21;8.1.1.2942.17;7.1.1.2621.19;1.1.1.3185.22;8.1.1.2667.3;10.1.1.2670.6	17	0.452898	0.137943	19	0.963829	0.670496
64	32.47	sp|P24090|FETUA_RAT	Alpha-2-HS-glycoprotein OS=Rattus norvegicus GN=Ahsg PE=1 SV=2		RAT	37982	352	51.99	17	17	LGGEEVSVACK;QQAEHAVEGDCDFHILKQDGQFR;QILNQIDKVK;ELACDDPETEHVALIAVDYLNK;VGQPGDAGAAGPVAPLCPGR;QYGFCK;VLHAQCHSTPDSAEDVR;CNLLAEK;CPILIR;QQAEHAVEGDCDFHILK;LLAEKQYGFCKATLIHRLGGEEVSVACK;TALAAFNAQNNGTYFK;APQGAGLGFR;HLLQGFR;QILNQIDK;HAFSPVASVESASGEVLHSPK;VLHAQCHSTPDSAEDVRK	379	379	1.1.1.3226.23;2.1.1.2617.22;7.1.1.2411.6;12.1.1.3473.29;8.1.1.2646.8;9.1.1.2638.5;4.1.1.2942.16;8.1.1.2606.6;9.1.1.2687.8;7.1.1.2472.16;12.1.1.3905.11;9.1.1.2603.2;8.1.1.2712.16;9.1.1.2683.7;4.1.1.2678.16;9.1.1.2638.10;11.1.1.2792.11;1.1.1.3244.22;1.1.1.2406.6;8.1.1.2470.11;10.1.1.2642.25;7.1.1.2497.11;7.1.1.2457.6;3.1.1.2489.31;7.1.1.2449.4;4.1.1.2793.26;12.1.1.3402.12;11.1.1.2469.3;12.1.1.3476.…	94	0.0672977	1.15071e-09	209	0.737904	0.253546
65	32.13	tr|F1M8H8|F1M8H8_RAT	Hyaluronan-binding protein 2 OS=Rattus norvegicus GN=Habp2 PE=1 SV=1	tr|A2VD04|A2VD04_RAT;sp|Q6L711|HABP2_RAT	RAT	62106.7	558	41.76	21	19	YSQYNERDEIPHNDIALLK;GRFCEIGPDDCYVGDGYSYR;FLNWIK;CKDNPCVQGDCLITQTPPYYR;IYGGFK;KPGVYTQVTK;GNTFSCSCPAPFSGSR;VLPVCRPNPCQNGGVCSR;CACKYPYTGPDCSK;TVCLPSDPFPSGTECHISGWGVTETGEGSR;VVLGDQDLK;QLLDAK;FCEIGPDDCYVGDGYSYR;YPYTGPDCSK;FSCACPDQYK;NPDGDHKPWCFVK;LIANALCNSR;DEIPHNDIALLK;DGTYYVYGIVSWGQECGK	152	143	7.1.1.2605.31;2.1.1.2359.6;9.1.1.2689.3;3.1.1.2878.21;7.1.1.2773.31;8.1.1.2778.10;7.1.1.2628.30;11.1.1.2828.16;10.1.1.2880.31;3.1.1.2454.29;11.1.1.2190.7;10.1.1.2338.18;7.1.1.3046.15;9.1.1.2352.21;4.1.1.2915.25;2.1.1.2516.28;7.1.1.2921.7;3.1.1.2988.21;4.1.1.3060.30;11.1.1.2712.31;11.1.1.2386.18;3.1.1.2974.29;5.1.1.2917.31;2.1.1.2367.12;11.1.1.2832.15;8.1.1.2353.10;1.1.1.2680.25;3.1.1.2996.31;12.1…	50	0.190546	0.000129997	90	1.94089	0.0278123
66	31.58	tr|Q5FVS2|Q5FVS2_RAT	Kallikrein B, plasma 1 OS=Rattus norvegicus GN=Klkb1 PE=1 SV=1	sp|P14272|KLKB1_RAT	RAT	71282	638	36.52	17	16	SSSGTPTSIKPVDNLVSGFSLK;EGGIDACKGDSGGPLVCK;NVCFLK;WQLVGITSWGEGCAR;LCTNNIHCQFFTYATK;QCGHQLSACHQDIYEGLDMR;GCLSQLYANTFFR;VAEYIDWILEK;CQFFTYSLLPQDCK;ESITGTLPR;MSEGSYDIALIK;ATIPLVPNEECQK;ITYEAQGSSGYSLR;ADTNTIYTNCWVTGWGYTK;GGDLAAIYTPDAQHCQK;IYGGILNLSEITNK	77	70	7.1.1.2889.30;7.1.1.2664.26;7.1.1.3168.18;9.1.1.3078.21;1.1.1.2559.29;7.1.1.2695.11;8.1.1.3084.10;6.1.1.2706.16;3.1.1.2629.16;11.1.1.2990.16;9.1.1.2769.22;7.1.1.2881.17;6.1.1.2884.30;3.1.1.2692.24;11.1.1.2349.6;7.1.1.2284.23;9.1.1.3264.6;9.1.1.2765.19;6.1.1.2887.8;11.1.1.2993.11;7.1.1.2947.22;8.1.1.3067.24;11.1.1.2244.3;12.1.1.3647.3;11.1.1.2534.4;6.1.1.2888.29;11.1.1.2324.22;6.1.1.2891.10;11.1.1…	35	0.519996	0.151794	43	1.92309	0.0379568
67	31.39	sp|P08934|KNG1_RAT	Kininogen-1 OS=Rattus norvegicus GN=Kng1 PE=2 SV=1		RAT	70932.9	639	34.9	21	17	QEEDAQEMDCNDESLFQAVDTALK;GNAFVDIHK;GPIVTNEYHCLGCMHPISVDSPELGPVLK;VLDMTSVIR;TFYSFK;QEEDAQEMDCNDESLFQAVDTALKK;HTHLFALGEVK;THLFALGEVK;ESNAELTADCETK;DPGNEQGPIHGHGWLHAK;TEGFTLNPPLAQPAVISR;FSIATQICNITPGK;VQEERDPGNEQGPIHGHGWLHAK;SGNQFVLYQVTEGTKK;LISDFPEATSHK;SGNQFVLYQVTEGTK;ESNAELTADCETKR	162	108	10.1.1.2665.5;8.1.1.2984.7;7.1.1.2306.13;5.1.1.2372.22;12.1.1.3341.21;3.1.1.2754.29;6.1.1.2824.10;8.1.1.2972.2;11.1.1.3104.29;7.1.1.2821.3;3.1.1.2589.7;6.1.1.2849.31;3.1.1.2750.28;1.1.1.2676.5;8.1.1.3250.19;6.1.1.2355.17;7.1.1.2829.5;6.1.1.2487.10;9.1.1.2995.4;4.1.1.2656.26;12.1.1.3608.6;3.1.1.2607.20;6.1.1.2479.6;1.1.1.2307.3;8.1.1.3023.27;7.1.1.3094.22;3.1.1.2723.22;2.1.1.2408.8;12.1.1.3768.13;…	29	0.0586138	0.00053836	59	0.862979	0.263139
68	31.24	sp|P16296|FA9_RAT	Coagulation factor IX OS=Rattus norvegicus GN=F9 PE=2 SV=2		RAT	51808	462	35.28	18	17	IICSCTEGYQLAEDQK;DDINSYECWCQAGFEGR;FSIYNNMFCAGYR;QASILQYLR;FGSGYVSGWGK;SCEPAVPFPC;NSPDNKIICSCTEGYQLAEDQK;VSVAYNSK;EYTNIFLK;SCEPAVPFPCGR;GEIEAFCGGAIINEK;ADAPGLIPIFLL;NCELDATCSIK;MFCAGYREGGK;YVNWIK;NCELDATCSIKNGR;VPLVDR	174	168	6.1.1.2745.27;1.1.1.2542.23;8.1.1.2884.23;11.1.1.3018.11;6.1.1.2316.4;6.1.1.2458.2;10.1.1.2709.17;7.1.1.2760.28;8.1.1.3028.19;8.1.1.2896.30;11.1.1.2854.5;9.1.1.2932.5;9.1.1.2936.7;7.1.1.2273.26;5.1.1.2477.11;11.1.1.2337.20;7.1.1.2277.24;10.1.1.3174.19;4.1.1.2431.12;1.1.1.2534.19;9.1.1.3100.11;5.1.1.2481.13;4.1.1.2448.22;8.1.1.2968.8;4.1.1.2798.20;11.1.1.3014.7;5.1.1.2259.11;9.1.1.2858.31;5.1.1.26…	10	0.0222844	0.000275336	70	2.10863	0.0148773
69	30.31	tr|Q5I0M3|Q5I0M3_RAT	Complement component factor h-like 1 OS=Rattus norvegicus GN=Cfhr1 PE=1 SV=1		RAT	30620.7	274	43.07	21	17	YEPFSPVPGGK;SDPPTCLHACVIPEDILEK;QCQNYFLLK;VIPEDILEK;WSDPPTCLHACVIPEDILEK;VIPEDILEKHNIVLR;CVIPEDILEK;ICFFPSVENGHSTSSGQTHK;CIDGHINYPTCL;EGIHCDFPK;HGIVYDEK;SKCIDGHINYPTCL;KYEPFSPVPGGK;ICFFPSVEN;PPTCLHACVIPEDILEK;GEGIHCDFPK;WSDPPTCLHACVIPEDILEKHNIVLR	339	263	11.1.1.2721.7;7.1.1.2533.6;2.1.1.2365.14;10.1.1.2762.19;11.1.1.2579.25;6.1.1.2555.14;1.1.1.2531.12;5.1.1.2345.10;4.1.1.2802.26;4.1.1.2528.23;6.1.1.2557.23;1.1.1.2782.16;7.1.1.2537.9;8.1.1.2629.24;6.1.1.2543.10;2.1.1.2321.4;3.1.1.3097.3;12.1.1.3689.26;6.1.1.2551.14;6.1.1.2221.3;5.1.1.2326.13;7.1.1.2537.23;6.1.1.2549.30;8.1.1.3235.4;6.1.1.2535.10;12.1.1.3692.22;3.1.1.2454.13;3.1.1.3081.19;12.1.1.39…	54	9.72748	0.000279416	43	1.59956	0.157902
70	30.28	tr|C0M4B0|C0M4B0_RAT	Matrix metallopeptidase 19 OS=Rattus norvegicus GN=Mmp19 PE=2 SV=1		RAT	58288.6	517	40.23	17	16	VSALWEGLPGNLDAAVYSPR;AGWADIR;LNRVEPNLDAALYWPVNQK;ELFTGVPDQPSAAMSWQDGQVYFFK;YWSNVAPLTFR;LSPGFPMK;VEPNLDAALYWPVNQK;LHPDDVAGIQALYGK;CGLEDPFNQK;YTQALMAPVYAGYQPYFR;LHPDDVAGIQALYGKR;GDYVWTVTDSGPGPLFR;ILNVPSTLSPSR;TFQEASELPVSGQMDDATR;GSGYWQWDELTR;QSPYCSNSFDGPGK	110	108	8.1.1.2799.19;6.1.1.2542.25;3.1.1.2748.11;11.1.1.2865.5;10.1.1.2788.8;4.1.1.2949.22;6.1.1.3071.18;6.1.1.3072.3;11.1.1.2861.6;10.1.1.2866.5;4.1.1.2801.11;9.1.1.2761.31;11.1.1.2717.6;11.1.1.2721.4;6.1.1.3080.5;7.1.1.3067.18;5.1.1.2419.22;6.1.1.2531.13;10.1.1.2596.19;11.1.1.2867.10;9.1.1.2758.20;6.1.1.3044.7;10.1.1.2792.7;10.1.1.3271.30;8.1.1.2791.23;5.1.1.2665.12;5.1.1.2519.11;9.1.1.2802.16;9.1.1.3…	31	1.85353	0.0897153	36	1.72187	0.261934
71	30.06	tr|Q5FWS5|Q5FWS5_RAT	Lysyl oxidase-like 1 OS=Rattus norvegicus GN=Loxl1 PE=2 SV=1		RAT	66589	608	44.41	15	15	LGWYPPYAANVPPEAYVPPR;HGGSASSSVSASAFATTYR;GLPDLVPDPNYVQASTYVQR;EVAVGDSNGMAR;GAGGGMGAGAAAAAVASAGVIYPFQPR;AVEPQPPFR;TYEQGYVYYR;QPSSYPQQFPYPQAPFVNQYENYDPASR;YIVLESDFTNNVVR;YSHSLYNEGTPGFEQAYPDPSTDVSQIPAGAGGTYGAAGDPR;ASFCLEDSTCDFGNLKR;VLLAGAPQTSQR;HPFGFGQVPDNWR;VLEPPYLPVR;CLASTAYAPEATDYDLR	222	221	10.1.1.2801.11;8.1.1.2951.10;8.1.1.3095.16;11.1.1.3082.23;5.1.1.3023.31;6.1.1.3012.31;6.1.1.2811.11;6.1.1.2775.8;6.1.1.3122.15;3.1.1.2766.15;6.1.1.2771.8;10.1.1.3228.15;2.1.1.2165.3;6.1.1.2807.10;8.1.1.3242.13;4.1.1.3243.21;5.1.1.2807.10;3.1.1.2273.2;6.1.1.3104.18;9.1.1.3151.10;6.1.1.2625.5;9.1.1.2397.13;8.1.1.3213.14;8.1.1.2760.6;12.1.1.3817.30;4.1.1.3255.18;6.1.1.3126.14;10.1.1.3226.20;5.1.1.30…	32	13.4277	4.75341e-05	31	11.4815	0.00138978
72	29.99	tr|Q5U3X5|Q5U3X5_RAT	Fgl2 protein (Fragment) OS=Rattus norvegicus GN=Fgl2 PE=2 SV=1	tr|Q32Q89|Q32Q89_RAT;tr|G3V7P2|G3V7P2_RAT;tr|Q9EPT7|Q9EPT7_RAT;tr|Q6IN12|Q6IN12_RAT	RAT	47801.2	422	41.71	17	17	LESLQLVNMNNIENYVDNK;NAKEEIQGLQGR;EEIQGLQGR;IDLEDFNGLTLY;LQADEHPDPGGNGAETAEDNRVQELESQVNKLSSELK;EFWLGNDK;DCSDYYVLGK;AVYDQFYVANEFLK;AGFGNLER;NGIFWGTWPGVSQAHPGGYK;CPSQEHNQPNPVQHLIYK;TLQEAVDSLKK;LQADEHPDPGGNGAETAEDNR;EFWLGNDKIHLLTK;TLQEAVDSLK;DCSDYYVLGKR;LQADEHPDPGGNGAETAEDNRVQELESQVNK	104	104	1.1.1.2913.8;12.1.1.3409.25;4.1.1.3297.6;2.1.1.2616.7;9.1.1.3133.21;6.1.1.2874.3;9.1.1.3019.20;10.1.1.2542.12;2.1.1.2760.16;8.1.1.3050.24;10.1.1.3203.19;9.1.1.3031.11;3.1.1.2707.5;10.1.1.2976.15;12.1.1.3697.26;1.1.1.2740.3;10.1.1.2979.16;2.1.1.2620.7;5.1.1.3127.2;1.1.1.2327.9;5.1.1.2921.19;3.1.1.2658.16;5.1.1.2240.5;2.1.1.2295.24;3.1.1.2711.7;3.1.1.2637.13;5.1.1.2483.11;5.1.1.2636.6;6.1.1.2833.3;…	56	4.32514	0.000960276	53	1.22462	0.895415
73	29.92	tr|Q6P7A4|Q6P7A4_RAT	Prosaposin OS=Rattus norvegicus GN=Psap PE=2 SV=1	sp|P10960|SAP_RAT	RAT	61039.4	553	36.35	16	16	GEMSNPGEVCSALNLCQSLQEYLAEQNQR;TCAWIHDSSLSASCK;QLESNKIPEVDLAR;IGVCPSAYK;SLPCDICK;EVVDSYLPVILDMIK;LLLGTEK;ICSGGSAVVCR;ANEDVCQDCMK;GCSFLPDPYQK;LGPGVSDICK;TLVPATEAIK;ACSLLPAPASTK;LVTDIQTAVR;NYVDQYSEVAVQMMMHMQPK;NGGFCEVCK	66	66	3.1.1.2440.10;2.1.1.2557.23;4.1.1.2574.10;1.1.1.2314.4;5.1.1.3165.31;11.1.1.2473.6;11.1.1.2331.17;11.1.1.2651.15;2.1.1.2563.22;3.1.1.2439.12;3.1.1.2784.6;3.1.1.2459.18;6.1.1.3088.22;4.1.1.2586.20;5.1.1.2455.4;2.1.1.2377.31;5.1.1.2678.9;6.1.1.3169.27;3.1.1.2788.10;3.1.1.2772.7;5.1.1.2788.2;11.1.1.2647.18;4.1.1.2812.4;3.1.1.2635.23;4.1.1.2582.11;10.1.1.2417.6;3.1.1.2780.5;5.1.1.2452.10;5.1.1.2685.7…	40	0.420727	0.124563	56	1.88799	0.00360193
74	29.4	tr|Q4KM66|Q4KM66_RAT	LOC500183 protein OS=Rattus norvegicus GN=Igkc PE=1 SV=1		RAT	25691.5	234	61.97	23	3	SPQLLIYNANSLQNGVPSR;LLIYNANSLQNGVPSR;ASEDIYSDLAWYQQK	695	19	8.1.1.3020.27;9.1.1.2791.15;11.1.1.2830.21;8.1.1.2822.13;11.1.1.2834.23;9.1.1.2787.12;11.1.1.2842.16;9.1.1.3073.24;12.1.1.3941.10;8.1.1.3012.30;9.1.1.2990.27;6.1.1.2785.30;9.1.1.3055.25;8.1.1.3016.25;11.1.1.2838.22;3.1.1.2893.31;12.1.1.3949.15;9.1.1.3059.26;12.1.1.3945.13	0	0	-	0	0	-
75	29.12	tr|F7FMS0|F7FMS0_RAT	Macrophage-stimulating 1 OS=Rattus norvegicus GN=Mst1 PE=3 SV=1	tr|P70521|P70521_RAT	RAT	83144.3	739	24.49	15	15	QGQHFCGGSLVK;SQLVLLK;VSVFVDWINK;NLLHPVVPGPWQEDVADAEECAR;NLLHPVVPGPWQEDVADAEECARR;CDDDQPPSILDPPVQVQFEK;TADGLPCQAWSR;VVGGHPGNSPWTVSLR;SPLNDFQLLR;EQWVLTAR;TVCGPAGSQLVLLK;CTEEVVPEGCYHGSGEQYR;VAFCYQIPR;ICLPPEQYVVPPGTNCEIAGWGESK;QRSPLNDFQLLR	83	83	8.1.1.2753.11;3.1.1.2354.20;7.1.1.2601.7;8.1.1.2653.4;3.1.1.3165.27;9.1.1.2641.5;7.1.1.2671.25;7.1.1.2897.10;4.1.1.3218.29;4.1.1.3215.12;5.1.1.2893.8;7.1.1.2605.16;4.1.1.3205.10;10.1.1.3266.13;2.1.1.2465.4;7.1.1.2878.11;12.1.1.3458.14;2.1.1.2240.22;8.1.1.2649.4;4.1.1.3205.26;3.1.1.3174.29;3.1.1.3161.31;12.1.1.3462.15;3.1.1.3170.28;11.1.1.3110.4;8.1.1.3034.6;4.1.1.3208.24;4.1.1.2430.14;4.1.1.3209.…	21	8.87156	0.000687939	18	3.83707	0.00526698
76	27.83	sp|Q6P734|IC1_RAT	Plasma protease C1 inhibitor OS=Rattus norvegicus GN=Serping1 PE=2 SV=1		RAT	55610.7	504	37.1	14	14	SNLEDILSYPKDFACVHQTLK;INELLDSLPSDTR;VLGPDGDANLK;SNLEDILSYPK;FQPTYVMMPR;SPIEHTGQSSTWPTTSGSTK;KYPLALFNDQTLK;DSSEATLSEALTDFSVK;HETVLELTETGVEAAAASTISVAR;DFACVHQTLK;LINTWVAENTNHK;DSEVTSHSSQDPLVVQEGSR;ALNPTVFK;GVTSVSQIFHSPDLAIR	85	85	7.1.1.2623.11;5.1.1.2487.19;10.1.1.2484.17;7.1.1.3010.12;2.1.1.2249.19;11.1.1.2330.17;8.1.1.3027.8;4.1.1.2615.10;6.1.1.2494.14;5.1.1.2491.12;4.1.1.2611.12;6.1.1.2642.8;6.1.1.3006.12;6.1.1.2338.12;2.1.1.2788.26;5.1.1.2483.14;8.1.1.2929.21;10.1.1.2485.23;6.1.1.2490.13;7.1.1.2869.8;8.1.1.2763.7;4.1.1.2405.3;8.1.1.3031.8;3.1.1.2361.23;5.1.1.3153.7;2.1.1.2276.11;6.1.1.2988.25;12.1.1.3368.17;3.1.1.3240…	39	0.288403	0.00867059	52	1.04713	0.786511
77	27.8	tr|Q5I0M1|Q5I0M1_RAT	Apolipoprotein H OS=Rattus norvegicus GN=Apoh PE=1 SV=1		RAT	38457.2	345	45.51	14	14	TFYDPGEQIVYSCKPGYVSR;LDGPEEVECTK;KCSYTEEAQCIDGTIEIPK;FTCPLTGMWPINTLK;TCPKPDELPFAVVVPLK;VCPFAGILENGVVR;AVFGCHETYKLDGPEEVECTK;CTEEGKWSPELPVCAR;VKIQDQFK;CSYTEEAQCIDGTIEIPK;EHSSLAFWK;WSPELPVCAR;ITCPPPPIPK;FAALKEYK	125	125	7.1.1.3045.16;6.1.1.3097.20;8.1.1.3251.18;7.1.1.3097.17;2.1.1.2642.29;6.1.1.3109.12;8.1.1.3173.19;2.1.1.2638.25;6.1.1.2940.24;11.1.1.3064.15;8.1.1.3243.20;6.1.1.3049.15;6.1.1.3061.14;8.1.1.3194.22;3.1.1.2742.27;9.1.1.3171.20;4.1.1.2922.27;6.1.1.2555.23;6.1.1.3101.16;5.1.1.2788.30;10.1.1.3165.20;7.1.1.3013.21;5.1.1.2784.30;1.1.1.2466.20;6.1.1.3053.13;10.1.1.3161.13;2.1.1.2391.15;4.1.1.3198.15;7.1.…	67	1.95885	1.66603e-05	34	0.0413048	5.61352e-07
78	27.56	sp|P20762|IGG2C_RAT	Ig gamma-2C chain C region OS=Rattus norvegicus PE=2 SV=1		RAT	36571.4	329	44.38	14	14	NTLPVLDSDESYFLYSK;NGELEQDYKNTLPVLDSDESYFLYSK;LSVDTDSWMR;DILMITLTPK;VNNKDLPSPIEK;DLPSPIEK;TTAPSVYPLVPGCSGTSGSLVTLGCLVK;GDIYTCSVVHEALHNHHTQK;GYFPEPVTVK;TLPVLDSDESYFLYSK;VVSTLHIQHQDWMSGK;NGELEQDYK;TPQVYTIPPPR;VVSTLHIQHQDWMSGKEFK	167	165	2.1.1.3035.6;4.1.1.3210.13;3.1.1.3155.7;11.1.1.2324.9;8.1.1.3090.16;5.1.1.2729.22;4.1.1.3206.7;9.1.1.3270.25;5.1.1.3153.9;3.1.1.3151.10;1.1.1.3245.5;7.1.1.2369.5;7.1.1.2554.5;1.1.1.2387.8;2.1.1.3143.24;5.1.1.2734.2;9.1.1.2480.3;4.1.1.3242.7;4.1.1.3205.13;4.1.1.2804.12;1.1.1.3237.10;4.1.1.3298.9;4.1.1.2484.26;3.1.1.2407.29;3.1.1.2623.17;3.1.1.3123.28;2.1.1.3056.12;2.1.1.2363.23;9.1.1.3075.18;4.1.1…	70	7.51623	0.089253	61	1.80302	0.635575
79	27.41	sp|P19939|APOC1_RAT	Apolipoprotein C-I OS=Rattus norvegicus GN=Apoc1 PE=3 SV=1		RAT	9860.6	88	59.09	16	16	DFSSAMESLPDKLK;RNWFSETLNK;TRNWFSETLNK;DFSSAMESLPDK;LKEFGNTLEDK;QKEIMIK;EFGNTLEDKAR;APDFSSAMESLPDKLK;DFSSAMESLPDKLKEFGN;DFSSAMESLPDKLKEFGNTLEDK;EIMIK;NWFSETLNK;AAIEHIK;DFSSAMESLPDKLKEFGNTLEDKAR;EFGNTLEDK;APDFSSAMESLPDKLKEFGNTLEDK	358	358	7.1.1.2669.23;5.1.1.2591.19;7.1.1.2524.9;2.1.1.2788.12;6.1.1.2376.3;8.1.1.2837.16;2.1.1.2703.18;3.1.1.2468.24;2.1.1.3042.10;3.1.1.2984.15;11.1.1.2475.14;7.1.1.3139.13;2.1.1.2764.13;3.1.1.2748.3;2.1.1.2707.18;4.1.1.3317.6;5.1.1.3048.20;6.1.1.3155.16;3.1.1.2983.11;5.1.1.2639.21;11.1.1.2623.4;8.1.1.2432.7;3.1.1.2975.2;1.1.1.3005.24;3.1.1.3158.15;2.1.1.2651.7;3.1.1.2731.3;1.1.1.3202.7;3.1.1.2472.25;5…	35	12.4738	0.0144015	30	6.42688	0.0096132
80	27.27	tr|Q7TMC3|Q7TMC3_RAT	Aa2-028 OS=Rattus norvegicus GN=Saa4 PE=1 SV=1	tr|Q5M878|Q5M878_RAT	RAT	92839.4	830	9.277	15	15	YYFGIRDHGLESLQSTQK;YYFGIR;DHGLESLQSTQK;DHGLESLQSTQKAEEWGR;ANHQNSDQYFYAR;GDGLFSFFK;GSGGVWAAK;YYFGIRDHGLESLQSTQKAEEWGR;KYFQGLMNR;DGLFSFFKEAIQ;SDQYFYAR;VSGDGLFSFFK;EAIQGTWDLCR;YFQGLMNR;DGLFSFFK	387	387	1.1.1.2599.19;8.1.1.2402.10;7.1.1.2189.13;8.1.1.2354.3;6.1.1.2214.8;6.1.1.2292.15;10.1.1.2278.4;9.1.1.2753.6;10.1.1.2729.4;6.1.1.2291.15;6.1.1.2292.21;10.1.1.3268.3;10.1.1.2298.4;11.1.1.2679.3;9.1.1.3162.3;1.1.1.2690.9;9.1.1.2529.2;8.1.1.2509.5;10.1.1.3196.9;11.1.1.3076.13;2.1.1.2309.15;12.1.1.3599.18;9.1.1.2512.12;7.1.1.2203.17;1.1.1.2685.8;8.1.1.3322.3;11.1.1.2334.20;10.1.1.2657.15;1.1.1.2392.4…	93	1.25893	0.293133	94	0.855067	0.937274
81	27.12	tr|A0A0G2JWB6|A0A0G2JWB6_RAT	Peroxidasin OS=Rattus norvegicus GN=Pxdn PE=4 SV=1		RAT	165320	1475	15.66	16	15	NLNTLLLNNNQIK;VVIEGQTVDFQCEAK;IPSQLLNTELTER;VAEFPHGYSSCEDIPR;DGDRLWYENPGVFSPAQLTQLK;TYAQSGNAQAAATCEYPR;ESFQHLPK;SPNDLLALFR;CMHLLLEAVPAVAPQTSILDLR;NGDPYVATSIVEAIATVDR;SVATITPEELNCERPR;AFFSPFR;IVNEGGIDPLLR;EQINQLTSYIDASNVYGSTDHEAR;GYPQPVIAWTK	29	28	11.1.1.3101.4;4.1.1.3029.26;4.1.1.2979.13;6.1.1.3101.8;8.1.1.3286.18;3.1.1.2973.24;2.1.1.2747.7;1.1.1.2907.4;2.1.1.2751.8;6.1.1.2652.26;7.1.1.2730.30;5.1.1.2889.20;10.1.1.2603.8;2.1.1.2755.7;4.1.1.3215.6;10.1.1.2517.7;6.1.1.3097.10;6.1.1.2656.6;8.1.1.3286.8;11.1.1.2675.2;11.1.1.3097.7;4.1.1.2975.14;7.1.1.2212.21;3.1.1.3258.6;3.1.1.2856.10;11.1.1.2679.2;10.1.1.2755.13;5.1.1.2836.20	14	3.0761	0.0209648	8	0.666807	0.16521
82	26.98	tr|B2RYM3|B2RYM3_RAT	Inter-alpha trypsin inhibitor, heavy chain 1 OS=Rattus norvegicus GN=Itih1 PE=1 SV=1		RAT	100588	904	23.89	15	14	LDAQASFLSK;GSLVPASHANLQAAQDFVR;GLTDEDGLEPIIDKPPEDSQPLEMVGPR;FAHYVITSQVVNSANK;FSLAGATNLNGGLLR;EVAFDVEIPK;AAISGENAGLVR;AQGSHPELSSPASILIMLTDGEPTEGETDRSQILK;ATFQLTYEEVLKR;ATCLVDEEEMK;LTQYDIVIK;QYYDGSEIVVAGR;QAVDTTVNGVSIR;GIEILNR	48	47	7.1.1.2306.9;12.1.1.3801.13;8.1.1.3095.25;6.1.1.2624.10;9.1.1.3078.20;11.1.1.2334.9;4.1.1.2694.17;9.1.1.3077.30;8.1.1.3136.22;3.1.1.2549.27;8.1.1.2562.14;11.1.1.2714.20;8.1.1.3122.11;5.1.1.2611.11;2.1.1.2351.5;7.1.1.2831.24;11.1.1.2200.6;10.1.1.2490.9;8.1.1.2985.26;7.1.1.2412.19;9.1.1.3079.19;5.1.1.2619.6;9.1.1.3142.14;8.1.1.3132.20;4.1.1.2750.14;8.1.1.3120.19;11.1.1.2333.27;3.1.1.2803.20;7.1.1.2…	16	0.151356	0.0457612	21	0.270396	0.0111283
83	26.57	tr|A0A0G2K3G0|A0A0G2K3G0_RAT	Histidine-rich glycoprotein OS=Rattus norvegicus GN=Hrg PE=1 SV=1	tr|A0A0G2K9Y5|A0A0G2K9Y5_RAT;sp|Q99PS8|HRG_RAT	RAT	60369.2	536	29.85	15	15	THEIGCPPPPEGK;AENGDFASFR;VLDLINK;LSPTNCDASKPLAEK;QIGYVYR;SVSSAYINTK;DSPVLVDSFEDSEPYRK;DNSDRPPLQEGALPQMLPGHSGPSGTNR;TSYFIEFSVR;AQDECLPAMR;DSPVLVDSFEDSEPYR;SGYTFQLLR;SVSSAYINTKDSPVLVDSFEDSEPYR;TSEVVIGQCK;FPQVSNFFEHTPPK	81	81	9.1.1.2771.6;5.1.1.2842.3;10.1.1.2891.23;6.1.1.2828.4;5.1.1.2846.7;5.1.1.2470.9;8.1.1.2787.5;9.1.1.2907.18;7.1.1.2761.31;8.1.1.2775.10;9.1.1.2396.24;3.1.1.2490.22;10.1.1.2364.14;7.1.1.2629.8;7.1.1.2902.13;8.1.1.2990.12;6.1.1.2389.4;5.1.1.2507.6;6.1.1.2166.5;7.1.1.2948.27;9.1.1.2398.9;10.1.1.2437.27;6.1.1.2820.8;7.1.1.2834.6;10.1.1.2970.5;9.1.1.2960.7;8.1.1.3077.26;7.1.1.2606.26;3.1.1.2376.7;8.1.1…	52	0.366438	0.00030983	44	0.108643	7.30603e-05
84	26.46	tr|A0A0G2K896|A0A0G2K896_RAT	Similar to RIKEN cDNA 1300017J02 OS=Rattus norvegicus GN=RGD1310507 PE=1 SV=1		RAT	76720.7	700	29.29	16	15	HLTVFEVMPR;DLLFTDAACGLLR;TYLGPQYLTLMDNFR;SVDGKEDSIQELLR;LLDACTFHK;FDEFFSGGCAPGANPDSR;ETAAATFFSSSCVPCADGK;CLQDGTGDVSFVR;RPVDEYEQCYLAR;DLLFSDDTECLSNLQNK;QCLSSELLDACTFHKH;VLPAGGPAVACVR;MLFNQQELFGR;SSTFQLFGSPHGK;GTGFQLNQLQGK	35	33	8.1.1.2489.6;10.1.1.2598.26;7.1.1.2937.30;7.1.1.2470.8;12.1.1.3967.13;8.1.1.3062.17;8.1.1.3292.12;4.1.1.3009.31;11.1.1.2600.9;10.1.1.2762.12;4.1.1.3015.29;4.1.1.2905.16;6.1.1.3150.5;4.1.1.3005.31;3.1.1.2567.25;4.1.1.3014.29;11.1.1.3102.21;12.1.1.3971.13;9.1.1.3038.16;2.1.1.2571.3;7.1.1.2466.7;10.1.1.3262.24;3.1.1.2857.14;8.1.1.2697.2;5.1.1.2877.27;11.1.1.2428.26;3.1.1.2850.15;5.1.1.2466.22;7.1.1.…	21	0.104713	2.5075e-05	17	0.0356451	3.72942e-07
85	26.02	tr|Q6MG90|Q6MG90_RAT	Complement C4B (Chido blood group) OS=Rattus norvegicus GN=C4b PE=1 SV=1		RAT	192125	1737	43.7	77	14	LEVPLEDVR;SFFPENWLWK;WLLGQQLDDGSFHDPCPVIQR;AACGQLNDFLQEYR;GDPQYLLDSNSWIEEMPSER;VGDTFILNLR;NCGLFDLR;GSFDIGDAVSK;AQNVMQEEDLIDEDDILVR;TVGIPVPTFSHYYY;CSVFYAGPTK;AATWLTHQGSFQGGFR;DGSFGAWLDR;STQDTVVALDALSAYWIASHTTEEK	1000	70	7.1.1.3148.24;11.1.1.2639.5;8.1.1.3058.11;4.1.1.2540.21;8.1.1.3054.9;9.1.1.3037.6;7.1.1.2946.18;7.1.1.3149.27;7.1.1.2950.17;4.1.1.2545.21;8.1.1.3306.27;2.1.1.2705.10;4.1.1.3142.19;10.1.1.2763.6;11.1.1.2631.5;3.1.1.2836.16;9.1.1.2763.12;1.1.1.2658.16;9.1.1.2767.10;9.1.1.2771.5;8.1.1.3098.22;11.1.1.2445.3;7.1.1.2949.22;10.1.1.2774.7;7.1.1.2915.8;2.1.1.2488.20;5.1.1.2537.5;3.1.1.2478.19;10.1.1.2759.…	29	18.8799	0.0549257	28	8.79023	0.146583
86	25.77	sp|P05545|SPA3K_RAT	Serine protease inhibitor A3K OS=Rattus norvegicus GN=Serpina3k PE=1 SV=3		RAT	46561.1	416	52.64	24	6	SLPQTIPLLNFN;QGKIAELFSELDER;SLPQTIPLLNF;DLTTPYIRDEELSCSVLELK;IAELFSELDER;IRDEELSCSVLELK	226	14	1.1.1.3286.18;3.1.1.3256.7;7.1.1.3156.9;1.1.1.3146.22;1.1.1.3138.21;7.1.1.3160.5;11.1.1.2667.2;11.1.1.3126.16;5.1.1.3177.8;11.1.1.3115.17;1.1.1.3137.3;2.1.1.3150.7;11.1.1.2666.11;1.1.1.3142.24	4	0.751623	0.0870499	4	0.440555	0.226632
87	25.58	sp|P06761|GRP78_RAT	78 kDa glucose-regulated protein OS=Rattus norvegicus GN=Hspa5 PE=1 SV=1		RAT	72346.5	654	29.05	14	14	VTHAVVTVPAYFNDAQR;ELEEIVQPIISK;DNHLLGTFDLTGIPPAPR;NELESYAYSLK;TFAPEEISAMVLTK;SQIFSTASDNQPTVTIK;IINEPTAAAIAYGLDKR;DAGTIAGLNVMR;KSDIDEIVLVGGSTR;LTPEEIER;TWNDPSVQQDIK;ITPSYVAFTPEGER;VLEDSDLK;NQLTSNPENTVFDAK	35	35	5.1.1.2844.16;8.1.1.2560.19;12.1.1.3713.10;5.1.1.3124.26;6.1.1.2892.10;9.1.1.2644.28;2.1.1.3066.22;5.1.1.2838.12;4.1.1.2777.18;12.1.1.3709.9;3.1.1.2719.13;2.1.1.3076.2;6.1.1.2859.14;2.1.1.3071.19;5.1.1.2856.8;7.1.1.2916.8;6.1.1.2423.12;7.1.1.2601.8;7.1.1.2896.7;3.1.1.2634.16;5.1.1.2849.11;6.1.1.2888.12;3.1.1.2727.18;4.1.1.2480.5;3.1.1.2638.16;4.1.1.2778.24;7.1.1.2593.9;4.1.1.2691.17;7.1.1.2404.17…	17	1.43219	0.389491	18	0.613762	0.262756
88	25.51	sp|Q62975|ZPI_RAT	Protein Z-dependent protease inhibitor OS=Rattus norvegicus GN=Serpina10 PE=2 SV=2		RAT	50243.7	436	26.61	13	13	IFSTSADLSELSAVAR;DDNEYWLR;RIFSTSADLSELSAVAR;GTEVVSGTVSEITAYCMPPVIK;LGLTQGSFAFIHK;EGNFASTFDKK;VVQQSVLEVDER;MLLFLGR;LFDEINPETK;EGNFASTFDK;YEMHELLK;KMEVFFPK;GTEVVSGTVSEITAY	90	90	7.1.1.2388.9;6.1.1.2567.10;9.1.1.2662.20;10.1.1.2931.7;12.1.1.3788.18;11.1.1.2497.19;10.1.1.2657.19;6.1.1.2835.6;7.1.1.2838.5;8.1.1.2529.5;12.1.1.3792.18;10.1.1.2656.18;12.1.1.3784.14;11.1.1.2421.11;11.1.1.2715.17;10.1.1.2581.14;7.1.1.2397.8;10.1.1.2649.19;12.1.1.4127.2;1.1.1.2870.15;11.1.1.2912.18;9.1.1.2654.17;12.1.1.3796.6;10.1.1.2866.20;6.1.1.2891.12;8.1.1.2670.23;8.1.1.3295.18;8.1.1.2665.18;…	22	0.0428549	6.05294e-06	58	1.15878	0.0827613
89	25.43	tr|G3V7C6|G3V7C6_RAT	Tubulin beta chain OS=Rattus norvegicus GN=Tubb4b PE=1 SV=2		RAT	61186.4	548	33.58	14	4	AVLVDLEPGTMDSVR;EIVHLQAGQCGNQIGAK;INVYYNEATGGK;ALTVPELTQQMFDAK	40	13	2.1.1.2834.27;6.1.1.3130.8;5.1.1.3144.7;2.1.1.2536.21;7.1.1.3125.8;11.1.1.2652.16;1.1.1.2997.11;6.1.1.3134.5;6.1.1.3138.5;1.1.1.2995.9;11.1.1.2648.15;2.1.1.2541.25;2.1.1.2830.20	7	0.654636	0.241774	9	0.809096	0.919062
90	25.27	sp|P04797|G3P_RAT	Glyceraldehyde-3-phosphate dehydrogenase OS=Rattus norvegicus GN=Gapdh PE=1 SV=3		RAT	35827.7	333	42.64	13	13	VGVNGFGR;LISWYDNEYGYSNR;VPTPNVSVVDLTCR;LVINGKPITIFQERDPANIK;VVDLMAYMASKE;VIPELNGK;VIISAPSADAPMFVMGVNHEK;LTGMAFR;IVSNASCTTNCLAPLAK;VIPELNGKLTGMAFR;GAAQNIIPASTGAAK;LVINGKPITIFQER;VIISAPSADAPMFVMGVNHEKYDNSLK	102	102	7.1.1.2900.17;5.1.1.2739.22;11.1.1.2445.14;11.1.1.2453.13;4.1.1.2875.21;4.1.1.2747.31;5.1.1.2751.23;5.1.1.2614.31;4.1.1.2877.20;8.1.1.3090.27;4.1.1.2749.13;4.1.1.2873.22;2.1.1.2300.20;4.1.1.2976.26;7.1.1.2844.11;6.1.1.2622.24;5.1.1.2610.31;5.1.1.2611.18;4.1.1.2751.31;5.1.1.2619.12;6.1.1.2746.20;7.1.1.2958.25;4.1.1.2889.19;4.1.1.2881.27;11.1.1.2496.9;6.1.1.2626.31;11.1.1.2449.12;5.1.1.2743.20;5.1.…	28	0.147231	0.000257652	53	1.92309	0.0085686
91	25.02	tr|A0A0H2UHP7|A0A0H2UHP7_RAT	Apolipoprotein A-V OS=Rattus norvegicus GN=Apoa5 PE=1 SV=1	sp|Q9QUH3|APOA5_RAT	RAT	43932.2	391	48.59	15	15	LDDLWEDIAYGLHDQGHSQNNPEGHSG;NLDQLRDELSTFIR;DSLDPQALSDEVR;KQLQQELEEVSTR;GSLEQDLYNMNNFLEK;QLQQELEEVSTR;LEPYMAAK;SFWEYFGQNSQGK;HQQVGWNLEGLR;VSTDGADNRDSLDPQALSDEVR;ELFHPYAER;TVELMEQVGLSVQDLQEQLR;LAQDPEGIR;AQLLGGVDEAMSLLQDMQSRVLHHTDR;AQLLGGVDEAMSLLQDMQSR	125	125	9.1.1.2702.5;4.1.1.2657.27;5.1.1.2522.23;6.1.1.3121.8;10.1.1.2953.21;7.1.1.2891.30;6.1.1.3155.9;8.1.1.2873.13;5.1.1.2526.23;9.1.1.2984.6;7.1.1.3140.3;6.1.1.2272.5;5.1.1.2553.23;4.1.1.2653.26;3.1.1.2601.16;8.1.1.2869.10;9.1.1.2992.23;7.1.1.3113.12;10.1.1.3291.31;8.1.1.3004.29;12.1.1.3925.14;6.1.1.2558.21;5.1.1.2549.25;6.1.1.2268.4;5.1.1.3127.4;7.1.1.2722.17;3.1.1.3218.7;4.1.1.2654.23;2.1.1.2290.2;…	36	0.143219	0.00268747	71	1.28233	0.954105
92	24.82	tr|Q80ZA3|Q80ZA3_RAT	Alpha-2 antiplasmin OS=Rattus norvegicus GN=Serpinf1 PE=1 SV=1		RAT	46464.6	418	38.28	13	13	ALYYDLINNPDIHSTYK;SSFVAPLEK;TTLQDFHLDEDR;LSYEGDVTNSLQDMK;DTDTGALLFIGR;ELLASVTAPEK;AAFEWNEEGAGTSSNPDLQPVR;LQSLFESPDFSK;KTTLQDFHLDEDR;TIQAVLTVPK;IDLQEINNWVQAQMK;LAAAVSNFGYDLYR;YGLDSDLNCK	70	70	9.1.1.2716.16;10.1.1.2607.17;5.1.1.2737.18;11.1.1.2637.20;3.1.1.2644.20;5.1.1.2795.17;8.1.1.3282.9;3.1.1.2557.17;6.1.1.2399.23;9.1.1.2495.24;8.1.1.3209.2;7.1.1.2757.12;8.1.1.3277.8;8.1.1.3205.3;11.1.1.2765.30;7.1.1.2866.22;5.1.1.2879.16;7.1.1.2635.20;12.1.1.4198.18;6.1.1.2661.22;11.1.1.3106.21;7.1.1.3053.25;4.1.1.2929.10;8.1.1.2515.25;4.1.1.2937.10;4.1.1.2697.26;8.1.1.2909.14;3.1.1.2653.18;6.1.1.…	33	5.01187	0.000266244	37	6.60694	2.8288e-05
93	24.67	tr|Q5FVP9|Q5FVP9_RAT	Cfh protein OS=Rattus norvegicus GN=LOC100361907 PE=2 SV=1		RAT	45306	393	62.85	25	13	CTSTGWIPLPR;NGFYPATK;GSITCNDDGWSDKPSCYDSTK;GTVAKCTSTGWIPLPR;CLHPCIISK;QCIFHYVENGESSYWQR;CDMPVFENAVIK;YYQSGETQEFK;SCDMPVFENAVIK;RYYQSGETQEFK;VQCYSGYSLPNGQDTMICTENGWSPPPK;LNDKIDYECHDGYENK;ICGPPPPIDNGDTTSFPLQR	470	215	6.1.1.2362.29;2.1.1.2989.23;11.1.1.2263.25;10.1.1.2651.28;7.1.1.2664.18;3.1.1.2981.10;7.1.1.2208.13;2.1.1.2721.29;5.1.1.2430.12;6.1.1.2381.21;4.1.1.2566.10;8.1.1.2531.17;8.1.1.2827.17;9.1.1.2428.17;1.1.1.2872.25;3.1.1.3175.28;1.1.1.2964.28;4.1.1.2457.3;1.1.1.3131.23;4.1.1.3031.10;12.1.1.3365.5;11.1.1.2432.29;11.1.1.2211.12;6.1.1.2402.29;11.1.1.2475.29;3.1.1.2849.11;7.1.1.2293.26;5.1.1.2245.7;3.1.…	23	22.6987	0.0564661	8	1.13763	0.364074
94	24.64	tr|Q68FY8|Q68FY8_RAT	Protein C OS=Rattus norvegicus GN=Proc PE=2 SV=1	tr|F7FMY6|F7FMY6_RAT;sp|P31394|PROC_RAT	RAT	51826.4	461	36.23	14	13	NGGCYHYCLEETR;LSQPATLSK;SNSDNDIALLR;DACDGDSGGPMVVFFR;QGDSPWQAILLDSKK;YFDGDQCSTPPLDHQCDSPCCGHGTCIDGLGGFSCSCDKGWEGR;QGDSPWQAILLDSK;LGEYDLR;VKNGGCYHYCLEETR;TFILTFIR;DIDPEDEELELGPR;DVSLKSPKL;FCQQEMGFQDCR	146	144	5.1.1.2984.29;11.1.1.2395.16;1.1.1.2788.26;10.1.1.2502.3;10.1.1.2479.6;3.1.1.3096.21;8.1.1.2508.7;4.1.1.3136.24;11.1.1.2674.30;5.1.1.3012.28;4.1.1.3124.4;2.1.1.2616.29;5.1.1.2633.30;12.1.1.4182.3;4.1.1.3120.25;1.1.1.2445.4;8.1.1.2512.14;4.1.1.3164.28;4.1.1.3231.19;5.1.1.2904.25;5.1.1.2888.29;4.1.1.3159.28;5.1.1.2790.2;2.1.1.2625.5;7.1.1.2409.9;5.1.1.2275.6;1.1.1.2800.3;2.1.1.2612.24;4.1.1.3140.17…	29	0.0340408	4.13932e-05	84	1.43219	0.00416258
95	24.49	sp|P20761|IGG2B_RAT	Ig gamma-2B chain C region OS=Rattus norvegicus GN=Igh-1a PE=1 SV=1		RAT	36497.2	333	48.65	16	14	VVSALPIQHQDWMSGK;TEPVMDSDGSFFMYSK;TTAPSVYPLAPGCGDTTSSTVTLGCLVK;NYKNTEPVMDSDGSFFMYSK;VNNKALPSPIEK;TVSLTCLTSGFLPN;DILLISQN;NTEPVMDSDGSFFMY;VVSALPIQHQDWMSGKEFK;APFVCSVVHEGLHNHHVEK;EEQYNSTFR;NTEPVMDSDGSFFMYSK;DILLISQNAK;ALPSPIEK	382	361	3.1.1.2659.9;2.1.1.2609.21;8.1.1.2745.17;5.1.1.2607.16;2.1.1.2792.19;11.1.1.2917.25;9.1.1.2877.13;1.1.1.2765.12;6.1.1.2601.20;9.1.1.3052.25;7.1.1.2749.15;2.1.1.2490.24;3.1.1.3052.13;4.1.1.2622.3;2.1.1.2697.16;2.1.1.2337.11;4.1.1.2639.25;6.1.1.2628.23;12.1.1.3705.22;1.1.1.2854.14;9.1.1.2881.14;4.1.1.3118.21;5.1.1.2648.12;4.1.1.2687.22;1.1.1.2747.15;8.1.1.2925.19;2.1.1.2562.8;2.1.1.2613.2;4.1.1.268…	58	0.123595	0.00563062	109	1.6293	0.440568
97	22.81	sp|Q8K3U6|FA7_RAT	Coagulation factor VII OS=Rattus norvegicus GN=F7 PE=2 SV=1		RAT	50399.1	446	33.86	12	12	VSQYIDWLVK;LHRPVTFTDYVVPLCLPER;LMTQDCLEHAK;SYVCFCPLDFEGR;FNEALLCGAVLLDTR;VSGWGQLLDR;GATALELMVIEVPR;GECPWQAVLK;AFSENTLASIR;LVEQVIMPN;IVGGYVCPK;NKNEQLICANENGDCDQYCR	60	60	5.1.1.2274.22;6.1.1.2804.10;3.1.1.2972.13;6.1.1.2937.21;2.1.1.2615.3;8.1.1.2963.8;7.1.1.3092.23;5.1.1.2557.12;8.1.1.2959.8;10.1.1.2958.5;10.1.1.3264.12;10.1.1.3271.15;3.1.1.2627.13;6.1.1.2941.22;5.1.1.2937.20;4.1.1.2426.18;6.1.1.2800.6;3.1.1.2977.18;9.1.1.3278.21;2.1.1.2618.16;5.1.1.2949.22;4.1.1.2684.11;3.1.1.2700.22;3.1.1.2631.19;6.1.1.2933.21;2.1.1.2614.20;3.1.1.2968.13;7.1.1.2806.6;7.1.1.2805…	13	0.0613762	0.000985721	44	1.51356	0.00748861
98	22.08	tr|B2RYM1|B2RYM1_RAT	Angiopoietin-like 6 OS=Rattus norvegicus GN=Angptl6 PE=1 SV=1		RAT	50915.9	457	39.82	11	11	AHYDSFSLEPESDHYR;VTLVLSPQMATSAVCR;LQQLEEQLR;QDGSVNFFTNWQHYK;AAEGGALAGEVR;VGFGRPDGEYWLGLEPVHQVTSR;AQLQQEAGAEPDLGAEPAAALGLLAER;VVPVWCEQQQEGGGWTVIQR;YQDGVYWAEFR;SSEASQDSELATLR;DCAEAQGAGHWQSGVYELR	44	44	12.1.1.3966.18;8.1.1.3015.7;11.1.1.2375.15;11.1.1.2859.15;9.1.1.2457.2;6.1.1.2938.19;4.1.1.2482.24;9.1.1.2549.13;6.1.1.2942.18;9.1.1.2553.12;7.1.1.2868.5;12.1.1.3968.20;2.1.1.2772.21;12.1.1.3963.19;7.1.1.2864.8;2.1.1.2287.25;1.1.1.3265.18;2.1.1.2798.5;10.1.1.2523.18;6.1.1.2866.6;11.1.1.2855.16;3.1.1.2874.15;2.1.1.2774.13;3.1.1.2405.25;1.1.1.2966.4;4.1.1.2443.6;4.1.1.2925.17;3.1.1.2406.25;1.1.1.29…	21	1.36773	0.427612	25	2.88403	0.255657
99	22.07	sp|Q6P9V9|TBA1B_RAT	Tubulin alpha-1B chain OS=Rattus norvegicus GN=Tuba1b PE=1 SV=1		RAT	50151.2	451	32.82	11	4	TIGGGDDSFNTFFSETGAGK;EIIDLVLDR;DVNAAIATIK;AVFVDLEPTVIDEVR	46	14	3.1.1.2992.13;5.1.1.3150.2;4.1.1.3294.2;2.1.1.2529.2;1.1.1.2696.12;3.1.1.3233.17;2.1.1.2892.9;2.1.1.2890.10;1.1.1.2700.10;3.1.1.3236.2;1.1.1.3263.16;3.1.1.3232.2;2.1.1.2896.14;2.1.1.3126.13	4	0.188799	0.13694	10	2.91072	0.124889
100	22.05	tr|A0A5C5|A0A5C5_RAT	C4b-binding protein beta chain OS=Rattus norvegicus GN=C4bpb PE=1 SV=1	sp|Q63515|C4BPB_RAT	RAT	28625.4	258	43.41	11	11	LKSDILLNYHS;AILAFQESK;EGGITMEELK;DLCNATENFVR;IMFECNDGYILK;GSNWSQCLEDHTWAPPLPICR;CSLEMK;SDILLNYHS;SAEQSALEK;VQCSDGEWSPSYPTCESIQEPPK;VQCSDGEWSPSYPTCESIQEPPKSAEQSALEK	314	313	3.1.1.2604.9;5.1.1.2533.10;7.1.1.2771.6;6.1.1.2543.13;6.1.1.2581.16;7.1.1.2565.12;2.1.1.2513.10;6.1.1.2772.8;2.1.1.2592.18;8.1.1.2789.20;3.1.1.2938.25;5.1.1.2854.29;6.1.1.2574.18;8.1.1.2816.31;5.1.1.2313.9;4.1.1.2888.29;7.1.1.2465.20;9.1.1.2779.30;6.1.1.2980.14;11.1.1.2482.5;5.1.1.2464.2;6.1.1.2577.14;10.1.1.2767.29;2.1.1.2738.30;2.1.1.2723.30;4.1.1.2688.14;2.1.1.2887.28;6.1.1.2600.26;4.1.1.2672.…	40	15.417	0.00085641	36	10.0925	0.000141896
101	22.03	tr|Q68FT8|Q68FT8_RAT	RCG33981, isoform CRA_a OS=Rattus norvegicus GN=Serpinf2 PE=2 SV=1	tr|F7FHF3|F7FHF3_RAT	RAT	54892.5	491	22.81	11	11	DLPGQQPVSEQAQQK;LGNQDLGDHATLKR;TFAPDLK;MDLPGQQPVSEQAQQK;GFPIKDDFLEQSEK;RLDQNDKADIPGGK;LEEDYPQFSSPK;LGNQDLGDHATLK;LGLQDLFQSPDLR;LPPLALLK;LTGRQEEDLMNINK	45	45	8.1.1.3292.5;6.1.1.2648.31;1.1.1.2523.12;9.1.1.2700.25;12.1.1.3445.6;12.1.1.3453.8;9.1.1.2454.31;11.1.1.2880.6;10.1.1.2407.7;9.1.1.3264.16;8.1.1.3286.16;1.1.1.2864.13;9.1.1.3268.14;9.1.1.3267.8;11.1.1.2717.28;11.1.1.2248.30;10.1.1.3023.8;5.1.1.2250.8;9.1.1.2402.23;5.1.1.2243.5;12.1.1.3449.7;12.1.1.3325.9;5.1.1.2246.6;8.1.1.2344.4;11.1.1.2884.6;11.1.1.3092.10;10.1.1.2403.7;6.1.1.2240.6;9.1.1.2704.…	16	0.120226	0.00200592	35	0.630957	0.28042
102	22	tr|Q5M8C3|Q5M8C3_RAT	Serine (Or cysteine) proteinase inhibitor, clade A (Alpha-1 antiproteinase, antitrypsin), member 4 OS=Rattus norvegicus GN=Serpina4 PE=1 SV=1	tr|P97569|P97569_RAT	RAT	48046.7	423	33.1	12	12	LSLPEIHEGFR;EKLYLSK;LYHLIASQNSEK;MNEVEQVLSPGMLLR;VSTSDFYVDENTVVK;LILQLPK;NLVSDLSPDVK;DKEAAVQLINNYVK;AAAATGSFATFFSAQPK;TVLDVNEVGTK;ANFAFR;GDAVAFFILPDQGK	115	114	8.1.1.3308.17;10.1.1.2765.31;6.1.1.2652.2;6.1.1.3061.22;12.1.1.3670.21;5.1.1.2624.2;11.1.1.2901.5;8.1.1.2595.21;7.1.1.2467.21;7.1.1.2620.3;4.1.1.3208.17;9.1.1.2551.25;11.1.1.2889.9;4.1.1.2776.2;10.1.1.2867.8;9.1.1.2547.20;9.1.1.2878.8;12.1.1.3679.8;9.1.1.3167.5;8.1.1.2367.7;6.1.1.3056.21;11.1.1.2897.7;11.1.1.2376.24;1.1.1.2762.9;7.1.1.3049.4;7.1.1.3033.5;5.1.1.2626.2;9.1.1.2782.24;11.1.1.2894.27;…	50	0.648635	0.435741	59	0.972748	0.952948
103	21.96	tr|D3ZBS2|D3ZBS2_RAT	Inter-alpha-trypsin inhibitor heavy chain H3 OS=Rattus norvegicus GN=Itih3 PE=1 SV=3	sp|Q63416|ITIH3_RAT	RAT	99066.9	887	17.81	13	12	EVSFDVELPK;STSILVMLTDGDANTGESRPEK;GIEMLNK;SLPEGVVDGIEIYSTK;ATPANLEEAR;VIFELTYEELLKR;EQGYIFGDYIER;NSYPHFYDGSEIVVAGR;FTVSVNVAAGSK;SCPTCTDSLLNGDFTIVYDVNR;SMTNINDGLLR;REALLK	58	56	1.1.1.3273.18;1.1.1.3142.7;1.1.1.2889.6;12.1.1.3802.9;12.1.1.3800.7;1.1.1.3146.26;12.1.1.3802.8;3.1.1.2257.2;1.1.1.3144.3;12.1.1.3806.15;3.1.1.2586.14;6.1.1.2845.23;2.1.1.2998.27;2.1.1.2543.11;2.1.1.3006.6;1.1.1.3140.4;4.1.1.2970.23;12.1.1.3989.26;1.1.1.2694.23;12.1.1.3805.12;2.1.1.2994.28;1.1.1.3146.6;1.1.1.3204.14;4.1.1.3307.5;5.1.1.2529.23;1.1.1.3159.5;2.1.1.2535.6;1.1.1.3154.28;3.1.1.3244.5;1…	38	0.263027	0.00265711	35	0.177011	1.11836e-05
104	21.52	tr|Q5I0H8|Q5I0H8_RAT	LOC299567 protein (Fragment) OS=Rattus norvegicus GN=Pglyrp2 PE=2 SV=1		RAT	36675.8	333	45.35	12	6	TWPHFTVVEN;GWHWVGAHTLGYNSR;AGLLRPDYK;QLGKTDCPGNALFNLLR;TDCPGNALFNLLR;DVLPSCAIR	200	69	10.1.1.3225.5;4.1.1.2724.2;10.1.1.3232.20;9.1.1.3247.6;5.1.1.2964.12;9.1.1.3254.16;10.1.1.3229.5;9.1.1.3238.21;10.1.1.3227.16;6.1.1.2667.15;10.1.1.3221.11;5.1.1.2669.14;10.1.1.3266.6;9.1.1.3250.15;6.1.1.3074.19;4.1.1.2795.11;9.1.1.3242.19;11.1.1.3072.11;9.1.1.3193.17;11.1.1.3083.16;11.1.1.3079.16;1.1.1.2490.4;7.1.1.3058.15;10.1.1.3217.6;4.1.1.2799.12;11.1.1.3075.16;5.1.1.2369.13;6.1.1.3070.16;6.1…	31	2.05116	0.347955	28	1.6293	0.480051
105	21.27	tr|A0A0G2K531|A0A0G2K531_RAT	Glutathione peroxidase OS=Rattus norvegicus GN=Gpx3 PE=1 SV=1	sp|P23764|GPX3_RAT	RAT	25274	225	42.67	13	13	NSCPPTAELLGSPGR;LFWEPMKIHDIR;FYTFLK;WNFEK;FYTFLKNSCPPTAELLGSPGR;FLVGPDGIPIM;TTVSNVKMDILSYMR;SCPPTAELLGSPGR;YVRPGGGFVPNFQLFEK;FLVGPDGIPIMR;LFWEPMK;MDILSYMR;QEPGENSEILPSLK	223	222	6.1.1.2631.10;7.1.1.2794.12;5.1.1.2680.3;8.1.1.2999.14;6.1.1.3063.10;8.1.1.3164.7;10.1.1.2660.25;9.1.1.3165.12;9.1.1.3131.4;12.1.1.3470.24;9.1.1.2930.16;5.1.1.2602.7;9.1.1.3145.11;8.1.1.2950.13;11.1.1.2844.3;12.1.1.3478.22;11.1.1.2989.6;8.1.1.2724.24;9.1.1.3124.5;9.1.1.2946.8;5.1.1.2688.7;9.1.1.3158.7;1.1.1.2541.24;9.1.1.2666.28;11.1.1.2505.29;11.1.1.2340.28;10.1.1.3113.3;6.1.1.2800.13;7.1.1.2808…	74	0.310456	0.0660573	100	1.69044	0.00392197
106	21.05	tr|F1LR92|F1LR92_RAT	Serine protease inhibitor A3M OS=Rattus norvegicus GN=Serpina3m PE=1 SV=3		RAT	46840.4	419	36.52	16	12	IQELVSGLKER;NLQVLAEFQEK;IITGNALFIDK;TSMVLVNYLLFR;DVFSQQADLSR;ALYQVEAFTADFQQPR;KIDELYLPR;LINDYVR;GNTLEEILEVLR;IQELVSGLK;VVLDVNETGTEAAAATGANLVPR;DLSVSQVVHK	121	37	10.1.1.2481.13;7.1.1.3164.5;10.1.1.2477.6;2.1.1.2997.8;2.1.1.2988.13;7.1.1.2856.15;7.1.1.2960.7;12.1.1.3428.21;7.1.1.3145.25;7.1.1.2968.10;11.1.1.2321.16;7.1.1.3150.29;6.1.1.3160.24;10.1.1.2481.14;12.1.1.4126.9;12.1.1.3456.13;7.1.1.2964.9;2.1.1.2497.3;12.1.1.3432.20;6.1.1.2974.11;3.1.1.2588.2;7.1.1.2852.18;11.1.1.2325.12;7.1.1.2853.2;8.1.1.3097.7;5.1.1.3166.28;8.1.1.2776.14;8.1.1.3303.25;8.1.1.33…	32	1.59956	0.00767166	25	0.135519	3.09504e-05
107	20	tr|D3ZGK7|D3ZGK7_RAT	Carboxylic ester hydrolase OS=Rattus norvegicus GN=Ces1c PE=1 SV=3		RAT	64232	584	23.12	10	10	NGNPNGEGLPHWPEYDQK;EGYLQIGATTQQAQK;EGASEEETNLSK;LGIWGLFSTGDEHSR;LLADMLSTGK;AISESGVVLTTNLDKK;FAPPEPAEPWSFVK;GNWAHLDQLAALR;TPEEILTEK;SFNTVPYIVGFNK	40	40	7.1.1.2507.21;6.1.1.2747.2;2.1.1.2571.20;12.1.1.4141.4;7.1.1.2542.17;1.1.1.2576.16;8.1.1.2898.3;1.1.1.2325.3;6.1.1.2528.26;9.1.1.3098.14;12.1.1.3510.2;7.1.1.2503.19;7.1.1.2535.21;8.1.1.2894.3;9.1.1.3035.16;7.1.1.2741.3;10.1.1.2987.20;12.1.1.4146.6;6.1.1.2524.21;6.1.1.2739.2;7.1.1.2749.2;9.1.1.3031.4;10.1.1.2991.12;6.1.1.2743.2;3.1.1.2640.21;2.1.1.2577.16;9.1.1.3031.16;5.1.1.2517.5;7.1.1.2511.18;7…	28	0.0737904	0.000678688	21	0.0334195	0.00602405
108	19.96	tr|Q6PDV1|Q6PDV1_RAT	Lysozyme OS=Rattus norvegicus GN=Lyz2 PE=2 SV=1	tr|F1M8E9|F1M8E9_RAT;sp|P00697|LYSC1_RAT	RAT	16729.9	148	66.22	10	10	DLSGYIR;AWVAWQR;AKNACGIPCSALLQDDITQAIQCAK;SALLQDDITQAIQCAK;NGMSGYYGVSLADWVCLAQHESNYNTQAR;YWCNDGKTPR;NACGIPCSALLQDDITQAIQCAK;NACGIPCSALLQDDITQAIQCAKR;NYNPGDQSTDYGIFQINSR;YWCNDGK	95	95	2.1.1.2756.31;8.1.1.2642.2;3.1.1.2820.31;12.1.1.3830.28;2.1.1.2367.4;1.1.1.2916.10;1.1.1.2549.3;1.1.1.2919.31;1.1.1.2914.25;2.1.1.2712.30;5.1.1.3159.22;4.1.1.3302.22;3.1.1.3222.5;5.1.1.2933.13;5.1.1.3150.7;1.1.1.2373.12;4.1.1.3284.24;4.1.1.2881.31;3.1.1.3226.4;3.1.1.2817.29;4.1.1.3303.20;5.1.1.2742.31;4.1.1.3303.19;3.1.1.2817.28;5.1.1.3085.15;4.1.1.2736.21;2.1.1.2375.5;6.1.1.3076.15;2.1.1.2716.30…	21	10.4713	0.000669892	21	7.65597	0.0016791
109	19.63	tr|F1LMS5|F1LMS5_RAT	Thrombospondin-4 OS=Rattus norvegicus GN=Thbs4 PE=4 SV=1	sp|P49744|TSP4_RAT;tr|A0A0G2K7L8|A0A0G2K7L8_RAT	RAT	105835	959	20.54	12	10	DGFQCGPCPDGYTGNGITCSDVDECKYHPCYPGVR;NTDKDIFGDACDNCR;IDVCPENAEITLTDFR;DVDIDSYPDEELPCSAR;CDACPVGFTGPMVQGVGINFAK;QTEQTYWQATPFR;NPEQNPCSVHAQCIEER;QFLGQMTQLNQLLGEVK;NSLWHTGDTSDQVR;SEPLAATGTGDFNR	36	24	6.1.1.2895.23;7.1.1.2276.15;10.1.1.3290.28;7.1.1.2287.21;3.1.1.2662.21;4.1.1.2716.29;3.1.1.2681.30;4.1.1.2708.24;2.1.1.2584.31;12.1.1.3349.18;4.1.1.2712.27;8.1.1.3168.22;12.1.1.4067.28;3.1.1.2666.21;3.1.1.2674.24;7.1.1.3006.15;3.1.1.2685.29;2.1.1.2580.30;9.1.1.2738.31;5.1.1.2588.19;7.1.1.3013.22;5.1.1.2897.27;3.1.1.2254.2;3.1.1.2670.18	6	0.0862979	0.00249065	19	1.8197	0.0806519
110	18.98	tr|A0A0G2K1A2|A0A0G2K1A2_RAT	Myeloperoxidase OS=Rattus norvegicus GN=Mpo PE=1 SV=1		RAT	80882.5	718	18.66	11	11	VVLEGGIDPILR;FCGLPQPSTVGELGTVLK;LNLASWKET;IICDNTGITTVSK;DYLPLVLGPAAMK;IGLDLPALNMQR;LDNQYRSTGPNPR;QALATISLPR;YGHTLIQPF;IANVFTNAFR;DGDRFWWENPGVFSK	23	22	4.1.1.3012.6;9.1.1.3096.7;7.1.1.3085.11;4.1.1.3008.11;6.1.1.3094.8;8.1.1.3046.26;3.1.1.2965.12;2.1.1.2495.28;2.1.1.2492.25;7.1.1.2632.11;12.1.1.4089.7;7.1.1.2891.6;2.1.1.2496.28;6.1.1.2902.14;12.1.1.4085.8;7.1.1.2573.7;7.1.1.3081.11;5.1.1.2905.14;4.1.1.3016.12;3.1.1.2973.7;6.1.1.2698.17;3.1.1.2969.6	19	0.90365	0.24225	22	2.0893	0.108648
111	18.91	tr|A0A0H2UHH2|A0A0H2UHH2_RAT	Serum amyloid P-component OS=Rattus norvegicus GN=Apcs PE=1 SV=1	tr|H6X338|H6X338_RAT;tr|H6X321|H6X321_RAT;tr|H6X320|H6X320_RAT;tr|H6X319|H6X319_RAT;sp|P23680|SAMP_RAT	RAT	31618.8	275	38.55	10	10	ALNYEINGYVVIKPR;SSPSIVLGQEQDTYGGGFDK;ESETDYVK;SQSLFSYSVNSR;VFVFPR;VGQYSLYIGNSK;DNELLIYKDK;GLEEFPSPIHF;DNELLIYK;GFPPNPNILDWR	216	216	9.1.1.3107.12;10.1.1.3047.20;7.1.1.2492.21;7.1.1.3069.14;10.1.1.3089.11;10.1.1.2653.3;8.1.1.3191.13;8.1.1.3183.17;8.1.1.3107.15;9.1.1.2660.4;11.1.1.2619.14;6.1.1.2812.29;7.1.1.3073.15;9.1.1.3119.19;3.1.1.2618.19;5.1.1.2713.9;9.1.1.3111.9;10.1.1.3123.18;6.1.1.2706.8;10.1.1.3069.13;8.1.1.2858.24;6.1.1.2513.20;8.1.1.3127.17;10.1.1.3093.8;9.1.1.3156.10;8.1.1.3087.10;6.1.1.2575.6;4.1.1.2751.25;9.1.1.2…	92	19.4089	1.63564e-06	9	0.244343	0.0196575
112	18.87	sp|Q64240|AMBP_RAT	Protein AMBP OS=Rattus norvegicus GN=Ambp PE=1 SV=1		RAT	38850.7	349	32.09	10	10	EYCGVPGDGYEELTRS;GECVPGDREVESTSFAR;KGVCEEISGVYQK;EYCGVPGDGYEELTR;AFAELWAFDAAQGK;TIAACNLPIVQGPCR;DNVPTLPDIQVQENFNEAR;CIQFIYGGCK;GVCEEISGVYQK;DSLLQEFR	79	79	1.1.1.2846.4;7.1.1.3136.2;6.1.1.2535.28;1.1.1.2850.2;8.1.1.2748.31;12.1.1.3902.13;6.1.1.2605.26;1.1.1.2854.2;10.1.1.2506.6;6.1.1.2600.27;2.1.1.2671.4;9.1.1.3271.24;1.1.1.2846.3;1.1.1.2842.3;7.1.1.2586.26;12.1.1.3754.5;9.1.1.2828.17;7.1.1.2590.25;12.1.1.3774.5;2.1.1.2679.2;7.1.1.2594.28;6.1.1.2592.31;12.1.1.3762.3;8.1.1.3296.23;9.1.1.2836.31;10.1.1.3256.26;6.1.1.2596.29;7.1.1.2598.27;8.1.1.2849.14…	32	0.0954993	0.0108296	46	0.457088	0.364377
113	18.15	tr|A0A0G2K8K3|A0A0G2K8K3_RAT	Heparin cofactor 2 OS=Rattus norvegicus GN=Serpind1 PE=1 SV=1	sp|Q64268|HEP2_RAT	RAT	58023	511	21.33	10	10	LFNKNGNMSGISDQR;EVLLPK;LNILNAK;NYNLVEVLK;EFYFAEAQEADFSDPAFISK;NFGYTLQSVNDLYIQK;TSCLLFMGR;TLEAQLTPQVVER;IIIDLFK;FAFNLYR	61	61	11.1.1.2543.22;9.1.1.2780.6;1.1.1.2529.6;9.1.1.2788.7;5.1.1.2931.19;11.1.1.2535.25;7.1.1.2998.10;10.1.1.2606.5;10.1.1.3258.4;12.1.1.4188.24;11.1.1.2539.21;12.1.1.3457.7;9.1.1.2609.11;6.1.1.3009.7;1.1.1.2727.8;7.1.1.2573.8;11.1.1.2557.13;2.1.1.2558.21;1.1.1.2731.8;5.1.1.2932.20;10.1.1.2598.14;11.1.1.3100.9;12.1.1.3641.8;12.1.1.3633.13;11.1.1.2531.24;6.1.1.3005.9;2.1.1.2288.15;12.1.1.3649.12;9.1.1.…	15	0.0654636	0.0017528	39	1.33045	0.396339
114	18.14	sp|Q9R0T4|CADH1_RAT	Cadherin-1 OS=Rattus norvegicus GN=Cdh1 PE=1 SV=1		RAT	98714.4	886	13.09	11	11	DINDNAPIFNPSTYQGQVLENEVGAR;DTGVISVVTSGLDR;GLDFEAK;TAFFSEDSR;KDLEIGEYK;DTANWLEINPETGVISTR;LILILLLLL;ILILLLLL;VSTDGVITVK;ILILLLL;DWVIPPINCPENQK	29	24	3.1.1.2961.14;4.1.1.3115.31;2.1.1.2998.23;1.1.1.3148.24;4.1.1.3119.30;12.1.1.3466.11;11.1.1.2331.16;3.1.1.2801.14;5.1.1.2974.28;3.1.1.3051.31;1.1.1.3139.26;2.1.1.2385.6;4.1.1.2851.12;3.1.1.3059.28;3.1.1.3063.30;3.1.1.2966.12;9.1.1.2454.10;4.1.1.3003.7;3.1.1.2957.16;11.1.1.2327.15;3.1.1.3055.30;8.1.1.2493.5;1.1.1.3144.22;2.1.1.3002.23	4	0.143219	0.843037	17	2.0893	0.172463
115	18.07	tr|G3V8V3|G3V8V3_RAT	Alpha-1,4 glucan phosphorylase OS=Rattus norvegicus GN=Pygm PE=1 SV=1	tr|B1WBU9|B1WBU9_RAT	RAT	97287.5	842	11.4	9	6	LITAIGDVVNHDPAVGDR;IGEEYISDLDQLR;EIWGVEPSR;LITAIGDVVNHDPAVGDRLR;QIIEQLSSGFFSPK;DYYFALAHTVR	20	10	7.1.1.3127.3;11.1.1.3102.4;10.1.1.3145.16;8.1.1.3283.3;8.1.1.3258.3;12.1.1.3500.11;10.1.1.3144.14;6.1.1.3136.5;7.1.1.3123.2;10.1.1.3279.15	4	0.201372	0.0747079	2	0.0608135	0.0401854
116	18.07	tr|A0A0G2JSW3|A0A0G2JSW3_RAT	Globin a4 OS=Rattus norvegicus GN=Hbb PE=1 SV=1	sp|P02091|HBB1_RAT	RAT	15965.3	147	71.43	10	5	EFSPCAQAAFQK;AAVNGLWGKVNPDDVGGEALGR;VNPDDVGGEALGR;AAVNGLWGK;YFDSFGDLSSASAIMGNPK	187	65	7.1.1.3131.10;3.1.1.2979.3;4.1.1.2992.23;2.1.1.2407.9;3.1.1.2599.17;9.1.1.3264.13;2.1.1.2877.20;8.1.1.3285.13;6.1.1.2939.20;1.1.1.2602.26;5.1.1.2378.20;5.1.1.2855.16;2.1.1.2446.25;6.1.1.2375.14;3.1.1.2975.18;6.1.1.2778.26;3.1.1.2901.18;2.1.1.2794.20;6.1.1.2371.10;6.1.1.2379.19;4.1.1.3035.20;7.1.1.2358.14;5.1.1.2374.12;6.1.1.2383.19;12.1.1.3542.26;7.1.1.2354.14;7.1.1.2928.10;6.1.1.2774.18;8.1.1.32…	17	0.042462	0.000589767	17	0.042462	0.00456291
117	18.04	tr|A0A0G2K4I9|A0A0G2K4I9_RAT	Coagulation factor XI OS=Rattus norvegicus GN=F11 PE=1 SV=1		RAT	69598.9	622	19.45	10	9	LDSVVSGFSLK;QCPQQLSACSK;DISFQGGDLSTVFTPSATYCQLVCTHHPR;SCGLSNLACIR;CQFFTYYPSR;YVDWILEK;NVYVNLDMK;AKVPLVSNEECQTR;YTQMGTPTSITK	33	27	4.1.1.2630.17;8.1.1.3127.2;5.1.1.3079.7;8.1.1.3175.19;5.1.1.2667.8;8.1.1.3131.2;11.1.1.2176.6;4.1.1.3221.7;2.1.1.2363.9;7.1.1.2986.16;8.1.1.3167.18;8.1.1.3171.23;6.1.1.2244.9;7.1.1.2982.19;8.1.1.3178.21;6.1.1.2671.12;12.1.1.3340.4;2.1.1.2521.15;2.1.1.2361.26;4.1.1.2626.15;8.1.1.2767.18;6.1.1.2240.10;7.1.1.2214.18;5.1.1.2497.17;7.1.1.3031.19;9.1.1.3152.12;9.1.1.3109.12	15	2.80544	0.0730979	13	0.630957	0.792241
118	18.04	tr|G3V679|G3V679_RAT	Transferrin receptor protein 1 OS=Rattus norvegicus GN=Tfrc PE=1 SV=1		RAT	85875.7	761	17.08	10	10	TAAEVAGQFIIK;VEYHFLSPYVSPR;NSVSQNLVTINSGSNIDPVEAPEGYVAFSK;SSVGTGLLLK;LTTDFHNAEK;LNSIEFTDIIK;LDTYEILIQK;LTVNNVLK;GYEEPDRYIVVGAQR;LAQVFSDMISK	33	33	9.1.1.2787.3;5.1.1.2773.23;4.1.1.2906.20;4.1.1.2612.12;4.1.1.2911.24;11.1.1.3114.18;11.1.1.2370.5;4.1.1.3084.15;11.1.1.2374.5;4.1.1.2646.17;8.1.1.2826.3;5.1.1.2518.19;4.1.1.3176.20;5.1.1.3031.21;5.1.1.2768.3;8.1.1.2822.5;5.1.1.2514.23;10.1.1.2525.6;3.1.1.3022.15;5.1.1.2484.15;6.1.1.2523.13;4.1.1.3080.20;6.1.1.2771.24;2.1.1.3005.31;4.1.1.3174.3;5.1.1.3026.20;4.1.1.2902.19;5.1.1.2522.17;10.1.1.2369…	10	0.0824138	0.000757218	25	2.93765	0.00103135
119	18	tr|Q5VLR6|Q5VLR6_RAT	BWK3 OS=Rattus norvegicus GN=LOC366772 PE=2 SV=1		RAT	52386.1	482	27.18	9	4	WNNGETFTCTATHPESETPLTR;DAVQKEPVQDSCGCYSVSSVLPGCAER;ITNMDTADTATYYCAR;CSVQYNTSPVK	64	26	10.1.1.2717.23;9.1.1.2702.18;10.1.1.2730.22;9.1.1.2710.21;11.1.1.2524.15;11.1.1.2150.13;11.1.1.2575.22;10.1.1.2320.13;10.1.1.2695.24;10.1.1.2699.22;9.1.1.2461.30;11.1.1.2571.28;7.1.1.2208.15;12.1.1.3583.27;10.1.1.2324.13;11.1.1.2489.27;11.1.1.2527.18;10.1.1.2696.31;10.1.1.2722.22;7.1.1.2448.23;9.1.1.2706.26;11.1.1.2154.21;10.1.1.2726.24;11.1.1.2521.28;11.1.1.2521.29;12.1.1.3623.13	6	2.1677	0.663355	4	0.394457	0.483508
120	17.75	tr|Q6IRS6|Q6IRS6_RAT	Fetub protein OS=Rattus norvegicus GN=Fetub PE=1 SV=1	sp|Q9QX79|FETUB_RAT	RAT	43169.1	393	36.39	9	9	IHSMCPDCPHPVDLSAPSVLEAATESLAK;TVTVSCEFFESQDQVPGGENPADTQDAK;ESPCTQSQDSCSLQASDSEPVGLCQGSLIK;LVVLPFPGK;GSIQHLPEQEEPEDSKGK;DGYMLTLNR;LVVLPFPGKEQR;IFYETVHGQCK;QYALVK	42	42	4.1.1.2368.4;10.1.1.2892.30;5.1.1.2231.6;3.1.1.2555.14;8.1.1.2805.14;11.1.1.2641.4;10.1.1.2761.23;11.1.1.2277.13;9.1.1.2917.22;1.1.1.2432.9;8.1.1.2668.5;5.1.1.2521.22;9.1.1.2915.31;11.1.1.2854.6;4.1.1.3227.18;2.1.1.2444.8;5.1.1.2232.4;7.1.1.2545.4;4.1.1.2374.5;9.1.1.2770.19;10.1.1.2895.24;3.1.1.2551.9;5.1.1.2227.6;10.1.1.2897.30;11.1.1.2741.30;9.1.1.2766.19;5.1.1.2671.15;9.1.1.2911.31;11.1.1.2858…	25	0.114815	0.0179298	25	0.0660694	0.00168093
121	17.69	sp|P68035|ACTC_RAT	Actin, alpha cardiac muscle 1 OS=Rattus norvegicus GN=Actc1 PE=2 SV=1		RAT	42018.6	377	37.14	10	5	GYSFVTTAER;LCYVALDFENEMATAASSSSLEK;DDEETTALVCDNGSGLVK;TTGIVLDSGDGVTHNVPIYEGYALPHAIMR;VAPEEHPTLLTEAPLNPK	69	27	5.1.1.2888.22;4.1.1.3024.19;6.1.1.2885.23;2.1.1.2733.29;7.1.1.2962.15;1.1.1.2527.9;2.1.1.2343.14;3.1.1.2459.13;4.1.1.3028.15;5.1.1.2561.18;4.1.1.2688.13;3.1.1.2839.29;3.1.1.2827.27;1.1.1.2523.13;3.1.1.2843.30;6.1.1.2971.20;4.1.1.2885.30;2.1.1.2339.16;5.1.1.2884.23;4.1.1.3328.19;11.1.1.2526.21;11.1.1.2522.20;7.1.1.3084.20;6.1.1.2975.21;5.1.1.2982.13;11.1.1.2530.21;7.1.1.2958.14	12	0.0698233	0.00467517	4	0.0180302	0.00114441
122	17.64	tr|Q4KM75|Q4KM75_RAT	CD5 antigen-like OS=Rattus norvegicus GN=Cd5l PE=1 SV=1		RAT	37860.5	346	30.06	9	9	LEVFYQGQWSTVCK;GPIWMSK;IWLDDVSCSGKEESLELCR;AGWNLQASK;IWLDDVSCSGK;SLFPSPK;LVEGLGR;LWGYHDCTHKEDVGVICSEL;GSWGSVCDDSWGEKEDQVVCK	92	91	10.1.1.2732.13;1.1.1.2994.17;10.1.1.2740.27;9.1.1.2749.18;9.1.1.2745.18;1.1.1.2903.9;3.1.1.2448.2;6.1.1.2410.13;7.1.1.2375.8;9.1.1.3123.8;11.1.1.2969.8;6.1.1.2470.11;2.1.1.2832.24;5.1.1.2399.8;8.1.1.3142.14;10.1.1.3122.6;5.1.1.2355.14;1.1.1.2986.20;12.1.1.3820.17;8.1.1.3137.14;3.1.1.2717.24;8.1.1.2770.23;5.1.1.2470.13;5.1.1.2407.12;10.1.1.2728.30;7.1.1.2631.31;2.1.1.2301.12;2.1.1.2326.2;2.1.1.283…	34	14.0605	0.01209	36	14.5881	0.00349496
123	17.6	tr|A0A0G2K7F7|A0A0G2K7F7_RAT	Tropomyosin alpha-1 chain OS=Rattus norvegicus GN=Tpm1 PE=1 SV=1	sp|P04692|TPM1_RAT	RAT	34667.4	303	25.41	9	6	QLEDELVSLQK;KATDAEADVASLNR;ATDAEADVASLNR;CAELEEELK;SIDDLEDELYAQK;SIDDLEDELYAQ	12	8	4.1.1.3182.13;6.1.1.2920.7;2.1.1.2396.10;7.1.1.2910.9;2.1.1.2492.20;9.1.1.3075.10;9.1.1.2909.2;5.1.1.2362.10	4	0.104713	0.00711861	4	0.0586138	0.0537617
124	17.55	sp|P20767|LAC2_RAT	Ig lambda-2 chain C region OS=Rattus norvegicus PE=4 SV=1		RAT	11317.6	104	77.88	10	10	ANGAPISQGVDTANPTK;SLSPAECV;LTAEQWR;YIASSFLR;GAPISQGVDTANPTK;NSFTCQVTHEGNTVEK;ANGAPISQGVDTAN;SRNSFTCQVTHEGNTVEK;STPTLTVFPPSTEELQGNK;ANGAPISQGVDTANPTKQGNK	224	224	3.1.1.2906.13;10.1.1.2383.21;10.1.1.2770.2;6.1.1.2316.15;3.1.1.2363.26;3.1.1.2356.27;6.1.1.2284.27;4.1.1.2397.9;5.1.1.2453.20;5.1.1.2301.10;5.1.1.2287.30;3.1.1.2309.13;2.1.1.2302.3;7.1.1.2310.12;3.1.1.2834.18;5.1.1.2347.27;4.1.1.2506.27;3.1.1.2898.18;3.1.1.2878.13;2.1.1.2306.4;4.1.1.2452.18;4.1.1.2953.19;4.1.1.2396.5;6.1.1.2359.3;4.1.1.2885.19;8.1.1.2415.20;5.1.1.2775.19;5.1.1.2371.24;7.1.1.2234.…	93	0.564937	0.493685	105	0.981748	0.676514
125	17.38	tr|B0BN33|B0BN33_RAT	Uncharacterized protein (Fragment) OS=Rattus norvegicus PE=2 SV=1		RAT	30550.4	288	30.21	9	9	AIGEMDNQVTQLTTEIK;VFIGINDLER;IYLLVK;KAIGEMDNQVTQLTTEIK;ALVMMR;DEAANGLMASYLAQAGLAR;EGAFVYSDR;GGTLSMPKDEAANGLMASYLAQAGLAR;YADAQLSCQGR	53	52	5.1.1.2866.10;6.1.1.3042.7;1.1.1.3238.6;7.1.1.3126.26;8.1.1.2343.6;8.1.1.2423.14;6.1.1.2879.13;6.1.1.2867.6;5.1.1.3052.27;12.1.1.3953.4;12.1.1.4156.7;7.1.1.2871.9;9.1.1.2837.11;5.1.1.2862.9;4.1.1.3192.29;6.1.1.3037.13;5.1.1.2931.26;6.1.1.2875.6;1.1.1.3011.24;9.1.1.2828.9;8.1.1.3028.10;7.1.1.2879.12;11.1.1.2837.2;7.1.1.2867.12;7.1.1.2268.8;6.1.1.2863.10;5.1.1.2870.8;8.1.1.3032.7;7.1.1.2272.7;5.1.1…	17	0.325087	0.722548	27	2.05116	0.0448143
126	17.3	tr|O35849|O35849_RAT	Lecithin cholesterol acyltransferase OS=Rattus norvegicus GN=Lcat PE=1 SV=1		RAT	49881.7	440	24.32	9	9	TYSVEYLDDNK;TLEHINAILLGAYR;STELCGQWQGR;SPTASLGPPTKE;DLLAGLPAPGVEVY;ILASGDNQGIPIMSNIK;LDKPNVVNWLCYR;QQDEYYQK;AAPYDWR	79	79	7.1.1.2950.6;6.1.1.2950.31;10.1.1.2383.20;4.1.1.2836.14;4.1.1.2816.16;12.1.1.3818.13;8.1.1.2628.6;8.1.1.2996.10;5.1.1.2424.22;10.1.1.2364.15;7.1.1.2937.11;6.1.1.2791.2;4.1.1.2820.13;7.1.1.2948.29;4.1.1.2840.29;11.1.1.2812.7;6.1.1.2958.13;12.1.1.4219.3;10.1.1.3095.13;6.1.1.2787.4;6.1.1.2947.31;7.1.1.2940.31;6.1.1.2954.31;12.1.1.3823.2;5.1.1.3168.8;5.1.1.2701.12;7.1.1.2196.2;6.1.1.2959.31;6.1.1.294…	16	1.59956	0.0247387	25	3.7325	0.00166888
127	17.19	tr|D3ZFH5|D3ZFH5_RAT	Inter-alpha-trypsin inhibitor heavy chain 2 OS=Rattus norvegicus GN=Itih2 PE=1 SV=3		RAT	92368.4	826	21.55	11	11	MLADSPPQDHSCCSGALYYGTK;TLDMENFNTEVNIPPGAK;TILDDLR;KFYNQVSTPLLR;LVNHSPLPQNVVFDVQIPK;SLSEDSGEEMDSVDPVTLYSYK;TEDQFSVVDFNHNVR;AILQMSLDHHIVTPLTAMVIENDAGDER;FLHVPDTFEGHFQGVPVISK;FYNQVSTPLLR;IQPSGGTNINEALLR	36	31	9.1.1.2864.13;9.1.1.2868.12;8.1.1.3138.4;7.1.1.2955.19;8.1.1.3024.28;4.1.1.2681.25;2.1.1.2534.23;11.1.1.2477.7;2.1.1.2542.25;12.1.1.3592.3;8.1.1.2669.10;1.1.1.2930.10;8.1.1.3028.27;9.1.1.2657.4;3.1.1.2628.22;8.1.1.3130.5;9.1.1.2872.15;8.1.1.2902.16;8.1.1.3134.5;12.1.1.3669.2;8.1.1.2665.9;2.1.1.2473.26;11.1.1.2481.7;9.1.1.3043.21;7.1.1.2874.30;8.1.1.3249.18;8.1.1.2902.15;7.1.1.2959.12;10.1.1.3026.…	15	0.0972748	0.000985272	21	0.220801	0.00087406
128	16.99	sp|Q9WVH8|FBLN5_RAT	Fibulin-5 OS=Rattus norvegicus GN=Fbln5 PE=2 SV=1		RAT	50160	448	23.21	11	11	SVPADIFQMQATTR;IYVSQYPF;DMDVVSGR;TIPEACRGDMMCVNQNGGYLCIPR;GAYYIFQIK;GDMMCVNQNGGYLCIPR;QTGQCLDIDECR;YPGAYYIFQIK;CIDPIVCEEPYLLIGDNR;DQPFTILFR;PIVCEEPYLLIGDNR	64	64	6.1.1.2751.28;1.1.1.2798.26;3.1.1.2616.24;10.1.1.3049.8;10.1.1.3053.4;6.1.1.2739.25;2.1.1.3101.31;2.1.1.3113.31;11.1.1.2912.3;1.1.1.3246.31;10.1.1.3110.24;4.1.1.2669.23;12.1.1.3694.31;1.1.1.3254.31;10.1.1.3102.3;12.1.1.3675.9;2.1.1.3105.31;6.1.1.2754.20;2.1.1.2238.6;9.1.1.3110.2;2.1.1.2212.9;3.1.1.2332.6;2.1.1.2224.6;9.1.1.2971.14;6.1.1.2741.24;9.1.1.3085.6;1.1.1.3242.31;1.1.1.3250.30;11.1.1.2916…	10	8.01678	0.00667578	15	9.72748	0.00376617
129	16.77	sp|P14423|PA2GA_RAT	Phospholipase A2, membrane associated OS=Rattus norvegicus GN=Pla2g2a PE=1 SV=2		RAT	16293.8	146	52.05	10	1	YQFYPNK	68	8	5.1.1.2525.19;4.1.1.2521.18;5.1.1.2535.23;5.1.1.2521.21;6.1.1.2548.19;3.1.1.2456.22;6.1.1.2544.19;6.1.1.2540.22	1	16.4437	0.11723	1	4.65586	0.169748
130	16.68	tr|D3ZD40|D3ZD40_RAT	Papilin, proteoglycan-like sulfated glycoprotein OS=Rattus norvegicus GN=Papln PE=1 SV=2		RAT	138600	1275	12.39	10	10	HQVQHDGSLVISR;EQEPGPGQAPHIPAQGK;ELTITGLPPAMTVPEGDTAR;MLSGPQVSPVADAR;DEGSYTCSAFR;CLLPSAQGSCGDWAAR;AEQCAEFDGTDFQGR;LLCVVAGDSVNIR;VTGGDMAVLSEVQPR;GYNQIFIIPAGATSIHIEEADASR	19	18	3.1.1.3009.9;3.1.1.3005.31;6.1.1.2227.9;10.1.1.3132.8;4.1.1.3073.30;7.1.1.2979.21;6.1.1.2231.13;3.1.1.3009.31;10.1.1.3128.10;3.1.1.2543.22;4.1.1.3058.30;9.1.1.2631.25;4.1.1.2680.30;4.1.1.3069.30;6.1.1.2266.14;4.1.1.3062.30;10.1.1.1951.2;3.1.1.2468.29	0	0	-	2	5.19996	0.0960762
131	16.47	tr|A0A0G2K2V6|A0A0G2K2V6_RAT	Keratin, type I cytoskeletal 10 OS=Rattus norvegicus GN=Krt10 PE=1 SV=1	sp|Q6IFW6|K1C10_RAT	RAT	56812.8	559	21.47	11	10	IKEWYEK;NVSTGDVNVEMNAAPGVDLTQLLNNMR;AETECQNAEYQQLLDIK;LENEIQTYR;LKYENEVALR;QSLEASLAETEGR;VLDELTLSK;QSVEADINGLR;QSVEADINGLRR;DAEAWFNEK	41	40	3.1.1.2937.10;6.1.1.2492.25;6.1.1.2488.18;2.1.1.2829.12;2.1.1.2838.11;2.1.1.2379.27;3.1.1.2933.14;7.1.1.2475.17;9.1.1.2896.20;8.1.1.3243.26;9.1.1.2676.15;9.1.1.2677.15;8.1.1.2614.9;5.1.1.2480.22;2.1.1.2834.15;8.1.1.2669.4;3.1.1.2949.14;1.1.1.2563.28;5.1.1.2489.20;4.1.1.3162.27;3.1.1.2415.13;4.1.1.2977.12;12.1.1.3458.21;3.1.1.2941.10;7.1.1.2471.12;9.1.1.2672.19;5.1.1.3014.25;2.1.1.2842.11;4.1.1.29…	17	0.666807	0.419869	18	0.608135	0.219475
132	16.07	tr|F1LXY6|F1LXY6_RAT	Immunoglobulin heavy variable 7-4 OS=Rattus norvegicus GN=Ighv7-4 PE=1 SV=2		RAT	11246.6	100	71	9	9	QPAGKAPEWLGFIR;AEDTATYYCAR;EWLGFIR;NKANGYTTEYNPSVK;GYTTEYNPSVK;ANGYTTEYNPSVK;APEWLGFIR;DNTQNMLYLQMNTLR;LLESGGGLVQPGGSMR	123	122	8.1.1.2369.7;9.1.1.3141.3;5.1.1.2341.15;6.1.1.2676.24;5.1.1.2560.5;4.1.1.2690.21;7.1.1.2883.30;11.1.1.2984.6;9.1.1.3002.8;7.1.1.2670.26;10.1.1.3129.4;10.1.1.3149.3;8.1.1.2427.27;10.1.1.2431.15;9.1.1.3153.2;3.1.1.2379.17;10.1.1.2563.25;2.1.1.2569.29;6.1.1.2232.9;7.1.1.2383.21;6.1.1.2821.29;7.1.1.2277.26;5.1.1.2238.8;4.1.1.2682.27;7.1.1.2887.30;4.1.1.2678.25;5.1.1.2234.10;6.1.1.2831.23;10.1.1.3125.…	28	2.65461	0.0578881	24	1.31826	0.566297
133	16.03	tr|E9PSP1|E9PSP1_RAT	Phospholipid transfer protein OS=Rattus norvegicus GN=Pltp PE=1 SV=1		RAT	54450.4	496	15.52	9	9	AVEPQLDDDER;FLEQELEDINIPDVYGAK;GAFFPLK;VTSAALELVK;IRVTSAALELVK;INMAFGGTFR;VTSAALELVKQEG;VTSAALELVKQEGLR;TLLQIGVMPLLNER	70	70	3.1.1.2819.12;4.1.1.2866.15;3.1.1.2827.13;5.1.1.2748.17;12.1.1.4213.20;4.1.1.2862.12;4.1.1.2874.14;2.1.1.3145.11;6.1.1.2894.4;4.1.1.2878.12;7.1.1.2933.6;6.1.1.2946.7;2.1.1.3130.2;12.1.1.4209.24;10.1.1.3145.18;9.1.1.3071.11;10.1.1.2858.8;11.1.1.2996.11;2.1.1.2203.12;10.1.1.3141.24;5.1.1.2739.12;10.1.1.3137.14;12.1.1.4083.14;9.1.1.3155.14;5.1.1.3172.7;12.1.1.3753.17;3.1.1.3255.9;3.1.1.3251.13;7.1.1…	13	12.5893	0.00595791	20	18.5353	0.000646519
134	15.99	tr|G3V852|G3V852_RAT	RCG55135, isoform CRA_b OS=Rattus norvegicus GN=Tln1 PE=1 SV=1		RAT	269670	2541	5.274	10	10	SIAAATSALVK;DDILNGSHPVSFDK;GLAGAVSELLR;ALSTDPAAPNLK;AVAEQIPLLVQGVR;LTNIK;DLDQASLAAVSQQLAPR;ERIPEALAGPPSDFGLFLSDDDPK;LLGEIAQGNENYAGIAAR;EVIQEWSLTNIKR	17	16	4.1.1.3022.26;8.1.1.3091.17;9.1.1.3191.3;5.1.1.2980.26;6.1.1.2595.23;11.1.1.2324.21;3.1.1.3223.4;9.1.1.3195.3;3.1.1.2959.27;3.1.1.2953.27;3.1.1.2955.26;5.1.1.2744.9;8.1.1.3086.17;8.1.1.2659.6;8.1.1.3087.17;4.1.1.3015.26	13	1.03753	0.924468	12	0.340408	0.0769552
135	15.82	tr|B0BNN4|B0BNN4_RAT	Complement factor properdin OS=Rattus norvegicus GN=Cfp PE=1 SV=1		RAT	50572.2	465	19.35	9	9	SDPVLCFTQYEEPSGR;LCTPLLPK;DPVLCFTQYEEPSGR;DIRVEDCCLNTAYAFQEHDGGLCQSCR;LCDNPAPK;VEDCCLNTAYAFQEHDGGLCQSCR;LLLLLIL;HCYDIHNCVLK;SISCDEIPGQQSR	62	61	8.1.1.2398.12;7.1.1.2570.16;8.1.1.2699.7;11.1.1.2568.29;6.1.1.2576.16;11.1.1.2723.29;6.1.1.2275.22;5.1.1.2585.12;12.1.1.3816.22;11.1.1.2978.19;11.1.1.2711.30;6.1.1.2580.17;2.1.1.2758.28;10.1.1.2723.28;10.1.1.3138.17;11.1.1.2572.29;12.1.1.3325.8;11.1.1.2727.27;12.1.1.3828.28;6.1.1.2588.17;7.1.1.2245.20;1.1.1.2912.26;12.1.1.3699.22;1.1.1.2916.24;6.1.1.2288.24;7.1.1.2249.26;12.1.1.3824.23;6.1.1.2278…	13	16.293	0.0988457	0	0	-
136	15.68	tr|Q5EBA7|Q5EBA7_RAT	HGF activator OS=Rattus norvegicus GN=Hgfac PE=1 SV=1		RAT	70736.2	653	21.59	10	9	SDACQGDSGGPLVCEK;FCNIVPTER;SQFVQPICLPEAGSSFPTGHK;IPEVLATLPESTSTARPTCGK;VSNYVDWINDR;TTDVTQTFAIEK;TLYSVFNPNDHDLVLIR;VSEGHVEQCSCIEGQAR;DSALSWEYCR	43	42	5.1.1.2865.12;9.1.1.3204.2;1.1.1.2704.22;2.1.1.2812.11;6.1.1.2765.29;7.1.1.3099.16;3.1.1.2316.10;3.1.1.2569.11;5.1.1.2771.24;5.1.1.2873.10;5.1.1.2765.13;7.1.1.2754.25;6.1.1.2874.12;10.1.1.3179.9;12.1.1.3618.10;9.1.1.3208.5;6.1.1.2879.20;5.1.1.2776.24;5.1.1.2869.10;4.1.1.3008.14;6.1.1.2772.24;7.1.1.3095.17;11.1.1.2422.15;8.1.1.3229.9;3.1.1.2256.4;5.1.1.2860.5;8.1.1.3252.16;1.1.1.2975.12;4.1.1.3004…	16	0.138039	0.00710469	28	1.34277	0.962324
137	15.49	tr|F1M7E5|F1M7E5_RAT	Cadherin 5 OS=Rattus norvegicus GN=Cdh5 PE=1 SV=2	tr|A0A0G2K0I6|A0A0G2K0I6_RAT	RAT	87133.4	776	11.6	8	8	VDADTGDVLAYER;IIINVLDVDEPPVFQR;YSIMQGEYR;IVVEAQDAQGLR;IFRVDADTGDVLAYER;NLEQPSSFTVK;YVLQGEQAGK;GNEYFAIDNSGLIFTK	12	12	7.1.1.3152.21;12.1.1.3492.22;11.1.1.2200.12;11.1.1.2196.15;3.1.1.2901.5;10.1.1.2623.12;10.1.1.2629.11;5.1.1.3028.10;6.1.1.2526.23;4.1.1.2951.7;2.1.1.2381.18;8.1.1.3310.18	3	0.0564937	0.0271536	11	1.24738	0.865323
138	15.22	tr|A0A0G2K2R5|A0A0G2K2R5_RAT	EGF-containing fibulin-like extracellular matrix protein 2 OS=Rattus norvegicus GN=Efemp2 PE=1 SV=1		RAT	49386.9	443	26.19	8	8	CINHYGGYLCLPR;KIGPECVDIDECR;IGPECVDIDECR;DVNECLTIPEACKGEMK;SCVDVNECDMGAPCEQR;FSCHCPQGYQLLATR;LCQDIDECETGAHQCSEAQTCVNFHGGYR;CVEPYVQVSDNR	18	18	4.1.1.2600.20;4.1.1.2596.20;2.1.1.2265.10;6.1.1.2496.12;10.1.1.2629.24;9.1.1.2447.24;8.1.1.2616.19;7.1.1.2544.5;8.1.1.2460.8;2.1.1.2261.31;6.1.1.2362.16;9.1.1.2632.24;8.1.1.2455.17;2.1.1.2130.3;6.1.1.2366.8;1.1.1.2306.2;1.1.1.2310.5;6.1.1.2500.8	7	3.16228	0.185722	9	2.58226	0.391824
139	15.12	tr|A0A0A0MY09|A0A0A0MY09_RAT	Endoplasmin OS=Rattus norvegicus GN=Hsp90b1 PE=1 SV=1	sp|Q66HD0|ENPL_RAT;tr|A0A0G2K4I4|A0A0G2K4I4_RAT	RAT	92899.3	804	10.82	9	7	SILFVPTSAPR;VFITDDFHDMMPK;FAFQAEVNR;EAESSPFVER;YLNFVK;GVVDSDDLPLNVSR;GLFDEYGSK	15	13	10.1.1.2709.22;4.1.1.2606.8;11.1.1.2548.21;3.1.1.2545.13;9.1.1.2764.17;11.1.1.2552.24;10.1.1.2713.19;10.1.1.2754.10;12.1.1.3542.15;4.1.1.3073.4;7.1.1.2598.10;10.1.1.2750.12;2.1.1.2214.5	6	0.083946	0.00329399	17	1.11686	0.354473
140	14.69	sp|P31720|C1QA_RAT	Complement C1q subcomponent subunit A OS=Rattus norvegicus GN=C1qa PE=1 SV=2		RAT	25917.3	245	35.1	9	9	NSLGFCDTNSK;GDEVWIEKD;SLGFCDTNSK;DQPRPAFSAIR;GLFQVLAGGTVLQLQR;GDEVWIEKDPAKGR;GDEVWIEKDPAK;IYQGTEADSIFSGFLIFPSA;QNPPTYGNVVVFDK	122	122	10.1.1.2383.25;11.1.1.3143.11;6.1.1.2335.25;8.1.1.2430.25;5.1.1.2424.16;4.1.1.2689.31;7.1.1.2294.19;3.1.1.2853.9;6.1.1.2419.4;1.1.1.2929.15;5.1.1.2398.22;6.1.1.2331.6;12.1.1.4212.26;4.1.1.3153.25;12.1.1.4236.5;9.1.1.2398.26;5.1.1.2766.30;5.1.1.2344.23;4.1.1.2591.26;3.1.1.2634.14;11.1.1.2194.10;4.1.1.2912.14;4.1.1.2663.28;11.1.1.2212.29;7.1.1.2242.16;5.1.1.2420.31;1.1.1.2428.16;2.1.1.2567.29;5.1.1…	27	12.1339	0.0100858	29	16.9044	0.00100605
141	14.19	sp|P04638|APOA2_RAT	Apolipoprotein A-II OS=Rattus norvegicus GN=Apoa2 PE=2 SV=1		RAT	11439.1	102	71.57	9	9	QAAETDVQTLFSQYLQSLTDYGK;LMSPEEKPAPAA;AYFQNAQER;AQPSEIQNQAKAYFQNAQER;AQPSEIQNQAK;AETDVQTLFSQYLQSLTDYGK;LTPFVQR;LMDFLSR;TGTNLMDFLSR	248	248	9.1.1.2771.9;9.1.1.3061.13;2.1.1.2126.2;5.1.1.2650.15;7.1.1.2912.2;9.1.1.3188.2;6.1.1.2390.8;10.1.1.3004.2;12.1.1.3978.2;5.1.1.2658.15;8.1.1.3067.2;9.1.1.3068.13;8.1.1.3092.7;12.1.1.3274.3;2.1.1.2309.13;9.1.1.3031.8;6.1.1.1994.3;9.1.1.3180.2;9.1.1.2775.7;9.1.1.2453.25;8.1.1.3082.2;4.1.1.2781.11;9.1.1.2795.14;4.1.1.2427.15;7.1.1.2226.16;10.1.1.3048.6;10.1.1.2720.2;4.1.1.2785.12;10.1.1.2767.9;10.1.…	35	7.58578	0.010505	38	11.3763	0.00102216
142	14.18	sp|P51886|LUM_RAT	Lumican OS=Rattus norvegicus GN=Lum PE=1 SV=1		RAT	38278.6	338	24.56	7	7	SLQDLQLANNK;LDGNPLTQSSLPPDMYECLR;SLEYLDLSFNQMSK;ILGPLSYSK;FTGLQYLR;SVPMVPPGIK;ITNIPDEYFNR	24	24	3.1.1.2849.14;2.1.1.2743.7;5.1.1.2990.16;2.1.1.2463.6;4.1.1.2904.17;2.1.1.2459.29;3.1.1.2562.26;5.1.1.3079.3;3.1.1.2558.26;4.1.1.3175.15;3.1.1.2851.17;9.1.1.2818.4;9.1.1.2801.12;10.1.1.2805.6;3.1.1.2846.13;9.1.1.2822.3;9.1.1.2826.3;5.1.1.2986.16;2.1.1.2462.4;10.1.1.2785.14;2.1.1.2467.22;2.1.1.2463.27;6.1.1.3072.6;4.1.1.2653.22	10	0.288403	0.477685	19	2.01372	0.0352394
143	14.15	sp|P02767|TTHY_RAT	Transthyretin OS=Rattus norvegicus GN=Ttr PE=1 SV=1		RAT	15719.7	147	62.59	7	7	GSPAVDVAVK;ALGISPFHEYAEVVFTANDSGHR;HYTIAALLSPY;TAESGELHGLTTDEK;SYSTTAVVSNPQN;TADGSWEPFASGK;TAESGELHGLTTDEKFTEGVYR	46	46	10.1.1.2368.13;8.1.1.2402.9;12.1.1.3599.5;7.1.1.2978.3;8.1.1.3113.5;8.1.1.2376.17;8.1.1.3117.3;8.1.1.3133.5;9.1.1.2377.3;8.1.1.3121.4;3.1.1.2383.30;3.1.1.2380.17;8.1.1.3125.6;11.1.1.2484.25;9.1.1.2683.9;3.1.1.2379.13;9.1.1.2353.23;5.1.1.2311.28;5.1.1.2311.12;10.1.1.2341.12;8.1.1.2398.7;1.1.1.2684.10;12.1.1.3596.25;12.1.1.3592.28;10.1.1.2677.20;8.1.1.3129.5;11.1.1.2492.26;4.1.1.2460.4;4.1.1.2460.1…	31	0.277971	0.0563448	22	0.0564937	0.00442833
144	14.04	tr|G3V7N9|G3V7N9_RAT	Complement C1q subcomponent subunit B OS=Rattus norvegicus GN=C1qb PE=1 SV=1	sp|P31721|C1QB_RAT	RAT	26647.3	253	26.48	7	7	VITNVNDNYEPR;LEQEEVVHLQATDK;VPGLYYFTYHASSR;LLFPDMDV;FEKVITNVNDNYEPR;VAFSALR;GNLCVNIVR	109	109	5.1.1.2465.30;2.1.1.2340.8;7.1.1.2366.24;12.1.1.3613.25;9.1.1.2618.28;9.1.1.2736.21;12.1.1.3601.23;9.1.1.2465.21;8.1.1.2518.21;3.1.1.2470.10;11.1.1.2502.24;7.1.1.2408.2;11.1.1.2510.18;9.1.1.2343.11;12.1.1.3858.4;10.1.1.2685.22;2.1.1.2528.24;4.1.1.2566.12;8.1.1.2513.18;5.1.1.3175.2;8.1.1.2553.14;6.1.1.2409.21;4.1.1.2536.6;11.1.1.2306.24;9.1.1.2469.12;6.1.1.2414.19;7.1.1.2392.24;7.1.1.2210.7;7.1.1.…	16	6.19441	0.0525543	22	13.1826	0.018488
145	14.04	tr|F1LQT4|F1LQT4_RAT	Carboxypeptidase N subunit 2 OS=Rattus norvegicus GN=Cpn2 PE=1 SV=1	tr|B1H247|B1H247_RAT	RAT	62639.1	565	17.88	7	7	TLNLAQNLLTQLPK;NLEQLVK;LAALPEDLFHHMDTLESLQLQGNQLQTLPGR;LTLDFNR;LQLLDLSR;GMFQSLSSLQILK;QCIYGNPEGTVLLACEEAQCR	29	29	10.1.1.3027.2;11.1.1.3102.24;9.1.1.3064.2;9.1.1.3060.2;10.1.1.3195.16;11.1.1.2891.5;6.1.1.2546.3;11.1.1.3097.22;10.1.1.3035.4;9.1.1.3072.2;10.1.1.3019.4;10.1.1.3023.3;7.1.1.3140.18;12.1.1.3898.17;12.1.1.3902.16;11.1.1.3047.19;10.1.1.3203.14;5.1.1.2539.4;5.1.1.2543.3;11.1.1.3055.5;9.1.1.3044.4;9.1.1.3052.3;10.1.1.3015.3;10.1.1.3007.2;12.1.1.3524.7;10.1.1.3199.20;9.1.1.3056.3;11.1.1.3059.19;9.1.1.3…	12	0.515229	0.490486	14	0.440555	0.173558
146	14.01	tr|Q4VBH1|Q4VBH1_RAT	Ighg protein OS=Rattus norvegicus GN=Ighg PE=1 SV=1		RAT	51651.2	467	49.25	24	4	EVQLVETGGGLVQPGR;SEDTATYYCAK;DNAENTVYLQMNSLR;GLEWVSSINTDGGSTYYPDSVK	454	19	8.1.1.2476.20;8.1.1.2480.26;8.1.1.2514.30;12.1.1.3757.25;8.1.1.2488.27;6.1.1.2241.3;8.1.1.2484.25;5.1.1.2981.21;9.1.1.2495.30;4.1.1.3130.22;5.1.1.2243.10;5.1.1.2251.12;5.1.1.2247.12;6.1.1.2238.8;6.1.1.2242.11;1.1.1.2838.26;2.1.1.2675.24;6.1.1.2242.5;1.1.1.2834.27	9	0.636796	0.906807	11	0.981748	0.324053
147	14	tr|W0UVG1|W0UVG1_RAT	Ribonuclease A b1 OS=Rattus norvegicus GN=Rnase4 PE=3 SV=1	sp|O55004|RNAS4_RAT	RAT	16903.2	147	55.78	8	7	SICDTANIPCKNGNMNCHEGIVR;TFIHEDIWNIR;RVVIACEGTPEVPVHFDR;FNTFIHEDIWNIR;QHVDPEGTGGSDNYCNVMMQR;VVIACEGTPEVPVHFDR;SICDTANIPCK	145	144	11.1.1.2247.18;9.1.1.3011.10;2.1.1.2682.10;10.1.1.3230.4;12.1.1.3453.27;10.1.1.2440.23;6.1.1.2477.30;10.1.1.3207.6;9.1.1.3247.4;3.1.1.2591.5;6.1.1.2281.21;7.1.1.3118.4;10.1.1.3222.4;10.1.1.3206.3;10.1.1.3242.6;6.1.1.2285.21;9.1.1.3239.7;10.1.1.3234.3;10.1.1.2444.21;6.1.1.2397.28;10.1.1.3226.4;8.1.1.2493.24;1.1.1.2826.9;8.1.1.2455.18;7.1.1.2760.2;8.1.1.2451.14;12.1.1.3411.21;4.1.1.2387.5;4.1.1.253…	28	1.52757	0.172025	33	2.99227	0.0297807
148	14	tr|D3ZPI8|D3ZPI8_RAT	Complement C8 gamma chain OS=Rattus norvegicus GN=C8g PE=1 SV=1		RAT	18414	164	58.54	7	7	QLYGITGVPGR;GANLTEDQIFFFPK;YGFCETADQFHILNEMPK;KLDGICWQVR;FLLQAPR;AEATTLHIAPQGAAMAASTFR;TLPVSDSALNAFEER	95	94	4.1.1.3189.26;9.1.1.2660.2;7.1.1.2672.18;6.1.1.2499.15;3.1.1.3028.23;5.1.1.2491.9;11.1.1.2796.22;10.1.1.2773.22;4.1.1.2808.11;5.1.1.2668.18;4.1.1.3081.17;12.1.1.3801.12;4.1.1.3191.7;7.1.1.2484.11;6.1.1.2671.21;11.1.1.2479.4;11.1.1.2818.18;5.1.1.3078.23;11.1.1.2710.17;5.1.1.3054.6;5.1.1.3083.19;12.1.1.3797.10;9.1.1.2956.24;9.1.1.2801.13;8.1.1.2837.12;6.1.1.2505.10;4.1.1.3179.23;5.1.1.2672.20;2.1.1…	38	11.695	0.000395963	33	2.05116	0.271836
149	13.97	tr|B1H216|B1H216_RAT	Globin c3 OS=Rattus norvegicus GN=Hba-a1 PE=2 SV=1	sp|P01946|HBA_RAT	RAT	15328.4	142	58.45	7	7	TYFSHIDVSPGSAQVK;FLASVSTVLTSK;LRVDPVNFK;VDPVNFK;IGGHGGEYGEEALQR;AADHVEDLPGALSTLSDLHAHK;MFAAFPTTK	73	73	6.1.1.2660.23;5.1.1.2272.3;4.1.1.2650.13;8.1.1.2638.5;3.1.1.2814.10;2.1.1.3136.11;5.1.1.2276.24;5.1.1.2519.17;6.1.1.2479.13;3.1.1.2517.28;2.1.1.2358.20;4.1.1.2651.18;3.1.1.2818.2;1.1.1.2858.12;8.1.1.2501.13;1.1.1.3269.4;8.1.1.2890.15;4.1.1.2863.7;2.1.1.3140.15;3.1.1.3244.12;2.1.1.2406.9;8.1.1.2506.2;6.1.1.2475.16;6.1.1.2259.17;2.1.1.2665.2;2.1.1.2704.7;4.1.1.3305.13;9.1.1.2827.6;11.1.1.2342.8;2.1…	43	0.139316	0.0231197	34	0.0519996	0.000111412
150	13.57	tr|Q4V8L0|Q4V8L0_RAT	Metalloproteinase inhibitor 3 OS=Rattus norvegicus GN=Timp3 PE=1 SV=1		RAT	24225.9	211	45.02	8	8	GWAPPDK;SCYYLPCFVTSK;CTCSPSHPQDAFCNSDIVIR;NECLWTDMLSNFGYPGYQSK;MYTGLCNFVER;YQYLLTGR;EGPFGTLVYTIK;LEVNKYQYLLTGR	87	87	7.1.1.2801.26;11.1.1.2397.22;8.1.1.3097.2;8.1.1.3101.16;5.1.1.3021.21;7.1.1.2961.22;8.1.1.2765.9;10.1.1.3066.24;8.1.1.3084.23;8.1.1.2949.4;6.1.1.3010.25;9.1.1.3071.29;12.1.1.3515.5;10.1.1.3070.18;10.1.1.2368.8;7.1.1.2791.8;7.1.1.2803.5;7.1.1.2953.5;6.1.1.2970.21;7.1.1.2778.25;8.1.1.2957.24;8.1.1.2956.24;8.1.1.2960.28;11.1.1.2385.28;7.1.1.2781.21;8.1.1.2930.10;8.1.1.3290.2;8.1.1.3092.20;7.1.1.2769…	44	2.46604	0.507532	39	1.34277	0.687027
151	13.47	tr|F1LWD0|F1LWD0_RAT	Uncharacterized protein OS=Rattus norvegicus PE=1 SV=2		RAT	11920.3	106	67.92	7	7	EVKLLESGGGLVQPGGSLR;ANSYTTEYNPSVK;QSPGKAPEWLSFIR;DDTQNVLYLQMNTLR;APEWLSFIR;AEDTAIYYCAK;LLESGGGLVQPGGSLR	96	93	6.1.1.2747.26;7.1.1.2743.2;5.1.1.2474.19;10.1.1.3222.7;7.1.1.2739.23;6.1.1.2751.26;5.1.1.2478.20;4.1.1.2624.15;7.1.1.2731.20;6.1.1.2469.17;10.1.1.3218.8;6.1.1.2755.28;7.1.1.2826.17;7.1.1.2734.24;5.1.1.2725.22;8.1.1.2896.28;4.1.1.3085.7;10.1.1.3226.9;7.1.1.2735.21;8.1.1.2518.23;2.1.1.2918.26;3.1.1.2866.21;5.1.1.2744.2;5.1.1.2498.22;8.1.1.2892.23;8.1.1.2605.14;6.1.1.2743.25;5.1.1.2748.2;12.1.1.3668…	18	4.74242	0.0352586	23	7.37904	0.000913805
152	12.89	tr|A0A0G2K8Q1|A0A0G2K8Q1_RAT	Apolipoprotein C-III OS=Rattus norvegicus GN=Apoc3 PE=1 SV=1		RAT	11029.5	100	78	10	10	TVQDALSSMQESDIAVVAR;DEGEGSLLLGSMQGYMEQASK;FTGLWESGPEDQLTTPTLEP;GWMDNR;FTDKFTGLWESGPEDQLTTPTLEP;SLKGYWSK;DEGEGSLLLGSMQGYMEQASKTVQDALSSMQESDIA;EGEGSLLLGSMQGYMEQASK;GYWSK;QESDIAVVAR	827	824	4.1.1.2829.31;5.1.1.2678.30;11.1.1.2673.30;10.1.1.3337.3;2.1.1.2681.30;10.1.1.2704.8;10.1.1.2663.24;3.1.1.3102.29;3.1.1.3092.28;8.1.1.2543.15;11.1.1.2795.24;11.1.1.2742.21;5.1.1.3021.31;10.1.1.3281.30;10.1.1.2792.28;2.1.1.3049.29;8.1.1.2744.11;7.1.1.3192.8;2.1.1.3018.30;2.1.1.3131.3;1.1.1.2768.24;11.1.1.2723.30;11.1.1.2416.21;4.1.1.3357.4;2.1.1.3125.13;9.1.1.2812.6;1.1.1.2399.5;5.1.1.2997.28;10.1…	48	1.24738	0.540236	63	2.31207	0.0480067
153	12.4	sp|P11980|KPYM_RAT	Pyruvate kinase PKM OS=Rattus norvegicus GN=Pkm PE=1 SV=3		RAT	57817.2	531	17.7	7	2	LLFEELAR;GDLGIEIPAEK	19	5	10.1.1.2707.4;5.1.1.2922.2;6.1.1.2922.3;6.1.1.2918.3;6.1.1.2926.3	5	0.121339	0.187381	4	0.0448746	0.105414
154	12.28	tr|D3ZEB1|D3ZEB1_RAT	Coagulation factor VIII OS=Rattus norvegicus GN=F8 PE=3 SV=3	tr|Q7TN96|Q7TN96_RAT	RAT	251187	2257	5.317	11	9	GELDAHLGLLGPYIR;LEILGCEAQQLD;DLASGLIGPLLI;TAQTWLMDLGR;DLASGLIGPL;DLNSGLVGALLVCK;FVAYTDGTFHTR;DSQITASGYHGLWTPQLAR;NVILFSVFDENR	24	18	6.1.1.2658.20;9.1.1.3264.15;8.1.1.2813.14;7.1.1.2523.13;5.1.1.2527.3;7.1.1.3017.5;6.1.1.2530.4;9.1.1.3184.6;6.1.1.2662.18;8.1.1.3161.16;8.1.1.3165.20;7.1.1.2907.4;8.1.1.3161.4;6.1.1.2534.3;5.1.1.2523.4;1.1.1.3270.7;8.1.1.3166.3;2.1.1.3136.7	4	1.57036	0.199843	7	1.61436	0.707129
155	12.13	tr|F1LTJ5|F1LTJ5_RAT	Uncharacterized protein OS=Rattus norvegicus PE=1 SV=3		RAT	263114	2449	4.941	8	8	CSATGNPTPTLEWIGGPSGQLPTK;QLISTHFAPGDFQGFALVNPQR;LETEYVK;SENTDIPTLLIPAIR;AMDFNGILTIR;LPQVSPADSGEYVCR;AGNGQEATITVK;LHQVSPVDSGEYVCR	17	16	8.1.1.3210.25;8.1.1.3204.24;12.1.1.3408.24;7.1.1.3049.18;7.1.1.3057.25;3.1.1.2752.24;7.1.1.3053.23;5.1.1.2945.5;5.1.1.2870.28;8.1.1.3206.26;6.1.1.3100.18;6.1.1.2246.14;8.1.1.3211.21;10.1.1.3187.18;5.1.1.2252.7;7.1.1.3057.24	3	1.25893	0.467961	4	1.59956	0.371124
156	12.12	tr|Q5RJN2|Q5RJN2_RAT	Pcolce protein OS=Rattus norvegicus GN=Pcolce PE=1 SV=1	sp|O08628|PCOC1_RAT	RAT	53151	493	17.04	6	6	TGDLDLPSPASGTSLK;GASYLLMGQVEENR;VFDMELHPSCR;FDVEPDTYCR;YDSVSVFNGAVSDDSKR;YDALEVFAGSGTSGQR	43	43	6.1.1.2849.26;5.1.1.2837.24;9.1.1.2615.19;1.1.1.2775.30;6.1.1.2841.28;11.1.1.2435.16;8.1.1.3230.24;8.1.1.2573.7;3.1.1.2599.4;11.1.1.2582.30;9.1.1.2611.18;10.1.1.2679.11;10.1.1.2606.14;5.1.1.2662.26;6.1.1.2853.25;7.1.1.3066.26;12.1.1.3695.28;8.1.1.2577.12;4.1.1.2974.27;8.1.1.2581.10;4.1.1.2657.3;12.1.1.3691.30;7.1.1.2425.16;7.1.1.2846.27;8.1.1.3225.26;12.1.1.3687.28;10.1.1.2610.18;7.1.1.3074.26;4.…	15	1.20226	0.443596	21	1.18032	0.351212
157	12.05	tr|A0A0H2UI19|A0A0H2UI19_RAT	Coagulation factor XII OS=Rattus norvegicus GN=F12 PE=1 SV=1	sp|D3ZTE0|FA12_RAT	RAT	66717.3	603	14.59	8	7	CFESQLLK;LCHCPAGYAGPFCDLDLK;FFHENEIWFR;EFKDGAGDPSVVLTVDGK;DGAGDPSVVLTVDGK;VNPCLNGGTCLLVEDHR;TYQHDLALLR	31	29	9.1.1.2988.2;3.1.1.2848.18;4.1.1.2889.17;12.1.1.3616.14;3.1.1.2839.14;8.1.1.3006.2;11.1.1.2512.10;2.1.1.2487.18;7.1.1.2505.25;9.1.1.2704.10;8.1.1.2645.21;7.1.1.2500.19;7.1.1.2496.26;4.1.1.2895.19;7.1.1.2847.3;7.1.1.2843.2;8.1.1.2641.15;10.1.1.2700.21;3.1.1.2843.21;8.1.1.2650.25;2.1.1.2492.12;12.1.1.3620.7;8.1.1.3002.2;3.1.1.2848.17;10.1.1.2701.6;8.1.1.3010.3;4.1.1.2899.22;3.1.1.2513.2;9.1.1.2984.2	19	0.564937	0.0999889	25	1.34277	0.739806
158	12.05	tr|G3V6G1|G3V6G1_RAT	Immunoglobulin joining chain OS=Rattus norvegicus GN=Jchain PE=1 SV=1		RAT	17784.2	159	38.99	7	7	TNFVYHLSDVCK;MVQTALTPDSCYPD;CYTAMVPLR;TNFVYHLSDVCKK;GTILADNK;IIPSPEDPNEDIVER;DNKGTILADNK	84	84	5.1.1.2561.12;7.1.1.2626.28;7.1.1.2622.28;6.1.1.2285.22;6.1.1.2738.10;6.1.1.2579.5;8.1.1.2663.21;4.1.1.2801.28;8.1.1.2778.25;6.1.1.2632.30;8.1.1.2886.6;7.1.1.2489.20;6.1.1.2519.6;6.1.1.2583.10;8.1.1.2786.21;6.1.1.2507.27;9.1.1.2758.28;6.1.1.2571.29;4.1.1.2682.10;12.1.1.3784.17;4.1.1.2586.3;6.1.1.2684.26;12.1.1.3578.22;5.1.1.2557.31;6.1.1.2628.31;10.1.1.2347.14;9.1.1.2653.24;5.1.1.2689.24;7.1.1.26…	25	10.2802	0.00686346	26	7.11214	0.0245453
159	12.03	sp|P06765|PLF4_RAT	Platelet factor 4 OS=Rattus norvegicus GN=Pf4 PE=1 SV=1		RAT	11286.4	105	47.62	7	7	RITSLEVIK;AGPHCAVPQLIATLKNGSK;AGPHCAVPQLIATLK;QVPLYK;ITSLEVIK;ASPEESDGDLSCVCVK;SPEESDGDLSCVCVK	176	176	8.1.1.2775.13;1.1.1.2443.9;7.1.1.2621.17;1.1.1.2585.2;8.1.1.2672.24;4.1.1.2534.31;8.1.1.2815.6;8.1.1.2791.10;7.1.1.2647.10;4.1.1.2800.13;8.1.1.2819.7;6.1.1.2590.16;8.1.1.2802.7;3.1.1.2755.11;8.1.1.2766.8;8.1.1.2787.7;6.1.1.2668.16;7.1.1.2627.19;2.1.1.2653.10;7.1.1.2609.17;7.1.1.2613.7;7.1.1.2672.4;5.1.1.2402.12;4.1.1.2536.30;7.1.1.2890.24;2.1.1.2645.11;8.1.1.2823.9;7.1.1.2611.10;8.1.1.2832.11;4.1…	35	0.0469894	0.00140229	90	1.45881	0.274901
160	12.03	sp|Q6AYE5|OAF_RAT	Out at first protein homolog OS=Rattus norvegicus GN=Oaf PE=2 SV=1		RAT	31775.2	282	21.99	6	6	QEDAQFWTER;FDFYVPQR;LYHNEIIPSEAMAK;GVDSSVFEPLLK;ELEQVELPR;QLCLWDEDP	22	22	12.1.1.3907.5;7.1.1.2501.3;6.1.1.2434.19;5.1.1.2671.9;4.1.1.2977.22;2.1.1.2510.12;7.1.1.2668.16;7.1.1.2497.10;3.1.1.2935.24;3.1.1.2939.23;11.1.1.2805.8;5.1.1.2434.12;11.1.1.2809.8;7.1.1.2413.11;7.1.1.2506.4;6.1.1.2438.17;6.1.1.2676.6;6.1.1.2680.8;4.1.1.2985.21;6.1.1.2430.15;3.1.1.2944.2;7.1.1.2417.10	13	1.36773	0.115789	13	1.34277	0.259605
161	12.02	tr|H6X2W4|H6X2W4_RAT	Pentaxin OS=Rattus norvegicus GN=crp PE=3 SV=1	tr|H6X2X0|H6X2X0_RAT;tr|H6X2W7|H6X2W7_RAT;tr|H6X2W5|H6X2W5_RAT;tr|H6X2W3|H6X2W3_RAT;tr|H6X2W1|H6X2W1_RAT;tr|H6X2W0|H6X2W0_RAT;tr|H6X2V9|H6X2V9_RAT;tr|H6X2V7|H6X2V7_RAT;sp|P48199|CRP_RAT;tr|H6X2W2|H6X2W2_RAT	RAT	25435.7	230	38.26	8	8	SFSIFSYATK;TSFNEILLFWTR;KPLEAFTVCLYAHADVSR;TSFNEILLF;YETHGDVFIKPQLWPLTDCCES;QAFVFPGVSATAY;ALKYETHGDVFIKPQLWPLTDCCES;VFSPNVLNWR	150	149	12.1.1.4003.4;8.1.1.2900.5;12.1.1.3869.4;11.1.1.2751.4;11.1.1.2761.5;10.1.1.2777.5;11.1.1.2930.7;11.1.1.2805.12;11.1.1.3007.12;11.1.1.2980.9;11.1.1.2859.4;8.1.1.3063.13;9.1.1.3002.20;12.1.1.3842.2;9.1.1.2863.3;5.1.1.3015.25;11.1.1.2945.7;10.1.1.2910.8;9.1.1.3000.17;11.1.1.2797.10;5.1.1.3023.25;9.1.1.3109.8;9.1.1.3044.14;6.1.1.3002.10;10.1.1.2921.7;12.1.1.4015.6;10.1.1.2909.17;9.1.1.2937.20;10.1.1…	39	0.0608135	0.0123965	65	0.787046	0.451903
162	12.01	sp|O88201|CLC11_RAT	C-type lectin domain family 11 member A OS=Rattus norvegicus GN=Clec11a PE=2 SV=1		RAT	36387.2	328	20.73	6	6	SEQEHGRLEGCLK;DFETQAAAQAR;LYFVCEFPF;VVELTQGLR;SEGLYLFENGQR;LASLDAGLHQLHIR	35	35	4.1.1.2372.5;11.1.1.2631.21;5.1.1.2667.4;11.1.1.2634.17;8.1.1.3024.2;6.1.1.2680.7;9.1.1.2759.14;10.1.1.3295.13;12.1.1.3739.6;12.1.1.3743.9;6.1.1.2222.5;12.1.1.3735.5;5.1.1.2098.3;11.1.1.2635.20;5.1.1.2675.6;1.1.1.2826.17;2.1.1.2836.17;8.1.1.3028.2;5.1.1.2081.2;2.1.1.2832.18;11.1.1.2623.14;4.1.1.2376.5;10.1.1.2747.6;5.1.1.2226.6;4.1.1.2367.4;5.1.1.2230.7;6.1.1.2226.7;1.1.1.2822.18;5.1.1.2080.2;5.1…	8	0.0591562	0.00143865	17	2.55859	0.00634788
163	12.01	tr|M0R9U2|M0R9U2_RAT	Uncharacterized protein OS=Rattus norvegicus PE=1 SV=1		RAT	10845.2	98	61.22	6	6	LTSEDSAIYYCTR;STSTAYMELSR;SLEWIGEIYPNSGATNFNEK;SEDSAIYYCTR;LTSEDSAIYYCT;LLQSGAALVKPGASVK	36	34	4.1.1.3281.21;11.1.1.2463.24;7.1.1.3086.17;1.1.1.2789.23;5.1.1.3112.16;12.1.1.3550.27;11.1.1.2440.29;6.1.1.3078.22;7.1.1.3086.18;12.1.1.3554.12;8.1.1.2788.11;1.1.1.2778.25;11.1.1.2274.10;11.1.1.2450.22;2.1.1.2612.28;10.1.1.2439.11;5.1.1.3108.13;3.1.1.3224.11;5.1.1.3095.18;6.1.1.3099.12;3.1.1.3214.19;11.1.1.2444.26;8.1.1.2784.13;10.1.1.2617.20;2.1.1.2616.28;4.1.1.3274.18;9.1.1.2756.14;8.1.1.2780.1…	12	1.27057	0.58677	13	1.5417	0.195837
164	12	tr|Q5PQU1|Q5PQU1_RAT	Kininogen 1 OS=Rattus norvegicus GN=Kng2 PE=2 SV=1		RAT	47763.9	430	48.14	22	7	KYNAELESGNQFVLYR;EALGHSIAQLNAQHNHIFYFK;YNAELESGNQFVLYR;AGPAPDHQAEASTVTS;EIPVDSPELK;HTHLFALR;QSKTELTADCETK	222	65	4.1.1.3094.29;3.1.1.2303.6;9.1.1.2589.24;2.1.1.2765.26;5.1.1.2750.22;1.1.1.1955.2;5.1.1.2446.14;4.1.1.3079.29;8.1.1.2611.26;6.1.1.2435.18;6.1.1.2425.16;5.1.1.2601.23;2.1.1.2588.15;4.1.1.2728.10;8.1.1.2607.17;2.1.1.2751.30;3.1.1.2860.27;4.1.1.2402.5;5.1.1.2492.17;5.1.1.2746.24;5.1.1.2947.28;6.1.1.2431.20;8.1.1.2603.23;7.1.1.2450.17;5.1.1.2742.21;6.1.1.2467.22;4.1.1.2617.24;5.1.1.2942.28;4.1.1.2625…	43	0.128233	0.00132094	25	0.0301995	9.47841e-05
165	12	tr|D4A0T9|D4A0T9_RAT	ADAM metallopeptidase with thrombospondin type 1 motif, 13 OS=Rattus norvegicus GN=Adamts13 PE=4 SV=3		RAT	154651	1425	6.175	6	6	VLPGGGVLLLYR;AGELLLLWGK;GEITSPSLSPDGR;YGGEYGGLTHPDITFTYFQR;VTLTEDQLPR;EGLDVCQALSCHTDPLDQSSCSR	13	13	11.1.1.2634.23;10.1.1.2558.3;9.1.1.2590.10;9.1.1.2586.9;11.1.1.2630.25;8.1.1.2428.17;9.1.1.3278.14;10.1.1.2563.5;10.1.1.2554.3;7.1.1.2916.19;10.1.1.2550.3;12.1.1.4083.6;8.1.1.2427.17	8	1.8197	0.285483	9	1.70608	0.393846
166	12	sp|Q9EQV9|CBPB2_RAT	Carboxypeptidase B2 OS=Rattus norvegicus GN=Cpb2 PE=2 SV=1		RAT	48826.2	422	19.19	6	6	GASSFSCSETYCGLYPESEPEVK;NAIWIDCGIHAR;FIKPTCAEALAAVSK;SKDHEELSLVASEAVR;AVADFLR;YGFLLPER	24	24	5.1.1.2474.22;6.1.1.2706.4;6.1.1.2710.6;5.1.1.2683.13;6.1.1.2683.19;5.1.1.2578.3;5.1.1.2582.2;8.1.1.2857.4;6.1.1.2688.2;6.1.1.2679.20;5.1.1.2687.17;9.1.1.2792.29;4.1.1.2600.18;4.1.1.2599.21;4.1.1.2603.3;8.1.1.2516.2;3.1.1.2485.15;8.1.1.2861.8;6.1.1.2602.2;5.1.1.2474.2;9.1.1.2789.29;6.1.1.2598.3;7.1.1.2692.6;7.1.1.2688.8	20	1.65959	0.4746	18	0.505825	0.581558
167	12	tr|F1M1R0|F1M1R0_RAT	Uncharacterized protein OS=Rattus norvegicus PE=1 SV=2		RAT	14893.7	136	40.44	7	5	GDIVMTQTPSSQAVSAGEK;SSQSLLYSENK;SSQSLLYSENKK;LLISWASTR;DIVMTQTPSSQAVSAGEK	51	26	11.1.1.2368.16;10.1.1.2409.19;11.1.1.2367.25;9.1.1.2541.31;9.1.1.2539.13;12.1.1.3330.10;11.1.1.2212.30;9.1.1.2418.22;10.1.1.2517.31;11.1.1.2167.21;12.1.1.3953.3;11.1.1.2363.18;10.1.1.2521.31;12.1.1.3957.4;12.1.1.3965.5;11.1.1.2212.28;12.1.1.3326.13;6.1.1.2301.27;12.1.1.3372.16;7.1.1.2521.28;10.1.1.2520.15;10.1.1.2382.25;7.1.1.2517.25;9.1.1.2537.23;12.1.1.3969.4;10.1.1.2517.15	6	1.27057	0.392904	6	1.52757	0.714911
168	11.77	tr|F1M798|F1M798_RAT	Metalloendopeptidase OS=Rattus norvegicus GN=Bmp1 PE=3 SV=2		RAT	111647	990	8.283	7	6	ENIQPGQEYNFLK;GIFLDTIVPK;YCGSGPPEEVYSAGDSVLVK;AGFAVNFFK;NCIWQLVAPTQYR;LCWYDYVEVR	12	11	10.1.1.2971.8;7.1.1.2911.20;8.1.1.3063.19;7.1.1.2916.2;10.1.1.2826.20;12.1.1.3682.14;10.1.1.2832.21;7.1.1.2915.18;6.1.1.3017.9;7.1.1.3007.8;12.1.1.4034.21	9	2.65461	0.295009	7	0.816583	0.624022
169	11.76	tr|G3V9M6|G3V9M6_RAT	Fibrillin 1 OS=Rattus norvegicus GN=Fbn1 PE=1 SV=1		RAT	311950	2872	4.979	9	9	YLHFTK;NSPGSFICECSPESTLDPTK;RGFIPNIRT;CECFPGLAVGLDGR;GFSLDQSGASCEDVDECEGNHR;GDNGDTACSNEIGVGVSK;ACEDINECSLPNICVFGTCHNLPGLFR;GQCVNTPGDFECK;TCVDINECVLDPGK	11	10	4.1.1.2469.15;3.1.1.2859.22;9.1.1.3270.29;6.1.1.2360.26;8.1.1.2724.28;11.1.1.2848.3;9.1.1.2704.8;3.1.1.2860.26;6.1.1.2285.27;8.1.1.2735.26	3	3.7325	0.00756301	3	0.619441	0.749012
170	11.68	sp|Q9EQV8|CBPN_RAT	Carboxypeptidase N catalytic chain OS=Rattus norvegicus GN=Cpn1 PE=2 SV=1		RAT	51980.2	457	20.57	6	6	NFPDLNTYFYYNSK;TSNSPTPDDELFQTLAK;IHILPSMNPDGYEVAAAQGPNTSGYLVGR;LLLPGTYSVTAK;AVIQWIR;YGGPNHHLPLPDNWK	31	31	11.1.1.2749.30;8.1.1.3133.29;8.1.1.3123.10;10.1.1.2900.27;9.1.1.2885.25;9.1.1.3111.29;10.1.1.2870.22;8.1.1.3117.11;4.1.1.2596.4;8.1.1.3135.26;11.1.1.2753.30;11.1.1.2718.23;10.1.1.2906.31;10.1.1.2862.24;7.1.1.2965.15;10.1.1.2904.27;7.1.1.2970.28;10.1.1.2783.2;11.1.1.2750.10;8.1.1.3121.31;10.1.1.2874.20;5.1.1.2834.29;8.1.1.3131.29;9.1.1.2920.28;10.1.1.2901.31;9.1.1.2797.4;6.1.1.2830.27;10.1.1.2866.…	10	2.46604	0.0275257	8	0.591562	0.547463
171	11.45	tr|F1LZ11|F1LZ11_RAT	Uncharacterized protein OS=Rattus norvegicus PE=1 SV=1		RAT	14067	124	38.71	6	5	LEWVAR;AVQLVESGGGLVQPK;GLEWVAR;TKPNNYATYYADSVK;SMVYLQMDNLK	52	45	3.1.1.2880.24;11.1.1.2366.19;1.1.1.3108.13;11.1.1.2315.21;5.1.1.2799.26;4.1.1.2927.27;3.1.1.2901.28;2.1.1.2797.29;3.1.1.3080.13;2.1.1.2472.25;6.1.1.2791.26;2.1.1.2980.17;4.1.1.2573.6;1.1.1.2551.22;3.1.1.2513.3;5.1.1.2791.29;3.1.1.2876.4;3.1.1.3089.19;5.1.1.2538.2;6.1.1.2793.6;3.1.1.2884.25;2.1.1.2801.28;4.1.1.2935.25;10.1.1.2516.21;3.1.1.3085.14;1.1.1.3112.15;6.1.1.2549.3;3.1.1.2892.29;4.1.1.2931…	15	3.83707	0.201662	15	1.77011	0.934924
172	11.39	tr|G3V8K8|G3V8K8_RAT	Protein Z, vitamin K-dependent plasma glycoprotein OS=Rattus norvegicus GN=Proz PE=3 SV=4	tr|B1H253|B1H253_RAT	RAT	45384.2	406	19.21	6	6	SVFLPASEANNILLR;TQMTDDICR;GVLSGWMLNGIDLDR;SWPSFPWQVR;SFSCTCAPGYEGK;GSEVMGPWVEGSVVTR	45	45	2.1.1.2716.24;11.1.1.2987.7;12.1.1.3379.25;7.1.1.3147.15;3.1.1.2839.21;12.1.1.3603.23;10.1.1.3266.19;3.1.1.2830.27;8.1.1.3278.23;11.1.1.3107.26;5.1.1.2257.6;12.1.1.4078.3;7.1.1.3081.24;5.1.1.3133.19;2.1.1.2720.23;8.1.1.3237.22;12.1.1.4066.14;8.1.1.3155.20;12.1.1.3490.29;7.1.1.3085.23;4.1.1.2882.29;7.1.1.3078.17;8.1.1.3233.24;12.1.1.4070.10;2.1.1.2730.24;11.1.1.2232.21;11.1.1.2505.26;5.1.1.3141.17…	10	0.0895365	0.0634816	22	1.70608	0.0984843
173	11.21	tr|Q5M890|Q5M890_RAT	Apolipoprotein N OS=Rattus norvegicus GN=Apon PE=1 SV=1		RAT	28232.2	255	34.51	6	6	TQDGGLPHQPAGTETEPTQLLYSK;SVTVPEACTSEQGWVLR;LPSIDLVR;HLVASPGEIK;ELAQLLVEVAEK;LISNPEIENATIPIEDR	32	32	3.1.1.2791.10;2.1.1.2851.27;12.1.1.3333.4;4.1.1.3319.15;12.1.1.3944.7;1.1.1.2848.29;4.1.1.3321.16;1.1.1.2996.22;12.1.1.3920.28;11.1.1.2817.30;2.1.1.2686.27;2.1.1.2698.27;2.1.1.2690.7;12.1.1.3924.25;1.1.1.2852.31;1.1.1.2844.27;11.1.1.2520.10;2.1.1.2694.29;4.1.1.2841.25;11.1.1.2821.27;6.1.1.2686.5;6.1.1.2690.5;1.1.1.3000.13;3.1.1.2788.30;2.1.1.2690.8;1.1.1.3004.23;11.1.1.2524.23;3.1.1.2792.28;1.1.1…	15	2.46604	0.119224	21	7.94329	0.00103135
174	11.12	sp|P01015|ANGT_RAT	Angiotensinogen OS=Rattus norvegicus GN=Agt PE=1 SV=1		RAT	51981.1	477	14.88	6	6	LTLPQLEIR;SLDLSTDPVLAAQK;FVQAVTGWK;GSYNLQDLLAQAK;LSTLLGAEANLGK;LVLATEKLEAEDR	30	30	8.1.1.3161.14;1.1.1.2800.28;10.1.1.2964.14;1.1.1.2801.27;7.1.1.2846.5;10.1.1.2968.8;8.1.1.3018.4;7.1.1.2919.6;7.1.1.2854.6;9.1.1.3141.2;8.1.1.3157.21;2.1.1.2634.25;7.1.1.2858.5;6.1.1.2920.27;6.1.1.2924.28;1.1.1.2797.4;8.1.1.3006.6;6.1.1.2929.5;1.1.1.2801.6;7.1.1.2850.8;11.1.1.2832.7;7.1.1.2923.8;8.1.1.3014.6;8.1.1.3165.17;10.1.1.2973.6;2.1.1.2807.2;12.1.1.3712.28;8.1.1.3264.5;8.1.1.3010.6;8.1.1.3…	26	0.409261	0.0181901	14	0.0496592	0.000172335
175	11.06	sp|P46462|TERA_RAT	Transitional endoplasmic reticulum ATPase OS=Rattus norvegicus GN=Vcp PE=1 SV=3		RAT	89347.9	806	10.92	6	6	NAPAIIFIDELDAIAPK;LIVDEAINEDNSVVSLSQPK;EVDIGIPDATGR;IVSQLLTLMDGLK;QAAPCVLFFDELDSIAK;DVDLEFLAK	9	9	1.1.1.3280.15;12.1.1.4069.17;4.1.1.3329.6;4.1.1.3324.3;12.1.1.3851.4;4.1.1.3345.10;5.1.1.3181.6;1.1.1.2942.9;9.1.1.2647.10	1	0.660694	0.359021	2	0.824138	0.707972
176	11.04	sp|Q6V0K7|OIT3_RAT	Oncoprotein-induced transcript 3 protein OS=Rattus norvegicus GN=Oit3 PE=2 SV=1	tr|M0R8R4|M0R8R4_RAT	RAT	60178.5	546	13.92	6	6	GLVLSEDNHTCQVPVLCK;LYTISEGYVPNLR;TCGTVVDVVNDK;IVASNLVTGLPK;VLVCGVLDER;LLIPVTCEFPR	23	23	10.1.1.3052.9;3.1.1.2747.8;3.1.1.2738.10;8.1.1.3131.22;8.1.1.3125.21;11.1.1.2912.10;4.1.1.2798.11;8.1.1.3121.20;7.1.1.2977.21;9.1.1.3086.9;8.1.1.2922.26;8.1.1.3113.23;10.1.1.3052.8;3.1.1.2742.9;3.1.1.2696.17;8.1.1.2554.18;4.1.1.2794.10;7.1.1.2973.24;2.1.1.2598.20;9.1.1.3082.9;8.1.1.3117.21;9.1.1.2893.21;4.1.1.2802.12	16	1.36773	0.965989	16	1.49968	0.341091
177	10.97	sp|P34058|HS90B_RAT	Heat shock protein HSP 90-beta OS=Rattus norvegicus GN=Hsp90ab1 PE=1 SV=4		RAT	83280.5	724	10.36	7	6	FYEAFSK;GVVDSEDLPLNISR;IDIIPNPQER;ALLFIPR;TLTLVDTGIGMTK;ADLINNLGTIAK	16	15	6.1.1.2856.26;12.1.1.3914.2;2.1.1.2578.10;5.1.1.2831.21;12.1.1.3758.15;4.1.1.2720.12;6.1.1.2629.13;2.1.1.2574.10;12.1.1.3753.18;7.1.1.2852.19;5.1.1.2601.19;2.1.1.2570.12;12.1.1.3918.3;1.1.1.2837.16;12.1.1.3749.20	4	0.0981748	0.0467637	8	0.559758	0.215837
178	10.65	tr|F1LSB2|F1LSB2_RAT	Angiopoietin 1, isoform CRA_a OS=Rattus norvegicus GN=Angpt1 PE=4 SV=2	sp|O35460|ANGP1_RAT	RAT	57415.6	497	19.32	7	7	IELMDWEGNR;ESATEQYNTNALQR;IQHGQCAYTFILPEHDGNCR;QQLELMDTVHNLVSLCTK;DAPHVETDFSSQK;QTFIIQELEK;QLLQQTNEILK	11	11	2.1.1.2858.16;3.1.1.2752.22;6.1.1.2265.24;9.1.1.3269.14;5.1.1.2256.14;2.1.1.2838.8;1.1.1.2988.6;5.1.1.2279.25;5.1.1.2481.11;2.1.1.3133.4;2.1.1.2854.19	3	2.07014	0.408216	2	0.277971	0.155852
179	10.5	tr|E9PSM5|E9PSM5_RAT	Matrix metalloproteinase OS=Rattus norvegicus GN=Mmp2 PE=1 SV=3	sp|P33436|MMP2_RAT	RAT	74236	663	12.22	6	6	TDKELAVQYLNTFYGCPK;FFGLPQTGDLDQNTIETMR;VWSDVTPLR;IIGYTPDLDPETVDDAFAR;ESCNLFVLK;GEIFFFK	12	12	7.1.1.2851.10;4.1.1.2723.24;1.1.1.3264.30;6.1.1.3123.31;6.1.1.3127.10;5.1.1.2604.21;6.1.1.2847.8;1.1.1.3263.28;2.1.1.3130.30;7.1.1.3118.31;6.1.1.2960.25;5.1.1.2667.6	4	0.383707	0.382358	8	3.34195	0.032176
180	10.24	tr|F1LPR6|F1LPR6_RAT	Immunoglobulin heavy constant mu OS=Rattus norvegicus GN=Ighm PE=1 SV=3		RAT	51400.1	470	24.47	9	4	YYVQYNTSPVR;ESGPGLVQPSQTLSLTCTVSGFSLTR;EAVQDSCGCYTVSSVLPGCAER;GLKEPTGAVFTWQPTTGK	41	12	5.1.1.2406.19;3.1.1.2472.26;11.1.1.2570.20;3.1.1.2468.25;4.1.1.2539.15;11.1.1.2570.21;9.1.1.3258.24;6.1.1.2656.27;8.1.1.3280.24;6.1.1.2652.27;6.1.1.2557.20;8.1.1.3284.24	5	1.39316	0.808073	2	0.169044	0.0736527
181	10.12	sp|P01836|KACA_RAT	Ig kappa chain C region, A allele OS=Rattus norvegicus PE=1 SV=1		RAT	11731.9	106	81.13	17	7	EQRDGVLDSVTDQDSK;ADAAPTVSIFPPSMEQLTSGGATVVCFVNNFYPR;DSTYSMSSTLSLTKVEYER;IDGSEQRDGVLDSVTDQDSK;WKIDGSEQR;DGVLDSVTDQDSKDSTYSMSSTLSLTKVEYER;FVNNFYPR	479	26	2.1.1.2502.26;12.1.1.3307.6;12.1.1.3589.22;4.1.1.2583.14;9.1.1.2748.9;2.1.1.2692.23;3.1.1.2789.27;1.1.1.2378.11;5.1.1.2452.11;10.1.1.2878.29;2.1.1.2688.24;7.1.1.2578.15;11.1.1.2621.17;10.1.1.2873.31;12.1.1.3585.22;11.1.1.2715.30;10.1.1.2872.28;11.1.1.2719.30;11.1.1.2474.21;11.1.1.2620.6;10.1.1.2878.21;4.1.1.2839.18;12.1.1.3581.24;11.1.1.2478.21;10.1.1.2657.22;1.1.1.2670.28	10	0.704693	0.075022	10	0.440555	0.0231274
182	10.05	sp|Q62740|SPP24_RAT	Secreted phosphoprotein 24 OS=Rattus norvegicus GN=Spp2 PE=1 SV=2		RAT	23170	203	36.45	6	6	FLNLQR;ESGDPSTCAFQR;NDYLLGFLYDEPK;VNSQSLSPYLFR;FPVYDYDPSSLQEALSASVAK;GYSVPTAACR	53	53	10.1.1.3010.16;7.1.1.2631.10;7.1.1.2791.23;6.1.1.2805.19;6.1.1.3158.15;10.1.1.3004.7;7.1.1.2801.19;7.1.1.3142.13;9.1.1.2884.14;10.1.1.2299.3;10.1.1.2295.3;9.1.1.2761.10;7.1.1.2795.29;8.1.1.2909.19;8.1.1.2905.18;11.1.1.2877.19;10.1.1.2864.16;8.1.1.2777.12;3.1.1.2240.4;11.1.1.2132.7;9.1.1.2876.15;7.1.1.2796.23;6.1.1.2801.21;7.1.1.2757.21;7.1.1.2782.25;7.1.1.2760.21;7.1.1.2753.21;7.1.1.2787.25;9.1.1…	21	0.299227	0.0496128	23	2.05116	0.24459
183	10.03	tr|F1LRE2|F1LRE2_RAT	Insulin-like growth factor binding protein, acid labile subunit, isoform CRA_b OS=Rattus norvegicus GN=Igfals PE=1 SV=2	tr|O70211|O70211_RAT;sp|P35859|ALS_RAT	RAT	66897.9	603	12.11	5	5	TFEGLGQLEVLTLNDNQITEVR;LWLDANPWDCSCPLK;DLHFLEELQLGHNR;DFALQNPGVVPR;DVSETHFVHC	17	16	6.1.1.2227.8;8.1.1.3255.15;8.1.1.3263.12;6.1.1.2223.7;2.1.1.2512.21;7.1.1.3102.31;5.1.1.3169.13;3.1.1.2612.19;3.1.1.2608.14;8.1.1.3259.11;7.1.1.2196.6;7.1.1.3105.11;2.1.1.2516.21;7.1.1.3109.13;9.1.1.3238.18;7.1.1.3101.11	6	0.203236	0.254805	9	0.794328	0.932049
184	10.02	tr|A0A0G2JV65|A0A0G2JV65_RAT	14-3-3 protein zeta/delta OS=Rattus norvegicus GN=Ywhaz PE=1 SV=1	sp|P63102|1433Z_RAT	RAT	28988.2	256	21.88	5	3	SVTEQGAELSNEER;DICNDVLSLLEK;FLIPNASQPESK	11	6	1.1.1.2376.13;7.1.1.2526.21;6.1.1.2540.26;2.1.1.2200.23;4.1.1.3312.2;4.1.1.3312.21	0	0	-	2	1.7378	0.17842
185	10.01	tr|Q8CG43|Q8CG43_RAT	MASP-3 protein (Fragment) OS=Rattus norvegicus GN=masp1-3 PE=3 SV=1		RAT	78225.3	697	36.3	21	5	TLSDVLQYVK;DNTVIPVSKDHVTVYLGLHDVR;SLPTCLPVCGQPSR;QVYGVYTK;WVAQGLVSWGGPEECGSK	169	18	5.1.1.2497.27;4.1.1.2636.27;1.1.1.2450.8;6.1.1.2511.26;8.1.1.3079.15;7.1.1.2993.15;6.1.1.3002.16;4.1.1.2628.26;7.1.1.2989.17;8.1.1.3143.13;7.1.1.2997.16;9.1.1.3068.19;4.1.1.2632.24;8.1.1.3147.15;5.1.1.2505.27;5.1.1.2501.26;8.1.1.3151.17;6.1.1.2668.6	16	0.928967	0.597574	16	1.03753	0.798849
186	10	tr|G3V8V1|G3V8V1_RAT	Granulin, isoform CRA_c OS=Rattus norvegicus GN=Grn PE=4 SV=1		RAT	65155.2	602	16.45	5	5	LSSGDWGCCPIPEAVCCLDHQHCCPQGFK;TQCPDDSTCCELPTGK;CDLEVSCPDGYTCCR;AVCCEDHIHCCPAGFQCHTETGTCEL;LNTGAWGCCPFTK	21	21	7.1.1.2680.7;5.1.1.2381.30;6.1.1.2378.31;5.1.1.2278.20;5.1.1.2385.31;7.1.1.2688.26;7.1.1.2679.28;3.1.1.2966.23;6.1.1.2689.28;6.1.1.2382.30;7.1.1.2377.30;7.1.1.2375.21;5.1.1.2559.27;3.1.1.2356.16;6.1.1.2685.29;4.1.1.2422.17;8.1.1.2845.18;4.1.1.2426.23;8.1.1.2845.8;7.1.1.2680.24;7.1.1.2684.7	8	6.19441	0.0447217	6	2.77971	0.0984178
187	10	tr|Q99ME0|Q99ME0_RAT	CXC chemokine RTCK1 OS=Rattus norvegicus GN=Ppbp PE=1 SV=1		RAT	12159.3	111	53.15	5	5	DNNEPFIELR;CTNTLSGIPLNSISR;VNVFRPGAHCDNVEVIATLK;KPDNNEPFIELR;EVCLDPTAPMIK	45	45	3.1.1.2655.20;10.1.1.2642.10;10.1.1.2639.22;6.1.1.2624.27;4.1.1.2783.30;7.1.1.2609.29;7.1.1.2524.14;8.1.1.2667.12;10.1.1.2646.26;5.1.1.2606.28;8.1.1.2609.9;9.1.1.2547.4;11.1.1.2479.27;9.1.1.2551.7;10.1.1.2527.9;5.1.1.2595.26;10.1.1.2762.25;9.1.1.2601.9;8.1.1.2663.10;12.1.1.3580.23;3.1.1.2651.26;5.1.1.2599.25;6.1.1.2616.29;6.1.1.2620.26;10.1.1.2531.7;12.1.1.3700.5;11.1.1.2376.9;7.1.1.2520.16;5.1.1…	9	2.72898	0.337335	9	1.6293	0.47129
188	9.96	tr|M0RA79|M0RA79_RAT	Uncharacterized LOC691828 OS=Rattus norvegicus GN=LOC691828 PE=1 SV=1		RAT	10959.3	99	63.64	7	5	DSSTINYTPSLK;LGSEDTAIYYCAR;GLEWIGEINK;DNAQNTLYLQMSK;SEDTAIYYCAR	55	44	1.1.1.2644.29;10.1.1.2563.16;11.1.1.2133.10;10.1.1.2595.19;4.1.1.2963.12;2.1.1.2479.29;7.1.1.2273.21;3.1.1.2573.30;12.1.1.3564.10;12.1.1.3568.13;7.1.1.2268.19;10.1.1.2398.26;10.1.1.2575.19;3.1.1.2919.17;10.1.1.2571.19;7.1.1.2282.19;7.1.1.2264.14;11.1.1.2462.24;12.1.1.3572.19;11.1.1.2412.21;10.1.1.2567.23;7.1.1.2286.17;11.1.1.2454.25;6.1.1.2323.15;2.1.1.2658.25;11.1.1.2458.25;11.1.1.2422.22;6.1.1.…	8	0.737904	0.985996	9	0.737904	0.653732
189	9.94	tr|A0A0G2K135|A0A0G2K135_RAT	Complement factor I OS=Rattus norvegicus GN=Cfi PE=1 SV=1	sp|Q9WUW3|CFAI_RAT	RAT	69773.9	626	15.5	6	6	APHGLAGVVCYTQDADFPTSQSFQCVNGK;ACDGVNDCGDQSDELCCK;KNTPASGQPQEDLVEQK;SFECLHPEIK;CQGVETSLAECTFTK;CIISGWGR	9	9	6.1.1.2249.22;4.1.1.2406.5;7.1.1.2484.7;1.1.1.2393.12;3.1.1.2962.24;1.1.1.2398.17;11.1.1.2340.6;12.1.1.3484.9;10.1.1.2702.13	6	0.519996	0.151938	2	0.0296483	0.0114177
190	9.77	sp|P55797|APOC4_RAT	Apolipoprotein C-IV OS=Rattus norvegicus GN=Apoc4 PE=2 SV=2		RAT	14531.7	124	45.16	5	5	AIQGFVQTYYEDHLK;VMEMVEPLVTR;TQAWLQSSR;AIQGFVQTYYEDHLKDLGPR;MPTESLTPTPGPENSR	82	82	8.1.1.3260.15;7.1.1.3114.15;1.1.1.2852.12;5.1.1.2580.8;2.1.1.2697.15;8.1.1.3234.9;6.1.1.2983.12;8.1.1.3242.6;6.1.1.2958.18;8.1.1.3252.11;6.1.1.2995.7;8.1.1.3264.15;3.1.1.2795.13;7.1.1.2984.7;8.1.1.2530.10;7.1.1.3094.2;8.1.1.3132.11;7.1.1.3075.7;7.1.1.2968.11;8.1.1.3226.4;6.1.1.2971.14;7.1.1.3063.7;8.1.1.3256.9;8.1.1.2534.9;6.1.1.3124.7;7.1.1.3094.6;7.1.1.2976.11;2.1.1.2755.9;7.1.1.3087.7;8.1.1.32…	43	1.30617	0.22846	45	0.816583	0.935284
191	9.54	sp|Q3MIE4|VAT1_RAT	Synaptic vesicle membrane protein VAT-1 homolog OS=Rattus norvegicus GN=Vat1 PE=1 SV=1		RAT	43118.4	404	15.59	5	5	VLLVPGPEKET;EATEAATVAAAAEAR;GVDIVMDPLGGSDTAK;ACGLNFADLMGR;IDSVWPFEK	15	15	8.1.1.3067.12;4.1.1.2600.19;8.1.1.3068.14;4.1.1.2685.27;3.1.1.2544.22;5.1.1.2961.16;9.1.1.3045.11;3.1.1.2548.23;9.1.1.2722.8;5.1.1.2960.10;5.1.1.2475.21;8.1.1.3071.12;9.1.1.2720.27;6.1.1.2960.11;5.1.1.2966.14	10	3.31131	0.0990722	9	1.7378	0.568932
192	9.09	tr|F1M3X3|F1M3X3_RAT	Uncharacterized protein OS=Rattus norvegicus PE=4 SV=2		RAT	13014	117	51.28	6	4	LVESGGGLVLPGASLK;TNYAPSMK;NTLYLQMSSVR;GLEFIGEIKPDGSK	63	36	7.1.1.2882.9;5.1.1.2914.6;10.1.1.2885.14;5.1.1.2912.3;6.1.1.2884.7;3.1.1.2787.13;7.1.1.2876.30;5.1.1.2497.7;10.1.1.2880.12;2.1.1.2687.3;9.1.1.2889.14;7.1.1.2878.29;6.1.1.2893.30;9.1.1.2901.17;8.1.1.3038.26;11.1.1.2157.18;2.1.1.2682.3;6.1.1.2885.8;2.1.1.2686.3;7.1.1.2558.21;6.1.1.2893.4;6.1.1.2700.21;7.1.1.2886.9;7.1.1.2686.21;6.1.1.2889.2;9.1.1.2905.15;9.1.1.2893.15;5.1.1.2493.5;7.1.1.2875.7;8.1.…	10	1.61436	0.599459	12	7.51623	0.0611824
193	9.05	tr|A0A0G2K6T8|A0A0G2K6T8_RAT	Immunoglobulin kappa variable 4-53 OS=Rattus norvegicus GN=Igkv4-53 PE=4 SV=1		RAT	10344.4	96	54.17	5	5	EIVLTQSPTTMAASPGEK;PWIYDTSK;EIVLTQSPTTMAASPGEKVTITCR;SGTSPKPWIYDTSK;ASSSVSYMHWFQQK	22	19	11.1.1.2377.31;8.1.1.2813.11;1.1.1.2475.24;9.1.1.2505.16;3.1.1.2474.19;12.1.1.3403.11;10.1.1.2846.30;11.1.1.2381.18;2.1.1.2546.31;2.1.1.2550.31;1.1.1.2705.13;3.1.1.2772.26;2.1.1.2547.14;2.1.1.2550.13;11.1.1.2376.19;1.1.1.2754.14;8.1.1.2817.9;1.1.1.2709.6;1.1.1.2706.15	7	0.801678	0.478639	8	1.51356	0.511094
194	9.04	tr|D3ZY96|D3ZY96_RAT	Neutrophilic granule protein OS=Rattus norvegicus GN=Ngp PE=1 SV=1		RAT	19380.7	168	31.55	6	6	YDIISNILHN;LLSATPPPGQNPTSNVPLEFR;YDIISNILH;LRYEDIVNR;YDIISNILHNF;EVSQVATFSDNK	15	15	7.1.1.2922.17;8.1.1.2545.16;7.1.1.2918.16;6.1.1.2744.31;9.1.1.3269.4;9.1.1.3265.4;3.1.1.2442.9;10.1.1.3249.2;6.1.1.2740.31;12.1.1.4237.7;10.1.1.3253.6;6.1.1.2732.31;8.1.1.3283.2;8.1.1.3066.16;6.1.1.2736.31	6	1.0666	0.425086	5	0.648635	0.984706
195	8.85	tr|F1LMU0|F1LMU0_RAT	Myosin heavy chain 1 OS=Rattus norvegicus GN=Myh4 PE=1 SV=1	tr|A0A0G2K484|A0A0G2K484_RAT	RAT	222850	1939	3.816	5	2	NLTEEMAGLDENIAK;TLEDQLSEVK	10	3	8.1.1.2978.29;7.1.1.2533.21;7.1.1.2537.21	2	0.0765597	0.108052	2	0.0758578	0.109604
196	8.85	tr|M0RDL2|M0RDL2_RAT	Immunoglobulin kappa variable 1-99 OS=Rattus norvegicus GN=Igkv1-99 PE=4 SV=2		RAT	11266.5	102	50.98	5	2	SPQILIYR;DVVMTQTPLSLPISLGDQASFSCR	41	1	8.1.1.3277.20	1	1.20226	0.67446	1	0.946237	0.971929
197	8.83	tr|Q497C9|Q497C9_RAT	Microfibrillar-associated protein 4 OS=Rattus norvegicus GN=Mfap4 PE=2 SV=1		RAT	29049.4	258	24.81	7	6	ADGEYWLGLQNLHLLTLK;GWNDYKLGFGR;QASGIRGDALEK;YVDFSISPN;GWNDYK;GFYYSLK	21	20	8.1.1.2851.9;3.1.1.2891.4;10.1.1.3265.16;5.1.1.2284.13;10.1.1.3260.12;10.1.1.2799.9;6.1.1.2260.5;3.1.1.2895.2;9.1.1.2818.10;6.1.1.2535.15;9.1.1.2822.5;9.1.1.2814.9;7.1.1.2518.11;6.1.1.2549.6;6.1.1.2256.7;7.1.1.2522.7;7.1.1.2226.6;6.1.1.2275.15;8.1.1.2855.14;8.1.1.2661.12	4	28.5759	0.000352521	3	7.72681	0.0137254
198	8.81	tr|G3V9J1|G3V9J1_RAT	Alpha-1-inhibitor III OS=Rattus norvegicus GN=LOC297568 PE=1 SV=3		RAT	97338.7	872	32.57	32	8	SQKTPSVTVQSSGSFFQK;LTNLK;DTGLTALTNLK;GDPIPNQQVFIK;YNLPLEK;FSIDTSGISR;TPSVTVQSSGSFFQK;LVNIKGDPIPNQQVFIK	232	16	6.1.1.2798.5;5.1.1.2579.27;1.1.1.2586.9;5.1.1.2575.30;5.1.1.2511.9;4.1.1.2602.26;4.1.1.2705.27;1.1.1.2590.10;4.1.1.2709.29;3.1.1.2742.21;4.1.1.2713.30;6.1.1.2797.25;3.1.1.2580.13;1.1.1.2694.25;6.1.1.2793.23;4.1.1.2640.8	7	0.242103	0.0111364	14	1.18032	0.104881
199	8.62	tr|G3V8X6|G3V8X6_RAT	RCG39455, isoform CRA_a OS=Rattus norvegicus GN=Tsku PE=4 SV=1	sp|Q6QMY6|TSK_RAT	RAT	38077.2	353	29.75	6	6	VVLHCGDTQESARGPDIL;EVSISAFTTHSQGR;VDCSSLGPHIVPVPIPLDTAHLDLSSNR;ELPGLQVLDLSGNPK;ALHVDLSHNLIHR;ASLSAPTIQSLNLSWNR	13	13	8.1.1.3198.13;10.1.1.3097.25;10.1.1.3089.22;5.1.1.3015.3;4.1.1.2551.25;5.1.1.3014.27;6.1.1.2409.3;10.1.1.3093.28;12.1.1.3566.13;3.1.1.2485.10;5.1.1.3007.22;5.1.1.3011.6;6.1.1.3005.2	6	3.7325	0.337026	9	2.42103	0.24082
200	8.49	tr|B2RZ77|B2RZ77_RAT	Dermatopontin OS=Rattus norvegicus GN=Dpt PE=1 SV=1		RAT	24202.9	202	29.7	5	5	CSNNGLVAGFQSR;GATTTFSAVER;QGFSYQCPHGQVVVAVR;MTDYDCEFENV;AGMEWYQK	11	11	10.1.1.2360.5;4.1.1.2545.15;10.1.1.2364.9;3.1.1.2896.16;11.1.1.2210.25;1.1.1.2512.18;10.1.1.2381.22;3.1.1.2892.16;2.1.1.2376.19;9.1.1.2370.5;12.1.1.3434.22	5	0.356451	0.163454	6	1.85353	0.501396
201	8.45	sp|P14630|APOM_RAT	Apolipoprotein M OS=Rattus norvegicus GN=Apom PE=1 SV=2		RAT	21512.5	190	28.42	4	4	TDLFSISCPGGIMLK;SPHPPEECVEEFQSLTSCLDFK;KWTYHLTEGK;AFLVTPR	156	156	7.1.1.2377.2;10.1.1.3231.30;10.1.1.3226.29;3.1.1.3188.5;12.1.1.4134.29;2.1.1.3112.4;6.1.1.3052.30;8.1.1.3183.9;10.1.1.3139.2;7.1.1.3055.3;8.1.1.3269.5;8.1.1.3261.6;6.1.1.2322.27;7.1.1.3086.4;7.1.1.3016.8;9.1.1.3152.5;7.1.1.3020.11;12.1.1.4164.27;1.1.1.3207.9;8.1.1.3232.7;1.1.1.3216.9;9.1.1.3238.7;8.1.1.3160.4;8.1.1.3120.22;8.1.1.2526.2;1.1.1.3234.6;11.1.1.3066.4;12.1.1.4125.14;10.1.1.3218.11;8.1.…	18	3.25087	0.103275	32	10.8643	0.0115279
202	8.4	tr|G3V6P7|G3V6P7_RAT	Myosin, heavy polypeptide 9, non-muscle OS=Rattus norvegicus GN=Myh9 PE=1 SV=1	sp|Q62812|MYH9_RAT	RAT	226411	1960	4.337	7	7	QSVSNLEK;QLLQANPILEAFGNAK;IMGIPEDEQMGLLR;EQADFAIEALAK;VVFQEFR;ANLQIDQINTDLNLER;YYLLSGAGEHLK	9	9	10.1.1.3262.27;3.1.1.3093.17;2.1.1.2843.26;10.1.1.3286.24;4.1.1.3153.20;11.1.1.2733.3;4.1.1.2696.3;1.1.1.3140.3;6.1.1.2190.5	0	0	-	0	0	-
203	8.4	tr|F1LM84|F1LM84_RAT	Nidogen-1 OS=Rattus norvegicus GN=Nid1 PE=1 SV=1		RAT	137038	1246	4.976	5	5	GLEGFLWK;VLFDTGLVNPR;CPDNTLGVDCIER;VVYWTDISEPSIGR;QDLGSPEGIALDHLGR	9	9	7.1.1.2903.9;5.1.1.2416.26;5.1.1.2966.21;5.1.1.2959.20;1.1.1.2769.2;8.1.1.2958.8;6.1.1.2956.23;7.1.1.2907.14;12.1.1.3684.6	3	0.452898	0.377017	6	0.630957	0.943394
204	8.35	sp|P25236|SEPP1_RAT	Selenoprotein P OS=Rattus norvegicus GN=Selenop PE=1 SV=2		RAT	43082.9	385	21.56	6	6	SGSAITUQCAENLPSLCSUQGLFAEEK;LVYHLGLPY;FLIYDR;GCINQLLCK;QGHLESUDMGASEGLQLSLAQR;QVSDHIAVYR	7	7	12.1.1.3318.3;5.1.1.2537.17;3.1.1.3054.28;11.1.1.2435.18;11.1.1.2898.6;7.1.1.2580.2;5.1.1.2541.18	1	10.5682	0.0405037	1	6.08135	0.0402134
205	8.31	sp|O70513|LG3BP_RAT	Galectin-3-binding protein OS=Rattus norvegicus GN=Lgals3bp PE=1 SV=2		RAT	63741.7	574	9.233	4	4	SELAVSSELDLLK;LASAYGATELQGYCGR;VEIFYR;AVDQWSTATGASHGDVER	4	4	4.1.1.2772.28;6.1.1.2603.3;10.1.1.2398.10;12.1.1.4020.24	0	0	-	2	2.33346	0.262278
206	8.17	tr|F1LR02|F1LR02_RAT	Collagen type XVIII alpha 1 chain OS=Rattus norvegicus GN=Col18a1 PE=1 SV=2	tr|Q9QZD2|Q9QZD2_RAT;tr|Q9WUW5|Q9WUW5_RAT	RAT	134646	1311	4.043	5	5	GADFQCFQQAR;TEATGVTGQASSLLSGR;AVGLSGTFR;IFSFDGR;LQDLYSIVR	18	18	8.1.1.3179.3;12.1.1.3423.14;9.1.1.3160.3;10.1.1.3268.8;7.1.1.3042.5;2.1.1.2547.22;7.1.1.3030.4;8.1.1.3187.5;4.1.1.2526.3;8.1.1.2794.3;8.1.1.3175.4;7.1.1.3034.6;11.1.1.2279.21;7.1.1.3038.5;3.1.1.2629.25;2.1.1.2551.21;8.1.1.3183.5;12.1.1.3427.11	8	0.887156	0.916328	9	1	0.8085
207	8.12	tr|A0A0H2UHK1|A0A0H2UHK1_RAT	Complement C1q subcomponent subunit C OS=Rattus norvegicus GN=C1qc PE=1 SV=1	sp|P31722|C1QC_RAT	RAT	26086.5	248	21.37	4	4	FNSAITNPQGDYNTNTGK;QTAQYPAANGLVK;VTSFCDHMSNSK;QVSSGGVLLR	155	155	12.1.1.3548.27;1.1.1.2667.28;3.1.1.2525.9;2.1.1.2421.22;12.1.1.3396.22;8.1.1.2512.29;2.1.1.2268.4;8.1.1.2592.8;9.1.1.2319.4;6.1.1.2335.31;2.1.1.2417.22;10.1.1.2416.12;9.1.1.2419.28;8.1.1.2446.13;1.1.1.2461.26;12.1.1.3536.16;12.1.1.3531.31;7.1.1.2443.8;7.1.1.2435.10;1.1.1.2464.5;10.1.1.2429.22;12.1.1.3521.12;1.1.1.2474.26;10.1.1.2591.19;11.1.1.2438.27;8.1.1.2421.26;9.1.1.2644.14;2.1.1.2580.21;11.1…	12	3.0761	0.00284573	14	5.64937	0.100364
208	8.11	tr|D4A7F6|D4A7F6_RAT	Collectin sub-family member 10 (C-type lectin) (Predicted) OS=Rattus norvegicus GN=Colec10 PE=1 SV=1		RAT	30627.8	277	22.38	5	5	VFIGVNDLEK;GGMLAMPKDEVVNTLIADYVAK;EGEPSDPYGHEDCVEMLSSGR;FYYIVQEEK;DEVVNTLIADYVAK	14	14	4.1.1.2901.17;3.1.1.2527.19;5.1.1.2823.20;5.1.1.2821.15;5.1.1.2819.19;4.1.1.2953.22;4.1.1.2949.23;3.1.1.2851.19;4.1.1.3309.21;5.1.1.2764.13;5.1.1.3157.21;3.1.1.3246.21;4.1.1.2954.19;3.1.1.2847.16	8	0.296483	0.432406	10	1.51356	0.388765
209	8.07	tr|F1LRA5|F1LRA5_RAT	Proteoglycan 4 OS=Rattus norvegicus GN=Prg4 PE=1 SV=2	tr|B0BNA0|B0BNA0_RAT	RAT	115814	1060	6.792	5	4	LNPGINIHPMFSDETNICNGKPVDGLTTLR;IVAALSIAK;GFPNVVTSAITLPNIR;FTNDVMDAGYPK	10	8	11.1.1.2559.27;6.1.1.2964.23;11.1.1.3089.24;4.1.1.3018.24;11.1.1.3093.17;12.1.1.3958.3;12.1.1.3669.19;12.1.1.4179.24	6	0.0630958	0.061864	11	0.322107	0.0078864
210	8.06	tr|A0A0G2K3K2|A0A0G2K3K2_RAT	Actin, cytoplasmic 1 OS=Rattus norvegicus GN=Actb PE=1 SV=1	sp|P60711|ACTB_RAT	RAT	42085.8	378	39.42	10	5	KDLYANTVLSGGTTMYPGIADR;GYSFTTTAER;VAPEEHPVLLTEAPLNPK;TTGIVMDSGDGVTHTVPIYEGYALPHAILR;DDDIAALVVDNGSGMCK	78	36	11.1.1.2585.18;7.1.1.2975.13;8.1.1.3214.27;5.1.1.3044.25;6.1.1.2993.15;5.1.1.2929.28;7.1.1.2978.16;7.1.1.2900.14;8.1.1.3210.28;6.1.1.2905.15;11.1.1.2182.17;1.1.1.2768.12;8.1.1.3257.21;6.1.1.2783.7;6.1.1.2800.21;1.1.1.2767.12;6.1.1.2987.15;1.1.1.2763.6;5.1.1.2927.26;3.1.1.2981.24;5.1.1.2922.29;7.1.1.2797.18;7.1.1.3059.27;6.1.1.3037.26;2.1.1.2385.11;6.1.1.2989.13;9.1.1.3185.30;6.1.1.2695.27;5.1.1.2…	11	0.390841	0.126856	12	0.469894	0.156153
211	8.03	tr|G3V8D4|G3V8D4_RAT	Apolipoprotein C-II (Predicted) OS=Rattus norvegicus GN=Apoc2 PE=1 SV=1		RAT	10695	97	49.48	5	5	GTEEDDPGSSALLDTVQEHLFSYWNSAK;TYLTSVDEKLR;AAAGELYQK;TYLTSVDEK;TEEDDPGSSALLDTVQEHLFSYWNSAK	132	132	8.1.1.2611.12;11.1.1.2179.13;7.1.1.2248.7;7.1.1.3154.13;10.1.1.3267.31;11.1.1.2307.21;9.1.1.2756.25;8.1.1.2516.17;9.1.1.3287.27;7.1.1.2252.17;8.1.1.3310.24;8.1.1.2365.12;11.1.1.2303.22;11.1.1.2183.19;2.1.1.2505.25;9.1.1.2372.4;11.1.1.2299.21;10.1.1.2469.20;10.1.1.2359.8;9.1.1.2368.8;8.1.1.3308.11;8.1.1.3345.7;5.1.1.3170.30;5.1.1.3144.31;3.1.1.2602.22;12.1.1.3396.20;9.1.1.2590.7;7.1.1.3152.27;8.1.…	23	1	0.440665	27	2.77971	0.207445
212	8.02	tr|F1M4R1|F1M4R1_RAT	Uncharacterized protein OS=Rattus norvegicus PE=4 SV=1		RAT	13151	115	41.74	5	4	TLYLEMNSLR;SEDTAMYYCAK;NTLYLEMNSLR;EVQLVESGGGLVQPGSSLK	46	38	4.1.1.2896.17;6.1.1.2775.19;6.1.1.2741.7;5.1.1.2256.18;12.1.1.3852.28;1.1.1.2933.11;6.1.1.2932.20;5.1.1.2767.14;7.1.1.2880.22;4.1.1.2912.18;11.1.1.2312.11;4.1.1.2908.15;7.1.1.2884.25;5.1.1.2775.15;1.1.1.2937.9;6.1.1.2249.5;3.1.1.2727.5;2.1.1.2775.14;4.1.1.2838.14;5.1.1.2763.13;4.1.1.2900.14;7.1.1.2282.28;3.1.1.2731.6;8.1.1.3035.19;7.1.1.2280.25;6.1.1.2768.22;8.1.1.3039.20;12.1.1.3501.26;5.1.1.269…	13	0.625173	0.805065	16	2.03236	0.330087
213	8.01	tr|M0R8B6|M0R8B6_RAT	Tubulin beta chain OS=Rattus norvegicus GN=Tubb1 PE=1 SV=1		RAT	50415.7	452	20.58	9	5	YLTVACIFR;ALSVAELTQQMFDAR;AVLVDLEPGTMDSIR;ILNSFSVMPSPK;EVDQQLLSIQTR	19	10	12.1.1.4068.5;12.1.1.3637.10;11.1.1.2586.17;2.1.1.2921.16;2.1.1.2917.19;12.1.1.4072.7;9.1.1.3287.16;10.1.1.3272.17;12.1.1.3641.7;11.1.1.3113.21	1	0.717795	0.655444	4	4.05509	0.341055
214	8.01	tr|D3ZUU6|D3ZUU6_RAT	C-type lectin domain family 3, member B OS=Rattus norvegicus GN=Clec3b PE=1 SV=1		RAT	22306.3	202	29.7	4	4	CLLAFTQPK;NRLDVLAQEVALLK;QALQTVCLK;NWETEITTQPDGGKAENCAALSGAANGK	5	5	9.1.1.2759.21;3.1.1.2483.21;8.1.1.2773.26;5.1.1.3068.4;8.1.1.2720.21	3	0.654636	0.416945	3	1.1695	0.691119
215	8	tr|A0A0G2K9Z5|A0A0G2K9Z5_RAT	Uncharacterized protein OS=Rattus norvegicus PE=4 SV=1		RAT	13032.8	118	38.14	5	1	LLIYQVSNLGSGVPDR	27	2	11.1.1.2991.9;12.1.1.4076.26	0	0	-	0	0	-
216	8	tr|F7FHP0|F7FHP0_RAT	Angiopoietin-like 3 OS=Rattus norvegicus GN=Angptl3 PE=1 SV=1	tr|Q5I0L8|Q5I0L8_RAT	RAT	52621.1	455	10.55	4	4	ALEEQLTSLVQNPPGAR;SFVEQQDNSIR;ELLQSVEEQYK;GQINDIFQK	15	15	11.1.1.2708.26;6.1.1.3062.29;2.1.1.2510.21;10.1.1.2869.29;8.1.1.2394.5;10.1.1.2865.3;11.1.1.2713.4;7.1.1.3061.3;6.1.1.3075.27;7.1.1.3051.29;6.1.1.3058.27;6.1.1.3052.24;7.1.1.3052.7;7.1.1.2244.22;6.1.1.3069.27	5	3.63078	0.11323	5	2.58226	0.308117
217	8	tr|Q6AYS3|Q6AYS3_RAT	Carboxypeptidase OS=Rattus norvegicus GN=Ctsa PE=1 SV=1		RAT	51215.4	456	17.32	5	4	SGLNIYNLYAPCAGGVPGR;APDQDEIDCLPGLAK;CNFYDNKDPDCVNNLQEVSR;DRSEDTLVVQDFGNIFTR	8	7	5.1.1.3047.11;9.1.1.2994.28;8.1.1.2846.10;8.1.1.2848.11;8.1.1.2844.18;8.1.1.2607.27;4.1.1.3186.6	2	1.30617	0.196259	2	1.1695	0.341109
218	8	tr|G3V8H7|G3V8H7_RAT	Olfactomedin-like 3 (Predicted) OS=Rattus norvegicus GN=Olfml3 PE=4 SV=1	sp|B0BNI5|OLFL3_RAT	RAT	47219.3	418	12.68	4	4	AALSYFPR;LDPQTLDTEQQWDTPCPR;TVVDSSVFPAER;IQCSFDASGTLTPER	6	6	11.1.1.2416.23;9.1.1.2835.12;1.1.1.2704.23;11.1.1.2416.22;2.1.1.2539.26;7.1.1.2526.2	2	1.43219	0.34769	4	1.65959	0.540071
219	8	tr|B2RZC1|B2RZC1_RAT	Retinol binding protein 4, plasma OS=Rattus norvegicus GN=Rbp4 PE=2 SV=1	sp|P04916|RET4_RAT	RAT	23219.9	201	23.88	4	4	FSGLWYAIAK;QRQEELCLER;LQNLDGTCADSYSFVFSR;LQNLDGTCADSYSFVFSRDPNGLTPETR	6	6	1.1.1.2410.4;6.1.1.3022.30;12.1.1.3932.6;4.1.1.3151.30;12.1.1.3936.5;6.1.1.3026.31	1	1.57036	0.479872	0	0	-
220	8	sp|Q66H59|NPL_RAT	N-acetylneuraminate lyase OS=Rattus norvegicus GN=Npl PE=2 SV=1		RAT	35115.1	320	15.31	4	4	FINYVIK;ATQEFTANAEAK;DLASALSYQFR;FSDTDLLDFGQCVDQNHQR	9	9	9.1.1.2936.10;8.1.1.2984.13;2.1.1.2904.17;8.1.1.2988.13;1.1.1.3052.9;6.1.1.2286.27;7.1.1.2832.11;2.1.1.2900.11;3.1.1.3003.12	6	2.65461	0.802675	6	2.42103	0.470295
221	8	tr|M0R757|M0R757_RAT	Elongation factor 1-alpha OS=Rattus norvegicus GN=LOC100360413 PE=3 SV=1	sp|P62630|EF1A1_RAT	RAT	50107.6	462	9.524	4	4	IGGIGTVPVGR;EHALLAYTLGVK;YYVTIIDAPGHR;QTVAVGVIK	10	10	6.1.1.2465.6;6.1.1.2538.3;8.1.1.2895.3;1.1.1.2489.14;7.1.1.2740.3;5.1.1.2468.11;6.1.1.2469.9;5.1.1.2472.6;5.1.1.2531.3;7.1.1.2744.6	3	0.394457	0.432151	8	1.22462	0.422641
222	8	tr|M0R7Q2|M0R7Q2_RAT	Uncharacterized protein OS=Rattus norvegicus PE=1 SV=2		RAT	13151.8	117	47.01	4	4	SDDTAIYYCTR;SLEWIGEINTDGSK;EVQLVESGGSLVQPGGSLK;STLYLQMSNVK	16	12	1.1.1.2918.31;2.1.1.2803.2;3.1.1.2902.26;3.1.1.2906.27;6.1.1.2285.18;2.1.1.2800.28;2.1.1.2804.25;6.1.1.2297.17;3.1.1.2864.11;6.1.1.2611.4;1.1.1.2920.10;6.1.1.2616.27	6	0.648635	0.389401	7	2.0893	0.354139
223	8	tr|D4ACR1|D4ACR1_RAT	Uncharacterized protein OS=Rattus norvegicus PE=1 SV=2		RAT	13713.6	121	49.59	4	3	SILYLQMNTLKPEDTAIYYCAR;LVEYGGGLVQPGASLR;ANDYSTVYSASVK	25	20	8.1.1.2962.26;5.1.1.2553.20;6.1.1.2802.20;6.1.1.2562.23;8.1.1.3150.24;8.1.1.3154.25;6.1.1.2806.24;8.1.1.3146.22;8.1.1.2966.26;7.1.1.2815.25;11.1.1.2317.31;9.1.1.3132.29;9.1.1.3128.23;7.1.1.2892.27;7.1.1.2807.30;7.1.1.2799.25;7.1.1.2803.23;11.1.1.2316.24;6.1.1.2810.25;7.1.1.2811.28	5	2.22844	0.241926	5	0.772681	0.853798
224	8	tr|A0A0G2K0N6|A0A0G2K0N6_RAT	Uncharacterized protein OS=Rattus norvegicus PE=1 SV=1		RAT	10752.9	97	45.36	4	4	DIQMTQSPSSLPASLGDR;ASQDIGNYLR;LMIYGATNLANGVPSR;ATNLANGVPSR	25	20	12.1.1.3679.10;2.1.1.2421.14;9.1.1.2955.19;10.1.1.2575.30;1.1.1.2767.27;9.1.1.2950.17;10.1.1.2584.31;1.1.1.2763.14;1.1.1.2591.12;12.1.1.3524.6;1.1.1.2587.7;10.1.1.2579.29;2.1.1.2426.7;12.1.1.3684.15;1.1.1.2595.9;10.1.1.2575.29;2.1.1.2417.8;12.1.1.3520.6;12.1.1.3683.18;8.1.1.2975.20	5	3.25087	0.837705	6	2.85759	0.807167
225	7.97	tr|D4A8G5|D4A8G5_RAT	Transforming growth factor, beta-induced OS=Rattus norvegicus GN=Tgfbi PE=1 SV=2		RAT	74752.6	685	11.09	7	7	SPYQLVLQHSR;VLTDELK;LLNHMVK;STVISYECCPGYEKVPGEK;YLYSGQTLDTLGGK;YGTLFTMDR;ILGDPEALR	11	11	7.1.1.2679.11;4.1.1.2841.23;5.1.1.2712.28;6.1.1.2681.14;7.1.1.2408.3;2.1.1.2529.4;10.1.1.2545.10;1.1.1.3149.3;6.1.1.2685.11;10.1.1.2589.28;10.1.1.2541.9	12	1.83654	0.139045	13	1.80302	0.434584
226	7.9	tr|G3V7Z4|G3V7Z4_RAT	Glia-derived nexin OS=Rattus norvegicus GN=Serpine2 PE=3 SV=1		RAT	44049	397	18.14	5	5	SESLHVSHILQKAK;GMIDNLLSPNLIDSALTK;AAVVTTAILIAR;NKDIVTVANAVFVR;FTAVAQTDLKEPLK	6	6	3.1.1.2718.15;12.1.1.4047.5;3.1.1.2406.3;8.1.1.3309.9;6.1.1.3156.11;9.1.1.2911.6	1	0.0801678	0.0230628	3	0.954993	0.943232
227	7.89	tr|M0RAB8|M0RAB8_RAT	Uncharacterized protein OS=Rattus norvegicus PE=4 SV=2		RAT	11097.4	100	52	4	4	AEDAGVYYCQQVR;DIVMTQGALPNPVPSGESASITCR;FSGSGSGTYFTLK;VRAEDAGVYYCQQVR	10	10	7.1.1.2525.10;6.1.1.2355.25;7.1.1.2303.12;3.1.1.2875.21;6.1.1.2674.28;6.1.1.2679.26;7.1.1.2667.28;6.1.1.2348.24;11.1.1.2232.9;2.1.1.2770.23	6	1.20226	0.238695	6	1.10662	0.245113
228	7.88	sp|P97535|PLA1A_RAT	Phospholipase A1 member A OS=Rattus norvegicus GN=Pla1a PE=1 SV=1		RAT	50201.6	456	13.82	5	5	LDSGDALFVEAIHTDTDNLGIR;ITGLDPAGPEYTR;TVCIPEPVR;GGVKIEPLPK;LQVSMAVLR	14	14	12.1.1.3470.6;11.1.1.2475.16;9.1.1.2836.7;9.1.1.2832.6;1.1.1.3268.5;11.1.1.2333.7;1.1.1.2474.25;12.1.1.3584.10;11.1.1.2479.23;11.1.1.2478.15;1.1.1.3272.15;12.1.1.3580.9;12.1.1.3588.13;2.1.1.3135.6	11	0.92045	0.854537	10	0.331131	0.157879
229	7.37	tr|F1LTY5|F1LTY5_RAT	RCG64257-like OS=Rattus norvegicus GN=LOC100361052 PE=1 SV=3		RAT	15313.3	138	30.43	4	3	LLIYYASNR;NIVMTQSPK;ASQNVYNNIAWYQQK	8	7	12.1.1.3827.4;7.1.1.2814.20;12.1.1.3831.4;11.1.1.2095.3;1.1.1.2417.14;1.1.1.2413.12;7.1.1.2818.19	1	1.00925	0.997556	0	0	-
230	7.17	tr|A0A0H2UHF8|A0A0H2UHF8_RAT	Alpha-1-acid glycoprotein OS=Rattus norvegicus GN=Orm1 PE=1 SV=1	sp|P02764|A1AG_RAT	RAT	26710.8	235	22.13	4	4	GLSFYAK;KPDLSPELR;DVGMDESEIVFVDWTK;EFQTTDDQCVYNFTHLGVQR	8	8	11.1.1.2212.21;6.1.1.2427.7;5.1.1.2430.4;10.1.1.3119.12;6.1.1.2423.5;4.1.1.2557.7;2.1.1.2785.17;10.1.1.3112.16	7	0.0539511	0.0404571	5	0.021677	0.00609221
231	7.16	tr|A0A1K0FUA6|A0A1K0FUA6_RAT	Globin a2 OS=Rattus norvegicus GN=LOC689064 PE=3 SV=1	sp|P11517|HBB2_RAT	RAT	15982.3	147	70.07	9	4	EFTPCAQAAFQK;VNADNVGAEALGR;FGDLSSASAIMGNPQVK;ATVSGLWGK	145	23	1.1.1.2638.25;7.1.1.2310.6;3.1.1.2568.29;7.1.1.2888.7;7.1.1.2894.13;6.1.1.2896.15;6.1.1.2900.11;8.1.1.3039.11;7.1.1.2315.8;3.1.1.2720.31;5.1.1.2505.16;6.1.1.2895.31;6.1.1.2892.12;1.1.1.2640.28;1.1.1.2636.4;6.1.1.2515.15;6.1.1.2511.3;8.1.1.2463.8;3.1.1.2572.29;7.1.1.2492.18;7.1.1.2892.10;1.1.1.2645.23;2.1.1.2481.24	16	0.135519	0.0433194	10	0.037325	0.0318784
232	7.1	tr|F1LZI1|F1LZI1_RAT	Similar to heat shock protein 8 OS=Rattus norvegicus GN=LOC680121 PE=3 SV=2		RAT	70859.6	646	7.895	4	4	FEELNADLFR;DAGTIAGLNVLR;STAGDTHLGGEDFDNR;TTPSYVAFTDTER	5	5	11.1.1.2391.15;4.1.1.2804.9;3.1.1.3174.6;5.1.1.2668.12;1.1.1.2367.11	3	1.5417	0.827544	3	1.34277	0.872186
233	6.97	sp|P59996|PCSK9_RAT	Proprotein convertase subtilisin/kexin type 9 OS=Rattus norvegicus GN=Pcsk9 PE=1 SV=1		RAT	74708.2	691	9.551	5	4	ALNAFGGEGVYAVAR;TSEEATVAAAICCR;VTITDFNSVPEEDGTR;GTVSGTLIGLEFIR	8	7	8.1.1.2662.22;5.1.1.2758.22;9.1.1.3243.15;9.1.1.3239.22;6.1.1.2758.18;10.1.1.2725.21;7.1.1.2750.25	5	0.870964	0.519151	5	0.242103	0.327928
234	6.91	tr|A0A0G2K5D2|A0A0G2K5D2_RAT	Uncharacterized protein OS=Rattus norvegicus PE=1 SV=1	tr|M0RAZ1|M0RAZ1_RAT	RAT	13552.4	126	44.44	5	3	MSNLASGVPDRFSGSGSETDFTLK;FSGSGSETDFTLK;DIVMTQAPLSVSVTPGESASISCR	31	19	3.1.1.2916.8;12.1.1.3644.6;12.1.1.3640.12;4.1.1.2965.25;3.1.1.2909.12;3.1.1.2956.12;1.1.1.2730.5;1.1.1.2727.10;5.1.1.2872.20;3.1.1.2919.29;3.1.1.2821.18;4.1.1.2960.27;3.1.1.2817.14;4.1.1.3013.19;11.1.1.2385.24;12.1.1.3648.6;3.1.1.2913.29;1.1.1.2734.8;2.1.1.2563.26	14	0.895365	0.847854	14	1.61436	0.525289
235	6.62	sp|P57756|FCN2_RAT	Ficolin-2 OS=Rattus norvegicus GN=Fcn2 PE=2 SV=1		RAT	34683.6	319	12.85	4	4	VLDLEGSNK;IDGTVDFFR;SYANGVNWK;VDLADFDGNHDFAK	9	9	4.1.1.2958.4;10.1.1.2774.9;11.1.1.2279.22;10.1.1.2770.9;12.1.1.3421.19;11.1.1.2389.19;11.1.1.2275.21;4.1.1.2954.5;5.1.1.2821.4	3	3.46737	0.148364	4	1.70608	0.599251
236	6.59	tr|Q5FVN3|Q5FVN3_RAT	Ccl9-like protein OS=Rattus norvegicus GN=Ccl9 PE=1 SV=1		RAT	13101	117	35.9	4	4	KGTLVCANPSDLR;GTLVCANPSDLR;NYFPTSGGCTKPAIIFVSK;LEQNSQPQIY	6	6	2.1.1.2293.12;8.1.1.2613.10;8.1.1.2918.24;12.1.1.3456.16;1.1.1.2474.6;12.1.1.3452.13	2	0.291072	0.053974	3	1.80302	0.252602
237	6.58	tr|F1LYX9|F1LYX9_RAT	Desmoglein 2 OS=Rattus norvegicus GN=Dsg2 PE=1 SV=2		RAT	122289	1128	5.142	4	4	DGNGQITDKPVQQAQVQIR;AWITAPVALR;ITATDADDPQTLNSK;GITEPPFGIFVFDR	6	6	9.1.1.3285.18;10.1.1.2846.4;8.1.1.2485.21;5.1.1.2349.9;11.1.1.2702.5;10.1.1.2842.4	0	0	-	3	1.80302	0.387998
238	6.57	tr|Q5BK77|Q5BK77_RAT	Retinoic acid receptor responder (Tazarotene induced) 2 OS=Rattus norvegicus GN=Rarres2 PE=1 SV=1		RAT	18504.3	163	25.15	4	4	GLQVALEEFHR;IYFFPGQFAFSR;TELELSETQR;MVHCPILK	13	12	3.1.1.2378.15;5.1.1.2727.2;4.1.1.2849.2;12.1.1.4180.6;3.1.1.2382.12;4.1.1.2857.2;3.1.1.2374.15;5.1.1.2723.2;4.1.1.2455.12;12.1.1.4212.16;4.1.1.2473.12;4.1.1.2853.2	3	4.09261	0.223946	2	1.72187	0.607374
239	6.54	tr|W4VSR6|W4VSR6_RAT	RCG64545 OS=Rattus norvegicus GN=LOC683849 PE=3 SV=1	tr|A0A096P6M7|A0A096P6M7_RAT;sp|P00763|TRY2_RAT	RAT	26187.5	246	12.6	7	1	HPNFDRKTLNNDIMLIK	47	3	5.1.1.2903.19;4.1.1.3049.18;3.1.1.2926.20	0	0	-	0	0	-
240	6.16	tr|F1LW26|F1LW26_RAT	Uncharacterized protein OS=Rattus norvegicus PE=4 SV=3		RAT	12925.4	120	28.33	4	2	LLIYGASNLASGVPAR;ASNLASGVPAR	33	4	11.1.1.2127.9;12.1.1.4016.18;12.1.1.4006.26;12.1.1.4011.22	0	0	-	1	1.35519	0.547645
241	6.13	sp|Q6IMF3|K2C1_RAT	Keratin, type II cytoskeletal 1 OS=Rattus norvegicus GN=Krt1 PE=2 SV=1	tr|A0A0G2JST3|A0A0G2JST3_RAT	RAT	64830.7	625	5.6	3	3	TNAENEFVTIK;FLEQQNQVLQTK;WELLQQVDTSTR	28	28	7.1.1.2982.21;4.1.1.2693.28;3.1.1.2637.27;8.1.1.3149.13;7.1.1.2992.16;6.1.1.3005.12;6.1.1.3011.16;2.1.1.2333.23;6.1.1.3006.18;7.1.1.2988.16;3.1.1.2448.24;9.1.1.2608.24;4.1.1.2697.30;3.1.1.2645.25;3.1.1.2641.27;7.1.1.3000.12;9.1.1.2613.25;3.1.1.2649.29;3.1.1.2452.26;6.1.1.3000.12;7.1.1.2996.16;3.1.1.2639.10;5.1.1.2570.28;4.1.1.2806.11;3.1.1.2643.8;8.1.1.2621.6;8.1.1.3145.19;4.1.1.2519.18	22	0.570164	0.637894	20	0.151356	0.0843496
242	6.04	tr|D3Z9Z0|D3Z9Z0_RAT	Ankyrin 1 OS=Rattus norvegicus GN=Ank1 PE=1 SV=1		RAT	187122	1707	3.749	4	4	LALQAQPVPDELVTK;LSTPPPLAEEEGLASR;LLGNQATFSPIVTVEPR;LCQDYDTIGPEGGSLR	11	11	9.1.1.2930.22;9.1.1.2707.26;9.1.1.3097.19;9.1.1.3093.21;9.1.1.2711.22;10.1.1.3090.20;9.1.1.3101.20;2.1.1.2741.29;9.1.1.2769.26;2.1.1.2745.29;9.1.1.2710.26	1	7.65597	0.268093	1	2.91072	0.22589
243	6.03	tr|A0A0G2JVW1|A0A0G2JVW1_RAT	Insulin-like growth factor-binding protein 5 OS=Rattus norvegicus GN=Igfbp5 PE=4 SV=1	sp|P24594|IBP5_RAT	RAT	30306.6	271	9.963	3	3	VIPAPEMR;AVYLPNCDR;HMEASLQEFK	11	11	1.1.1.2519.4;11.1.1.2371.19;7.1.1.2244.6;1.1.1.2515.4;12.1.1.3385.7;7.1.1.2245.8;12.1.1.3381.6;1.1.1.2456.10;11.1.1.2363.2;11.1.1.2367.3;2.1.1.2273.12	1	2.72898	0.297215	1	1.64437	0.917608
244	6.03	tr|Q5RK13|Q5RK13_RAT	Igf1 protein OS=Rattus norvegicus GN=Igf1 PE=2 SV=2	tr|F8WFZ5|F8WFZ5_RAT;tr|A0A0G2JX40|A0A0G2JX40_RAT;sp|P08025|IGF1_RAT	RAT	14106.1	127	38.58	3	3	GPETLCGAELVDALQFVCGPR;GFYFNKPTGYGSSIR;APQTGIVDECCFR	12	12	7.1.1.3153.25;9.1.1.2656.10;7.1.1.3153.11;6.1.1.3169.26;9.1.1.2660.13;9.1.1.2541.24;6.1.1.3188.21;7.1.1.3172.30;7.1.1.2527.12;6.1.1.3170.8;8.1.1.2662.12;8.1.1.3311.6	3	6.36796	0.165658	3	1.19124	0.735009
245	6.02	tr|M0RBU0|M0RBU0_RAT	Cartilage oligomeric matrix protein OS=Rattus norvegicus GN=Comp PE=4 SV=1	sp|P35444|COMP_RAT	RAT	82552.8	755	7.947	5	3	DTDLDGFPDEKLR;SCVCAVGWAGNGLLCGR;ELQETNAALQDVR	17	5	6.1.1.2507.11;5.1.1.2499.25;5.1.1.2776.29;6.1.1.2511.10;5.1.1.2503.27	2	0.151356	0.0922029	4	1.47231	0.329493
246	6.02	tr|D3ZFF8|D3ZFF8_RAT	Uncharacterized protein OS=Rattus norvegicus PE=1 SV=2		RAT	12984.8	117	34.19	3	3	IDPANGNTIYAEK;GLEWIGR;ATLTADTSSNTAYMQLSQLK	12	11	6.1.1.2461.27;4.1.1.2659.5;2.1.1.2753.20;4.1.1.2663.5;6.1.1.2457.27;2.1.1.2757.15;5.1.1.2531.2;7.1.1.2445.22;3.1.1.2857.19;7.1.1.2442.6;7.1.1.2438.30	0	0	-	0	0	-
247	6.01	tr|Q5XIH1|Q5XIH1_RAT	Asporin OS=Rattus norvegicus GN=Aspn PE=1 SV=1		RAT	42767.3	375	13.33	3	3	LYLSHNQLSEIPLNLPR;VGVNDFCPTVPK;VVHCSDLGLTSVPSNIPFDTR	5	5	6.1.1.2713.12;9.1.1.3068.12;6.1.1.2717.7;2.1.1.2536.22;5.1.1.2823.18	2	1.28233	0.369173	3	3.28095	0.129934
248	6.01	tr|A0A0G2JSI1|A0A0G2JSI1_RAT	4-trimethylaminobutyraldehyde dehydrogenase OS=Rattus norvegicus GN=Aldh9a1 PE=1 SV=1	sp|Q9JLJ3|AL9A1_RAT	RAT	54049.7	497	10.06	3	3	AGAPNGLFNVVQGGAATGQFLCQHR;IGDPLLEDTR;ANDTTFGLAAGVFTR	4	4	8.1.1.3110.22;7.1.1.2880.24;8.1.1.3103.22;7.1.1.2550.15	2	0.704693	0.355398	2	0.394457	0.0736618
249	6.01	tr|M0R693|M0R693_RAT	Uncharacterized protein OS=Rattus norvegicus PE=4 SV=1		RAT	12705.4	117	76.92	5	5	ATLTVDKSSSTAFMQLSSLTPEDSAVYYCAR;SSSTAFMQLSSLTPEDSAVYYCAR;QVQLQQSGAELVKPGTSVK;ASGYTFTSNHMNWIK;QTTGQGLEWIGIINPGSGGTSYNVK	11	11	8.1.1.3200.9;6.1.1.3063.20;1.1.1.2709.8;8.1.1.3199.23;6.1.1.3055.15;6.1.1.3059.18;8.1.1.3192.26;7.1.1.2599.16;7.1.1.3088.17;6.1.1.3094.22;9.1.1.3174.24	2	1.70608	0.465265	1	0.912011	0.564329
250	6.01	tr|Q5WRG2|Q5WRG2_RAT	Angiogenin OS=Rattus norvegicus GN=Ang PE=1 SV=1	tr|Q5GAM6|Q5GAM6_RAT	RAT	16079.3	145	25.52	3	3	ISQSPFQITTCK;EVNTFIHGNK;AICGANGSPYGENLR	41	41	8.1.1.2743.5;12.1.1.3405.12;11.1.1.2488.28;5.1.1.2482.28;7.1.1.2586.28;8.1.1.2747.28;6.1.1.2407.22;6.1.1.2605.28;12.1.1.3595.25;5.1.1.2612.21;6.1.1.2599.28;9.1.1.2470.17;7.1.1.2589.20;1.1.1.2473.24;11.1.1.2261.12;12.1.1.3401.8;6.1.1.2278.17;11.1.1.2492.27;9.1.1.2466.27;9.1.1.2482.11;6.1.1.2601.28;10.1.1.2454.22;6.1.1.2599.6;5.1.1.2573.29;7.1.1.2590.28;8.1.1.2481.22;9.1.1.2458.24;8.1.1.2493.23;6.1…	11	0.564937	0.676069	16	2.31207	0.391645
251	6	sp|P69897|TBB5_RAT	Tubulin beta-5 chain OS=Rattus norvegicus GN=Tubb5 PE=1 SV=1		RAT	49670.5	444	41.44	14	4	AILVDLEPGTMDSVR;ALTVPELTQQVFDAK;EIVHIQAGQCGNQIGAK;ISVYYNEATGGK	39	14	3.1.1.3028.27;2.1.1.2596.21;6.1.1.3118.29;2.1.1.2929.17;3.1.1.3032.23;3.1.1.2691.26;6.1.1.3119.7;5.1.1.3132.7;2.1.1.2933.19;5.1.1.3128.28;1.1.1.2936.20;5.1.1.3126.5;2.1.1.2925.18;6.1.1.3123.5	1	0.0772681	0.00812259	4	0.751623	0.621934
252	6	tr|D3ZJW6|D3ZJW6_RAT	RCG21066 OS=Rattus norvegicus GN=rCG_21066 PE=1 SV=1		RAT	13062.9	117	70.09	12	4	GLEWVASITNTGGSTYYPDSVK;SEDTATYYCTR;DNAKSTLYLQMNSLR;STLYLQMNSLR	254	37	3.1.1.2260.7;10.1.1.2783.12;6.1.1.2317.25;9.1.1.3266.15;6.1.1.2420.21;6.1.1.2591.7;7.1.1.2569.9;5.1.1.2420.20;8.1.1.3288.21;6.1.1.3110.23;11.1.1.2819.13;5.1.1.2185.5;5.1.1.3117.16;6.1.1.2313.24;8.1.1.2427.22;4.1.1.2321.5;4.1.1.2842.23;6.1.1.2182.4;7.1.1.2279.23;10.1.1.2779.11;8.1.1.3291.15;7.1.1.2283.29;4.1.1.2332.4;9.1.1.3267.22;9.1.1.2795.15;8.1.1.2829.16;8.1.1.2821.12;4.1.1.2325.5;3.1.1.2256.5…	16	1.1272	0.799729	17	1.05682	0.960124
253	6	tr|F1M5X4|F1M5X4_RAT	Uncharacterized protein OS=Rattus norvegicus PE=1 SV=1		RAT	13731.2	124	34.68	5	5	EVQLVESGGGLVQPKGSLK;THNYATLYADSVK;EVQLVESGGGLVQPK;SMVYLQMNNLK;EVQLVESGGGLVQPKG	43	36	10.1.1.2950.16;9.1.1.2975.22;9.1.1.2969.19;11.1.1.2640.27;11.1.1.2617.29;10.1.1.2946.23;10.1.1.2952.19;11.1.1.2625.2;11.1.1.2631.8;11.1.1.2613.29;9.1.1.2964.21;10.1.1.2941.18;11.1.1.2637.4;11.1.1.2250.7;11.1.1.2637.26;11.1.1.2792.24;12.1.1.3724.30;11.1.1.2629.9;12.1.1.3721.22;11.1.1.2633.2;11.1.1.2625.3;11.1.1.2637.7;10.1.1.2774.29;11.1.1.2615.26;10.1.1.2948.17;1.1.1.2816.28;11.1.1.2624.18;11.1.1…	3	0.794328	0.724632	5	3.83707	0.467165
254	6	tr|A0A0G2K3L5|A0A0G2K3L5_RAT	Uncharacterized protein OS=Rattus norvegicus PE=4 SV=1	tr|A0A0G2JXF0|A0A0G2JXF0_RAT	RAT	12837.4	115	54.78	5	3	LLIYDGSTLQSGIPSR;VQMTQSPYNLAASPGESVSINCK;DVQMTQSPYNLAASPGESVSINCK	51	18	11.1.1.2521.20;10.1.1.3182.25;9.1.1.3016.21;8.1.1.3037.28;9.1.1.3008.20;8.1.1.3049.26;7.1.1.2749.25;10.1.1.2977.19;1.1.1.2846.28;11.1.1.3028.25;1.1.1.2841.28;10.1.1.2979.20;8.1.1.2904.24;11.1.1.3028.6;8.1.1.3041.29;11.1.1.2551.29;8.1.1.3045.28;9.1.1.3012.25	7	0.310456	0.528849	9	0.751623	0.661774
255	6	tr|D4A3D1|D4A3D1_RAT	Uncharacterized protein OS=Rattus norvegicus PE=4 SV=2		RAT	11145.5	99	40.4	3	3	EVQLMETGGGLVQPGK;STNYATEYAESVK;SSIYLQMNSLK	13	13	7.1.1.2677.21;7.1.1.2681.22;12.1.1.3775.9;9.1.1.2607.11;6.1.1.2684.25;6.1.1.2688.22;7.1.1.2449.25;5.1.1.2442.27;7.1.1.2673.26;6.1.1.2692.23;8.1.1.2835.23;8.1.1.2841.10;7.1.1.2453.26	4	0.452898	0.851467	9	1.67494	0.331652
256	6	tr|D3ZT94|D3ZT94_RAT	Pentraxin 3 OS=Rattus norvegicus GN=Ptx3 PE=4 SV=1		RAT	42050.5	381	8.661	3	3	ITGFNIWDR;LAQALEPLLQESR;LAADTVVSLGR	6	6	9.1.1.3029.3;10.1.1.2985.4;8.1.1.3299.15;9.1.1.3025.5;4.1.1.2710.9;9.1.1.3034.5	5	0.145881	0.00828086	6	0.111686	0.0148569
257	6	tr|D3ZMS7|D3ZMS7_RAT	Uncharacterized protein OS=Rattus norvegicus PE=1 SV=3		RAT	12721.4	115	36.52	3	3	DIQMTQSPPVLSASVGDR;LLIYYTNNLQTGIPSR;NLDWYQQK	10	8	10.1.1.3139.23;11.1.1.2981.29;2.1.1.2610.28;10.1.1.3134.18;10.1.1.3126.23;10.1.1.3130.16;4.1.1.2702.24;11.1.1.2409.20	0	0	-	0	0	-
258	6	sp|Q5M889|APOF_RAT	Apolipoprotein F OS=Rattus norvegicus GN=Apof PE=2 SV=1		RAT	33841.5	308	10.71	3	3	FLVGLALR;SLPGFTHMPPLSK;FGGVEATQALIR	18	18	6.1.1.2715.10;5.1.1.2712.8;7.1.1.2710.7;7.1.1.2706.7;8.1.1.2816.5;6.1.1.2719.13;6.1.1.2707.13;8.1.1.2824.4;12.1.1.4075.2;4.1.1.2845.12;5.1.1.2720.14;12.1.1.4069.2;6.1.1.2711.11;8.1.1.2820.5;9.1.1.2765.7;5.1.1.2708.7;5.1.1.2716.12;4.1.1.2693.8	9	1.10662	0.632011	13	1.51356	0.582127
259	6	sp|P35572|IBP6_RAT	Insulin-like growth factor-binding protein 6 OS=Rattus norvegicus GN=Igfbp6 PE=1 SV=1		RAT	24193.1	226	17.7	3	3	GGANGLYVPNCDLR;HLDSVLQQLQTEVFR;EGQPCGVYIPK	15	15	10.1.1.2468.25;10.1.1.2576.23;8.1.1.2649.20;11.1.1.2300.25;10.1.1.3263.3;11.1.1.2417.27;7.1.1.2501.13;10.1.1.2581.21;11.1.1.2304.27;11.1.1.2413.25;10.1.1.2463.27;9.1.1.3277.3;10.1.1.2577.21;10.1.1.2613.23;10.1.1.2609.19	0	0	-	1	13.5519	0.237459
260	6	tr|D4A526|D4A526_RAT	Leukocyte cell-derived chemotaxin 2 OS=Rattus norvegicus GN=Lect2 PE=4 SV=2		RAT	16597.9	151	29.8	3	3	LGTLLPLQK;TCDSYGCGQYSTQR;HHPGVDVLCSDGSVVYAPFTGK	8	8	5.1.1.2079.2;4.1.1.2780.10;4.1.1.2777.28;11.1.1.2825.8;5.1.1.2647.11;4.1.1.2774.17;10.1.1.2967.6;10.1.1.2963.8	7	2.31207	0.24292	6	1.20226	0.997014
261	6	tr|A0A0G2JZS9|A0A0G2JZS9_RAT	Uncharacterized protein OS=Rattus norvegicus PE=1 SV=1		RAT	10810.7	97	30.93	3	3	YAYWYQQKPDK;FSGSSSGTTATLTIR;YAYWYQQKPDKSIVR	8	8	4.1.1.2590.26;4.1.1.2586.19;6.1.1.2470.17;6.1.1.2611.26;4.1.1.2594.24;5.1.1.2458.18;3.1.1.2518.19;3.1.1.2522.16	6	6.66807	0.155372	8	4.13048	0.203646
262	6	tr|M0R4S2|M0R4S2_RAT	Apolipoprotein D OS=Rattus norvegicus GN=Apod PE=3 SV=1		RAT	21607.6	189	21.69	3	3	ITTTDQANCPDFL;ELRPDGTLNQVEGEAK;YILTSNDIDIAK	9	9	2.1.1.2728.24;6.1.1.2413.16;10.1.1.2905.21;2.1.1.2724.20;9.1.1.2929.22;3.1.1.2834.24;10.1.1.2909.19;9.1.1.2923.23;9.1.1.2919.17	6	1.10662	0.329124	6	1.38038	0.165041
263	6	tr|F1M663|F1M663_RAT	Uncharacterized protein OS=Rattus norvegicus PE=1 SV=2		RAT	12732.3	115	44.35	3	3	YASQSISGIPSR;DVVLTQSPATLSVTPGER;ASESVDTYLHWYQQKPNESPR	23	23	12.1.1.3309.2;1.1.1.2781.27;4.1.1.2623.22;2.1.1.2328.17;3.1.1.2449.20;1.1.1.2789.26;3.1.1.2718.26;1.1.1.2473.18;2.1.1.2629.27;3.1.1.2735.12;2.1.1.2293.24;4.1.1.2627.18;2.1.1.2625.31;1.1.1.2785.29;2.1.1.2297.20;3.1.1.2722.28;2.1.1.2617.29;3.1.1.2417.18;3.1.1.2413.14;2.1.1.2293.23;2.1.1.2621.29;2.1.1.2332.21;2.1.1.2627.27	4	1.64437	0.717946	3	0.554626	0.769295
264	6	tr|A0A0H2UHJ1|A0A0H2UHJ1_RAT	Protein S100-A9 OS=Rattus norvegicus GN=S100a9 PE=1 SV=1	sp|P50116|S10A9_RAT	RAT	15220.4	133	21.05	3	3	SISTIINVFHQY;LIFACHEK;DLPNFLKR	7	7	6.1.1.2512.3;5.1.1.2371.15;11.1.1.3106.14;12.1.1.4213.15;12.1.1.4202.13;5.1.1.2505.3;6.1.1.2356.3	0	0	-	0	0	-
265	6	tr|Q7TMC0|Q7TMC0_RAT	Ab2-001 OS=Rattus norvegicus GN=Mbl2 PE=2 SV=1	tr|A0A140UHW8|A0A140UHW8_RAT;sp|P08661|MBL2_RAT	RAT	39977.6	371	9.973	3	3	TENVFEDLTGNR;DVAFLGITDQR;ALCSELQGTVATPR	6	6	10.1.1.2872.16;11.1.1.2721.8;1.1.1.2673.22;3.1.1.2795.9;11.1.1.2726.16;3.1.1.2791.12	4	2.39883	0.0250171	4	0.737904	0.300658
266	6	sp|P18418|CALR_RAT	Calreticulin OS=Rattus norvegicus GN=Calr PE=1 SV=1		RAT	47995.1	416	10.1	3	3	IDNSQVESGSLEDDWDFLPPK;LFPGGLDQK;EQFLDGDAWTNR	12	12	11.1.1.3057.23;5.1.1.2556.20;10.1.1.3209.23;11.1.1.3066.20;10.1.1.3200.23;11.1.1.3047.25;12.1.1.3756.16;10.1.1.3204.19;12.1.1.3760.14;11.1.1.2651.12;11.1.1.3061.20;11.1.1.3051.21	1	0.100925	0.0568477	5	1.40605	0.384801
267	6	sp|P50115|S10A8_RAT	Protein S100-A8 OS=Rattus norvegicus GN=S100a8 PE=1 SV=3		RAT	10238.5	89	40.45	3	3	NTESLFK;ALSNVIEVYHNYSGIK;MVTTECPQFVQNK	19	19	9.1.1.3075.11;9.1.1.3069.9;11.1.1.2274.23;10.1.1.3055.5;10.1.1.3054.5;2.1.1.2427.30;10.1.1.3058.5;9.1.1.3079.10;10.1.1.3062.8;11.1.1.2917.13;9.1.1.3065.12;11.1.1.2257.2;12.1.1.3412.2;9.1.1.3061.16;10.1.1.3066.7;9.1.1.3057.10;9.1.1.3062.2;10.1.1.3050.5;12.1.1.3522.27	10	6.08135	0.0724926	5	0.349945	0.218173
268	5.96	sp|P18420|PSA1_RAT	Proteasome subunit alpha type-1 OS=Rattus norvegicus GN=Psma1 PE=1 SV=2		RAT	29517.2	263	13.69	3	3	NVSIGIVGK;NQYDNDVTVWSPQGR;ETLPAEQDLTTK	5	5	3.1.1.2498.13;5.1.1.2426.27;5.1.1.2422.26;11.1.1.2433.29;4.1.1.2553.26	0	0	-	3	1.14815	0.890866
269	5.92	tr|D3ZC54|D3ZC54_RAT	Uncharacterized protein OS=Rattus norvegicus PE=1 SV=2		RAT	13129.8	117	33.33	3	3	STNTAYMELSR;ASGYTFTDYYIHWVK;LTSEDSATYYCTR	9	9	11.1.1.2431.27;11.1.1.2442.27;9.1.1.2429.8;8.1.1.2441.13;9.1.1.2433.13;8.1.1.2441.12;8.1.1.3077.9;10.1.1.2410.15;9.1.1.2443.19	5	0.440555	0.20049	6	0.794328	0.213061
270	5.9	sp|P04466|MLRS_RAT	Myosin regulatory light chain 2, skeletal muscle isoform OS=Rattus norvegicus GN=Mylpf PE=1 SV=2		RAT	18969.4	169	22.49	3	3	EAFTVIDQNR;NICYVITHGDAKDQE;GADPEDVITGAFK	4	4	12.1.1.3541.14;11.1.1.2726.25;11.1.1.2725.4;11.1.1.2389.15	2	1.01859	0.995457	2	0.0744732	0.0929654
271	5.89	tr|D3ZUQ1|D3ZUQ1_RAT	Lipase OS=Rattus norvegicus GN=Lipo1 PE=3 SV=1		RAT	44440.6	397	7.557	3	3	DVANLVPK;LNILIAPVR;EFLPTVVFSEYSK	10	10	12.1.1.3956.3;7.1.1.3098.3;12.1.1.3960.2;12.1.1.3964.4;7.1.1.3093.3;12.1.1.3501.12;6.1.1.3099.20;6.1.1.3105.4;6.1.1.3100.2;6.1.1.3099.3	3	0.405509	0.0490363	4	0.133046	0.016573
272	5.82	tr|D4A3E0|D4A3E0_RAT	Multimerin 1 OS=Rattus norvegicus GN=Mmrn1 PE=4 SV=1		RAT	135602	1210	5.124	5	5	VFQDDMQETIAQLFK;SLLQQQIIHEPK;YVSVLQETASK;ETLSAKPYNPK;IVEENALAPDFSK	10	10	3.1.1.2541.13;9.1.1.3295.6;11.1.1.2681.27;11.1.1.2677.25;11.1.1.2677.4;3.1.1.2725.19;11.1.1.2163.29;12.1.1.3774.27;12.1.1.3779.27;8.1.1.3319.12	7	2.55859	0.815765	6	1.90546	0.37179
273	5.74	sp|P31211|CBG_RAT	Corticosteroid-binding globulin OS=Rattus norvegicus GN=Serpina6 PE=1 SV=2		RAT	44670.6	396	6.818	3	3	QVNLYIPK;DSFLADVK;DVPLTLTMVHK	5	5	6.1.1.2594.6;10.1.1.2680.6;5.1.1.2531.19;10.1.1.2685.10;5.1.1.2574.4	4	0.0809096	0.0223793	4	0.0698233	0.00800505
274	5.7	tr|M0RDF2|M0RDF2_RAT	Uncharacterized protein OS=Rattus norvegicus PE=1 SV=1		RAT	11183.5	99	38.38	3	3	ANNYATYYGK;EVKLEESGGGLVQPGMSVK;GLEWVAEIR	29	29	12.1.1.3374.8;9.1.1.2594.26;4.1.1.3022.5;7.1.1.2848.4;5.1.1.2879.4;3.1.1.2966.3;7.1.1.2822.7;7.1.1.2814.8;4.1.1.3014.2;9.1.1.2953.4;5.1.1.2883.4;6.1.1.2821.5;4.1.1.3010.3;8.1.1.2974.7;9.1.1.2598.10;7.1.1.2826.5;3.1.1.2974.5;8.1.1.2978.6;8.1.1.2982.5;4.1.1.3010.2;5.1.1.2875.4;4.1.1.3006.2;4.1.1.3018.2;8.1.1.2970.4;3.1.1.2970.6;5.1.1.2871.4;7.1.1.2818.5;6.1.1.2817.4;6.1.1.2813.5	10	1.03753	0.549692	14	3.43558	0.308411
275	5.64	tr|M0RCK5|M0RCK5_RAT	Uncharacterized protein OS=Rattus norvegicus PE=4 SV=1		RAT	11779.3	108	43.52	4	2	MNSLQTEDTAMYFCAR;GLEWIAAISSGGSTYYNSALK	16	9	10.1.1.2731.30;11.1.1.2438.30;3.1.1.2857.30;10.1.1.2675.22;2.1.1.2666.31;12.1.1.3650.15;3.1.1.2862.31;10.1.1.3269.17;11.1.1.3110.19	0	0	-	1	0.90365	0.615322
276	5.54	tr|M0RD20|M0RD20_RAT	Calpain small subunit 1 OS=Rattus norvegicus GN=Capns1 PE=1 SV=1	sp|Q64537|CPNS1_RAT	RAT	25446.4	243	9.877	3	3	TDGFGIDTCR;YLWNNIK;LGFEEFK	3	3	9.1.1.2430.2;1.1.1.2782.5;7.1.1.2607.15	5	0.251189	0.0444961	6	0.879023	0.568906
277	5.21	sp|P62828|RAN_RAT	GTP-binding nuclear protein Ran OS=Rattus norvegicus GN=Ran PE=1 SV=3		RAT	24423	216	15.74	3	3	NLQYYDISAK;VCENIPIVLCGNK;AAQGEPQVQFK	3	3	1.1.1.2604.20;5.1.1.2708.28;7.1.1.2413.9	0	0	-	0	0	-
278	4.98	tr|A0A0G2K0W9|A0A0G2K0W9_RAT	Proteasome subunit alpha type OS=Rattus norvegicus GN=Psma7 PE=1 SV=1		RAT	27855.6	248	24.19	4	4	LYQTDPSGTYHAWK;KICALDDNVCMAFAGLTADAR;ALLEVVQSGGK;LTVEDPVTVEYITR	8	7	1.1.1.2978.19;6.1.1.2677.3;3.1.1.2551.16;6.1.1.3150.12;12.1.1.3899.17;6.1.1.2681.3;12.1.1.3895.23	4	0.731139	0.0321564	5	1.27057	0.29131
279	4.97	tr|G3V9E4|G3V9E4_RAT	Acylamino-acid-releasing enzyme OS=Rattus norvegicus GN=Apeh PE=1 SV=1	tr|B2GVB7|B2GVB7_RAT;sp|P13676|ACPH_RAT	RAT	81367.1	732	7.65	3	3	GSTGFGQDSILSLPGNVGHQDVK;DVQFAVEQVLQEEHFDAR;QVLLSEPQEAAALYR	3	3	4.1.1.2875.25;2.1.1.2781.22;1.1.1.3264.5	1	0.794328	0.681525	2	0.816583	0.329835
280	4.93	sp|Q66H86|OLFL1_RAT	Olfactomedin-like protein 1 OS=Rattus norvegicus GN=Olfml1 PE=2 SV=1		RAT	45599.8	402	9.453	3	3	IEAGTLGIEHSWDTPCR;EIDYLQYLR;ITCVYDPLGTVR	4	4	6.1.1.2798.18;2.1.1.2665.8;5.1.1.2924.5;2.1.1.2661.5	4	0.937562	0.589216	4	0.855067	0.928865
281	4.92	sp|Q6P6T1|C1S_RAT	Complement C1s subcomponent OS=Rattus norvegicus GN=C1s PE=2 SV=2		RAT	77070.9	688	54.07	43	4	SPNSPTVEEFQFPY;TSKSPNSPTVEEFQFPYNR;SPNSPTVEEFQFPYNR;SPTVEEFQFPYNR	595	19	2.1.1.2693.25;2.1.1.2531.25;2.1.1.2683.28;1.1.1.2849.29;1.1.1.3155.20;2.1.1.2681.29;2.1.1.2687.30;3.1.1.2784.30;1.1.1.3151.16;2.1.1.2691.28;2.1.1.2535.23;2.1.1.2527.24;4.1.1.3044.28;3.1.1.2617.26;3.1.1.2788.29;3.1.1.2621.27;3.1.1.2792.27;2.1.1.2695.7;1.1.1.2845.29	11	0.0469894	0.109863	17	0.57544	0.419174
282	4.8	sp|Q07009|CAN2_RAT	Calpain-2 catalytic subunit OS=Rattus norvegicus GN=Capn2 PE=1 SV=3		RAT	79918.6	700	7	3	3	GSLLGCSIDITSAADSEAVTYQK;RPTEICADPQFIIGGATR;ALEEAGFK	5	4	3.1.1.3066.22;4.1.1.2746.9;9.1.1.2520.4;9.1.1.2524.7	9	1.65959	0.610558	8	0.619441	0.320848
283	4.6	sp|P15473|IBP3_RAT	Insulin-like growth factor-binding protein 3 OS=Rattus norvegicus GN=Igfbp3 PE=1 SV=2	tr|A0A0G2K4Q9|A0A0G2K4Q9_RAT	RAT	31679.6	292	10.62	3	3	GKDDVHCLSVQSQ;EMEDTLNHLK;FLNVLSPR	9	9	9.1.1.2629.4;12.1.1.3915.4;9.1.1.2617.3;9.1.1.2621.6;9.1.1.2625.5;12.1.1.3907.3;12.1.1.3911.3;10.1.1.2616.2;7.1.1.2175.6	6	1.48594	0.466712	8	2.14783	0.438603
284	4.45	tr|A0A0G2K828|A0A0G2K828_RAT	Uncharacterized protein OS=Rattus norvegicus PE=4 SV=1		RAT	13222	119	41.18	4	3	DYSAVYSASVNGR;LLESGGGLVQSGASLR;AEDTATYYCVR	12	5	7.1.1.2298.7;4.1.1.2706.25;6.1.1.2776.25;10.1.1.2465.17;5.1.1.2786.23	3	0.809096	0.712119	3	1.38038	0.601241
285	4.37	sp|P19999|MBL1_RAT	Mannose-binding protein A OS=Rattus norvegicus GN=Mbl1 PE=1 SV=1		RAT	25307.6	238	17.65	3	3	TSAFLGITDEVTEGQFMYVTGGR;LTYSNWK;LANMEAEINTLK	21	21	5.1.1.2476.19;10.1.1.2656.25;5.1.1.2472.18;5.1.1.2480.16;9.1.1.2662.23;1.1.1.3176.18;2.1.1.3017.3;1.1.1.3156.21;6.1.1.3172.12;6.1.1.2644.17;9.1.1.2658.25;6.1.1.2481.13;1.1.1.3172.13;1.1.1.3164.16;3.1.1.3116.24;12.1.1.4073.21;4.1.1.2605.20;2.1.1.3013.2;1.1.1.3168.16;10.1.1.2660.23;1.1.1.3160.18	6	0.394457	0.442384	13	2.99227	0.370465
286	4.35	tr|B1WC21|B1WC21_RAT	Fibulin-1 OS=Rattus norvegicus GN=Fbln1 PE=1 SV=1		RAT	75379.9	685	41.75	22	3	HGTVSSFVAK;MGPSSAVPGDSMQLAITAGNEEGFFTTR;DLLLTVTMDLYR	295	27	4.1.1.3301.17;2.1.1.2994.24;4.1.1.3273.22;9.1.1.3285.14;3.1.1.3226.21;3.1.1.3091.24;8.1.1.3308.10;3.1.1.2311.10;2.1.1.2904.25;3.1.1.3099.26;2.1.1.2715.28;2.1.1.3005.22;3.1.1.3220.25;2.1.1.2998.24;2.1.1.2990.25;4.1.1.3278.24;10.1.1.3175.2;2.1.1.2909.28;3.1.1.2825.29;3.1.1.3087.21;2.1.1.2193.11;3.1.1.2893.25;9.1.1.3179.2;3.1.1.3095.20;1.1.1.3049.27;3.1.1.3231.17;4.1.1.3158.24	1	5.19996	0.186718	1	1.48594	0.751023
287	4.34	tr|A0A0G2JUY3|A0A0G2JUY3_RAT	Uncharacterized protein OS=Rattus norvegicus PE=4 SV=1		RAT	12740.4	115	48.7	5	2	TYLNWVFQSPGQSPK;LDSGVPDRFSGTGSETDFTLK	23	11	11.1.1.2945.9;11.1.1.2940.18;11.1.1.2937.10;11.1.1.2949.9;11.1.1.2936.17;11.1.1.2585.17;11.1.1.2843.13;11.1.1.2932.5;11.1.1.2946.22;2.1.1.2713.27;12.1.1.3956.23	1	1.90546	0.246998	1	1.08643	0.755821
288	4.28	sp|P21744|IBP4_RAT	Insulin-like growth factor-binding protein 4 OS=Rattus norvegicus GN=Igfbp4 PE=1 SV=2		RAT	27744.6	254	16.54	3	3	THEDLFIIPIPNCDR;DEAIHCPPCSEEK;GELDCHQLADSLQE	17	17	5.1.1.2830.7;4.1.1.2645.24;4.1.1.2964.4;5.1.1.2839.2;5.1.1.2518.27;6.1.1.2847.5;1.1.1.2310.2;1.1.1.2314.5;5.1.1.2838.5;6.1.1.2843.6;4.1.1.2649.30;6.1.1.2518.23;5.1.1.2514.29;7.1.1.2849.6;5.1.1.2510.22;6.1.1.2522.24;5.1.1.2834.4	7	6.98233	0.0544394	6	1	0.801782
289	4.22	sp|P07335|KCRB_RAT	Creatine kinase B-type OS=Rattus norvegicus GN=Ckb PE=1 SV=2		RAT	42725	381	7.087	2	2	VLTPELYAELR;LAVEALSSLDGDLSGR	6	6	4.1.1.3035.10;4.1.1.3314.12;4.1.1.3313.15;4.1.1.3038.9;4.1.1.3039.7;5.1.1.3172.15	5	1.75388	0.878513	4	0.765597	0.337892
290	4.1	tr|F1MAE7|F1MAE7_RAT	Uncharacterized protein OS=Rattus norvegicus PE=1 SV=3	tr|A0A0G2K332|A0A0G2K332_RAT	RAT	12259.6	117	20.51	2	2	ADHLFTGIVGDTSNR;FSGSLLEGK	11	11	6.1.1.2565.5;5.1.1.2552.15;4.1.1.2677.6;3.1.1.2626.2;2.1.1.2351.7;5.1.1.2551.5;5.1.1.2555.5;4.1.1.2681.4;3.1.1.2629.12;4.1.1.2680.2;3.1.1.2625.15	13	2.10863	0.355026	13	1.27057	0.938636
291	4.06	sp|Q9WUK5|INHBC_RAT	Inhibin beta C chain OS=Rattus norvegicus GN=Inhbc PE=2 SV=1		RAT	39334.9	351	4.558	2	2	QEFFVDFR;ELLLDLAK	3	3	3.1.1.2898.5;3.1.1.2965.9;3.1.1.2902.6	1	0.597035	0.462734	2	0.711214	0.451069
292	4.05	tr|D4A4L6|D4A4L6_RAT	Uncharacterized protein OS=Rattus norvegicus PE=1 SV=1		RAT	12968.6	117	23.93	2	2	LTSEDSAVYYCAR;ASGYTFTDYAMHWVK	6	6	10.1.1.2525.23;8.1.1.3063.16;11.1.1.2371.20;6.1.1.2763.19;8.1.1.3059.12;10.1.1.2518.24	5	0.928967	0.871432	4	0.212814	0.124114
293	4.04	tr|A0A0G2K639|A0A0G2K639_RAT	Polymeric immunoglobulin receptor OS=Rattus norvegicus GN=Pigr PE=1 SV=1	tr|F1M7H2|F1M7H2_RAT	RAT	86904.6	782	3.453	2	2	GVTGGSVAIVCPYNPK;SSVTFECDLGR	3	3	9.1.1.2509.12;10.1.1.2497.8;4.1.1.2645.29	2	1.23595	0.673308	2	0.731139	0.382666
294	4.03	tr|A0A0G2K6J5|A0A0G2K6J5_RAT	Myosin light polypeptide 6 OS=Rattus norvegicus GN=Myl6 PE=1 SV=1	tr|B2GV99|B2GV99_RAT;sp|Q64119|MYL6_RAT;tr|A0A0G2JWE1|A0A0G2JWE1_RAT	RAT	16961.1	151	18.54	2	2	NKDQGTYEDYVEGLR;ALGQNPTNAEVLK	3	3	11.1.1.2335.28;8.1.1.2612.14;11.1.1.2339.30	0	0	-	1	0.758578	0.190614
295	4.03	sp|P0DP31|CALM3_RAT	Calmodulin-3 OS=Rattus norvegicus GN=Calm3 PE=1 SV=1	sp|P0DP30|CALM2_RAT;sp|P0DP29|CALM1_RAT;tr|D4ABV5|D4ABV5_RAT	RAT	16837.5	149	30.87	3	3	ADQLTEEQIAEFK;VFDKDGNGYISAAELR;EAFSLFDKDGDGTITTK	11	11	12.1.1.3751.12;6.1.1.2913.18;6.1.1.2908.20;5.1.1.2916.21;5.1.1.2912.23;2.1.1.2702.22;5.1.1.2909.17;3.1.1.3016.15;2.1.1.2644.13;5.1.1.2919.15;12.1.1.3747.8	2	0.157036	0.174837	4	0.724436	0.721495
296	4.03	tr|A0A0G2K4K2|A0A0G2K4K2_RAT	Uncharacterized protein OS=Rattus norvegicus PE=1 SV=1		RAT	10407.4	96	27.08	2	2	LWIYDTSK;EIVLTQSPTTIAASPGEK	14	11	2.1.1.2590.31;1.1.1.2758.15;7.1.1.2655.2;7.1.1.2646.7;7.1.1.2651.19;7.1.1.2641.11;11.1.1.2725.29;6.1.1.2673.24;8.1.1.2801.10;10.1.1.2967.12;6.1.1.2677.25	6	1.39316	0.590871	5	0.469894	0.222998
297	4.03	sp|P11762|LEG1_RAT	Galectin-1 OS=Rattus norvegicus GN=Lgals1 PE=1 SV=2		RAT	14856.7	135	19.26	2	2	SFVLNLGK;ACGLVASNLNLKPGECLK	4	4	9.1.1.2764.16;8.1.1.2776.12;8.1.1.2780.12;4.1.1.2938.14	3	1.41906	0.594431	3	0.737904	0.452635
298	4.02	tr|G3V8Z5|G3V8Z5_RAT	Uncharacterized protein OS=Rattus norvegicus PE=1 SV=2	tr|A0N4E8|A0N4E8_RAT	RAT	14282.6	129	29.46	2	2	STGNIGSNYVNWYQQHEGR;QFVLTQPNSVSTNLGSTVK	12	12	6.1.1.2973.27;5.1.1.2993.29;4.1.1.3140.30;4.1.1.3136.29;6.1.1.2981.31;4.1.1.2668.16;5.1.1.2998.29;6.1.1.2977.30;7.1.1.2956.31;7.1.1.2964.28;4.1.1.3144.30;7.1.1.2960.27	2	1.10662	0.674083	2	0.83946	0.669892
299	4.01	tr|F1M229|F1M229_RAT	Uncharacterized protein OS=Rattus norvegicus PE=1 SV=3		RAT	20933	189	55.03	19	1	YLDWYQQK	668	9	5.1.1.2658.25;4.1.1.2795.20;7.1.1.2661.24;5.1.1.2662.23;7.1.1.2868.22;4.1.1.2674.20;7.1.1.2864.26;6.1.1.2667.24;4.1.1.2799.20	0	0	-	0	0	-
300	4.01	sp|Q5XIF6|TBA4A_RAT	Tubulin alpha-4A chain OS=Rattus norvegicus GN=Tuba4a PE=1 SV=1		RAT	49924	448	25.22	9	2	EIIDPVLDR;DVNAAIAAIK	38	6	8.1.1.2693.4;7.1.1.2569.10;2.1.1.2625.15;8.1.1.2697.8;8.1.1.2701.5;2.1.1.2621.13	3	0.258226	0.437511	7	2.12814	0.993457
301	4.01	sp|Q5U367|PLOD3_RAT	Procollagen-lysine,2-oxoglutarate 5-dioxygenase 3 OS=Rattus norvegicus GN=Plod3 PE=2 SV=1		RAT	85059.8	741	3.779	5	2	SEDYVELVQR;TLGLGQEWR	11	6	4.1.1.2642.7;6.1.1.2489.22;7.1.1.2467.16;3.1.1.2582.9;6.1.1.2494.18;7.1.1.2472.17	4	2.80544	0.219421	2	0.772681	0.124626
302	4.01	tr|G3V928|G3V928_RAT	LDL receptor-related protein 1 OS=Rattus norvegicus GN=Lrp1 PE=1 SV=1		RAT	504884	4545	0.8361	5	2	ITWPNGLTVDYVTER;AVTDEEPFLIFANR	10	5	4.1.1.3215.19;5.1.1.3077.19;4.1.1.3219.21;4.1.1.3184.25;4.1.1.3223.22	1	0.158489	0.344858	3	0.654636	0.988727
303	4.01	tr|A0A0G2JTG4|A0A0G2JTG4_RAT	Uncharacterized protein OS=Rattus norvegicus PE=4 SV=1		RAT	10251.4	94	38.3	4	2	LLIYLASTR;SSQSLLSSGNQK	33	8	12.1.1.3279.3;12.1.1.4164.3;11.1.1.2133.16;12.1.1.4168.4;11.1.1.2137.16;12.1.1.3620.2;11.1.1.2135.5;12.1.1.4172.6	6	2.37684	0.156675	7	2.26987	0.190287
304	4.01	sp|P63039|CH60_RAT	60 kDa heat shock protein, mitochondrial OS=Rattus norvegicus GN=Hspd1 PE=1 SV=1		RAT	60955	573	6.283	6	6	GIEIIK;NAGVEGSLIVEK;IEIIKR;IEIIK;GIEIIKR;AAVEEGIVLGGGCALLR	8	7	6.1.1.2410.2;12.1.1.3743.3;4.1.1.3153.24;6.1.1.2402.7;6.1.1.2406.2;9.1.1.2551.26;8.1.1.3062.2	0	0	-	2	0.801678	0.660571
305	4.01	sp|Q4FZU2|K2C6A_RAT	Keratin, type II cytoskeletal 6A OS=Rattus norvegicus GN=Krt6a PE=1 SV=1		RAT	59248.6	552	6.159	3	3	ADSLTDEINFLR;SLDLDSIIAEVK;YEELQITAGR	12	12	2.1.1.3137.4;11.1.1.2440.16;10.1.1.2618.10;3.1.1.3240.2;10.1.1.2614.10;11.1.1.2444.13;10.1.1.2610.12;3.1.1.3239.14;4.1.1.3303.13;11.1.1.2448.11;2.1.1.3023.11;1.1.1.3165.7	9	0.301995	0.331051	9	0.237684	0.301852
306	4.01	tr|Q6P783|Q6P783_RAT	ATP-dependent 6-phosphofructokinase OS=Rattus norvegicus GN=Pfkl PE=2 SV=1	sp|P30835|PFKAL_RAT	RAT	85295.2	780	4.103	2	2	VFANAPDSACVIGLR;GQVQEVGWHDVAGWLGR	4	4	8.1.1.3064.7;7.1.1.2926.6;7.1.1.2835.29;7.1.1.2839.24	0	0	-	1	1.75388	0.343055
307	4.01	tr|Q6XDA0|Q6XDA0_RAT	Spectrin beta chain OS=Rattus norvegicus GN=Sptb PE=1 SV=1		RAT	246326	2137	1.404	3	3	FLDLLEPLGR;PDISYDEAR;DLLSWMESIIR	10	10	4.1.1.3327.4;11.1.1.3123.11;1.1.1.3291.3;3.1.1.3263.4;2.1.1.3156.4;3.1.1.3246.2;4.1.1.3340.10;2.1.1.3170.3;5.1.1.3184.6;1.1.1.3305.5	2	7.58578	0.164945	0	0	-
308	4.01	tr|D4A8W8|D4A8W8_RAT	BRF1 homolog, subunit of RNA polymerase III transcription initiation factor IIIB (S. cerevisiae) (Predicted), isoform CRA_a OS=Rattus norvegicus GN=Brf1 PE=4 SV=1		RAT	74113.4	686	2.332	2	2	QLEQVLSK;EKEARIAK	61	59	12.1.1.3716.2;7.1.1.2626.5;11.1.1.2416.18;11.1.1.2412.11;10.1.1.2596.11;12.1.1.3538.11;12.1.1.3638.7;12.1.1.3495.14;11.1.1.2428.18;10.1.1.2580.17;12.1.1.3633.5;10.1.1.2517.13;10.1.1.2521.10;10.1.1.2713.12;10.1.1.2696.2;11.1.1.2376.15;10.1.1.2588.13;9.1.1.2773.5;10.1.1.2584.13;10.1.1.2525.13;10.1.1.2501.4;11.1.1.2435.11;12.1.1.3542.12;10.1.1.2592.9;10.1.1.2576.9;10.1.1.2533.15;11.1.1.2368.13;11.1.…	63	1.95885	0.406681	55	0.272898	0.507317
309	4.01	sp|Q68FP2|PON3_RAT	Serum paraoxonase/lactonase 3 OS=Rattus norvegicus GN=Pon3 PE=2 SV=1		RAT	39457.9	354	7.91	2	2	LLIYNPEDPPGSEVLR;IFLMDLNEPYPK	4	4	4.1.1.3133.25;8.1.1.3242.4;4.1.1.3137.24;4.1.1.3138.27	0	0	-	2	0.751623	0.684241
310	4	tr|F1LST1|F1LST1_RAT	Fibronectin OS=Rattus norvegicus GN=Fn1 PE=1 SV=3		RAT	262754	2387	67.83	175	2	NGESQPLVQTAVTTIPAPTNLK;GESQPLVQTAVTTIPAPTNLK	3858	69	5.1.1.2822.24;3.1.1.2905.22;3.1.1.2909.22;5.1.1.2854.24;5.1.1.2818.22;4.1.1.2962.21;3.1.1.2951.25;3.1.1.2987.24;3.1.1.2963.5;3.1.1.2933.23;3.1.1.2924.20;3.1.1.2937.21;4.1.1.3009.24;2.1.1.2873.20;5.1.1.2884.27;3.1.1.2983.21;4.1.1.2965.14;2.1.1.2858.18;2.1.1.2883.21;4.1.1.2950.24;4.1.1.3020.24;6.1.1.2823.24;3.1.1.2955.22;3.1.1.2945.26;4.1.1.2954.24;4.1.1.2946.24;3.1.1.2971.19;5.1.1.2860.14;4.1.1.30…	11	16.9044	0.150294	9	1.33045	0.779548
311	4	tr|Q6MG74|Q6MG74_RAT	B-factor, properdin OS=Rattus norvegicus GN=Cfb PE=2 SV=1	tr|G3V615|G3V615_RAT	RAT	85120.2	761	20.76	12	2	GGSFQLLQDGQALEYLCPSGFYPYPVQTR;STGSWSVLQTR	49	4	5.1.1.2448.10;6.1.1.2447.14;9.1.1.3286.29;6.1.1.2451.13	3	0.496592	0.125977	1	0.0685488	0.0792931
312	4	tr|A0A0G2JW41|A0A0G2JW41_RAT	Uncharacterized protein OS=Rattus norvegicus PE=1 SV=1		RAT	13030.5	118	53.39	4	1	LLIYSGSTLQSGTPSR	47	10	10.1.1.2795.22;12.1.1.3771.21;12.1.1.3765.26;10.1.1.2799.20;12.1.1.3971.23;11.1.1.2662.26;11.1.1.2658.19;10.1.1.2803.22;11.1.1.2666.21;12.1.1.3769.26	9	1.6293	0.709658	7	0.197697	0.509083
313	4	tr|M0R7M5|M0R7M5_RAT	Uncharacterized LOC100911032 OS=Rattus norvegicus GN=LOC100911032 PE=1 SV=2		RAT	14648.8	132	27.27	4	2	VEHDDLGVYYCGQASK;LSGVPDRFSGSGSGTDFTLK	28	6	5.1.1.2719.6;4.1.1.2857.15;8.1.1.2516.15;5.1.1.2715.16;9.1.1.2493.16;4.1.1.2849.17	9	6.08135	0.392061	9	6.66807	0.318421
314	4	tr|A0A0G2K5X3|A0A0G2K5X3_RAT	Uncharacterized protein OS=Rattus norvegicus PE=4 SV=1		RAT	13319.2	120	36.67	3	2	LIYLVSK;DVVMTQTPVSLSLAIGQPASISCK	12	11	12.1.1.3939.3;8.1.1.3230.23;12.1.1.4112.10;11.1.1.2830.2;8.1.1.3235.22;6.1.1.2954.24;12.1.1.3935.5;12.1.1.4116.8;12.1.1.3931.5;11.1.1.2834.4;11.1.1.2826.2	4	2.63027	0.360427	4	3.01995	0.400813
315	4	tr|A0A0G2JXB7|A0A0G2JXB7_RAT	Uncharacterized protein OS=Rattus norvegicus PE=1 SV=1		RAT	12889.7	116	47.41	4	2	MNSLQTDDTGTYYCTR;YNGDTSYNSALK	11	9	7.1.1.2274.24;8.1.1.2520.17;6.1.1.2310.27;6.1.1.2306.27;7.1.1.2376.14;7.1.1.2278.29;4.1.1.2448.29;11.1.1.2380.30;7.1.1.2248.28	0	0	-	0	0	-
316	4	sp|Q63279|K1C19_RAT	Keratin, type I cytoskeletal 19 OS=Rattus norvegicus GN=Krt19 PE=1 SV=2	sp|Q6IFV3|K1C15_RAT;tr|A0A0G2K9Q9|A0A0G2K9Q9_RAT;sp|Q6IFU8|K1C17_RAT	RAT	44635.6	403	3.97	3	2	LASYLDKVR;LASYLDK	4	3	5.1.1.2601.14;7.1.1.2627.5;4.1.1.2719.9	5	1.51356	0.657258	5	0.474242	0.909584
317	4	tr|A0A0G2K458|A0A0G2K458_RAT	Immunoglobulin kappa variable 12-44 OS=Rattus norvegicus GN=Igkv12-44 PE=4 SV=1		RAT	12646.3	115	35.65	3	2	SPQLLIYSATSLADGIPSR;LQVEDTGIYYCLQR	7	5	10.1.1.3266.27;3.1.1.2878.26;4.1.1.2928.26;3.1.1.2882.25;4.1.1.2933.26	5	4.09261	0.116375	5	0.619441	0.403158
318	4	tr|Q5EB49|Q5EB49_RAT	Enolase 1, (Alpha) OS=Rattus norvegicus GN=Eno1 PE=2 SV=1	tr|Q5BJ93|Q5BJ93_RAT;tr|M0R5J4|M0R5J4_RAT;sp|P04764|ENOA_RAT	RAT	47157.5	434	8.525	3	3	EALELLK;AAVPSGASTGIYEALELR;YITPDQLADLYK	3	3	2.1.1.2884.3;4.1.1.3071.3;3.1.1.3052.24	0	0	-	1	2.65461	0.230759
319	4	tr|A0A0G2JZN1|A0A0G2JZN1_RAT	Immunoglobulin kappa chain variable 13-85 OS=Rattus norvegicus GN=Igkv13-85 PE=1 SV=1		RAT	10305.1	96	42.71	3	3	LWIYDTSNR;ETVLTQSPTTTAASPGEK;ASSSVSYMHWYQQK	8	8	8.1.1.2488.13;8.1.1.2487.30;7.1.1.2625.16;9.1.1.2463.31;8.1.1.2857.14;8.1.1.2491.30;8.1.1.2772.15;9.1.1.2757.11	4	0.717795	0.576224	4	1.04713	0.631701
320	4	sp|Q2TL32|UBR4_RAT	E3 ubiquitin-protein ligase UBR4 OS=Rattus norvegicus GN=Ubr4 PE=1 SV=2	tr|F1LQI5|F1LQI5_RAT;tr|A0A0G2JU89|A0A0G2JU89_RAT	RAT	573786	5194	0.1155	2	2	VSWIK;YVSWIK	15	13	8.1.1.2733.10;6.1.1.2600.12;7.1.1.2604.11;6.1.1.2604.12;8.1.1.2725.7;7.1.1.2600.11;8.1.1.2737.8;7.1.1.2596.9;7.1.1.2592.6;8.1.1.2729.8;9.1.1.2732.6;6.1.1.2478.3;6.1.1.2596.8	0	0	-	1	8.79023	0.11147
321	4	tr|O02949|O02949_RAT	Mature MHC class I alpha chain (Fragment) OS=Rattus norvegicus GN=RT1.A2f PE=2 SV=1	tr|P79599|P79599_RAT;tr|A0A0G2K8G8|A0A0G2K8G8_RAT;tr|Q9QYP8|Q9QYP8_RAT;tr|Q6MGB8|Q6MGB8_RAT;tr|P79602|P79602_RAT;tr|A0A0G2K4X1|A0A0G2K4X1_RAT;tr|Q9QYP7|Q9QYP7_RAT;tr|Q31254|Q31254_RAT;tr|Q31257|Q31257_RAT;tr|Q31274|Q31274_RAT;tr|Q31266|Q31266_RAT;tr|O19446|O19446_RAT;tr|Q31258|Q31258_RAT	RAT	39117.2	344	7.267	2	2	AYLEGTCVEWLR;TWTAADFAAQITR	6	6	4.1.1.2986.19;7.1.1.2921.19;4.1.1.2990.13;5.1.1.2847.15;8.1.1.3064.18;5.1.1.2842.18	3	1.14815	0.904083	3	0.855067	0.591313
322	4	tr|F7FAY5|F7FAY5_RAT	Similar to alpha-fetoprotein OS=Rattus norvegicus GN=LOC360919 PE=1 SV=1		RAT	70324.1	621	3.06	2	2	HLELAVPVILR;LFLGDLCR	2	2	9.1.1.2896.2;9.1.1.2934.2	1	0.448746	0.307245	2	0.398107	0.268412
323	4	tr|Q5M7T7|Q5M7T7_RAT	Platelet-activating factor acetylhydrolase OS=Rattus norvegicus GN=Pla2g7 PE=2 SV=1		RAT	49490.3	440	5.682	2	2	ASLAFLQK;DGSASATYYFEDQAAAK	3	3	7.1.1.2598.16;7.1.1.2508.8;7.1.1.2594.12	3	1.36773	0.210305	3	1.04713	0.73227
324	4	tr|D3ZAN3|D3ZAN3_RAT	Alpha glucosidase 2 alpha neutral subunit (Predicted) OS=Rattus norvegicus GN=Ganab PE=1 SV=1		RAT	90571.9	797	4.015	2	2	FGAVWTGDNTAEWDHLK;LSFQHDPETSVLTLR	3	3	5.1.1.2704.5;4.1.1.3054.11;4.1.1.3050.14	1	0.619441	0.462357	1	1.15878	0.718519
325	4	sp|P21670|PSA4_RAT	Proteasome subunit alpha type-4 OS=Rattus norvegicus GN=Psma4 PE=1 SV=1	tr|Q6P505|Q6P505_RAT	RAT	29497.6	261	12.26	2	2	YLLQYQEPIPCEQLVTALCDIK;LLDEVFFSEK	2	2	6.1.1.3168.26;4.1.1.3306.12	1	0.334195	0.224597	1	0.613762	0.45495
326	4	sp|P18422|PSA3_RAT	Proteasome subunit alpha type-3 OS=Rattus norvegicus GN=Psma3 PE=1 SV=3	tr|Q6IE67|Q6IE67_RAT	RAT	28419	255	9.412	2	2	SNFGYNIPLK;HVGMAVAGLLADAR	2	2	11.1.1.2714.2;5.1.1.2593.24	1	0.41687	0.0996966	1	0.972748	0.983531
327	4	tr|Q5M895|Q5M895_RAT	Hepatic triacylglycerol lipase OS=Rattus norvegicus GN=Lipc PE=1 SV=1	tr|A0A0G2K6S7|A0A0G2K6S7_RAT;tr|A0A0G2JY79|A0A0G2JY79_RAT	RAT	55751.8	494	6.478	2	2	HIAEHGLNAITQTIK;LSPDDANFVDAIHTFTR	5	5	5.1.1.3047.5;6.1.1.3043.4;6.1.1.3039.7;6.1.1.2489.5;5.1.1.3042.8	3	0.870964	0.423098	4	0.954993	0.627953
328	4	tr|F2W8A6|F2W8A6_RAT	Neuropeptide Y OS=Rattus norvegicus GN=Npy PE=3 SV=1	sp|P07808|NPY_RAT	RAT	11032.6	98	32.65	2	2	SSPETLISDLLMR;YPSKPDNPGEDAPAEDMAR	4	4	8.1.1.3315.12;4.1.1.2457.18;8.1.1.3310.8;7.1.1.3153.12	1	1.55597	0.438522	1	0.144544	0.129797
329	4	sp|Q6IRK9|CBPQ_RAT	Carboxypeptidase Q OS=Rattus norvegicus GN=Cpq PE=1 SV=1		RAT	52041.2	472	7.203	2	2	LGLLVDTVGPR;AIQIMYQNLQQDGLENVHLEQVR	10	10	8.1.1.3299.22;11.1.1.3041.5;11.1.1.3033.6;11.1.1.3037.6;10.1.1.3174.5;11.1.1.3025.11;10.1.1.3186.5;10.1.1.3182.5;10.1.1.3178.5;11.1.1.3029.6	2	0.101859	0.405586	2	0.340408	0.105594
330	4	sp|P16975|SPRC_RAT	SPARC OS=Rattus norvegicus GN=Sparc PE=1 SV=4		RAT	34295.7	301	9.635	2	2	YIAPCLDSELTEFPLR;LEAGDHPVELLAR	2	2	4.1.1.3301.23;12.1.1.3580.2	3	0.16293	0.155131	3	0.879023	0.830887
331	4	tr|Q5RK05|Q5RK05_RAT	Matrix Gla protein OS=Rattus norvegicus GN=Mgp PE=1 SV=1	sp|P08494|MGP_RAT	RAT	12049.5	103	23.3	2	2	NANTFISPQQR;YALIYGYNAAYNR	22	22	1.1.1.2388.5;9.1.1.2699.6;12.1.1.3856.16;11.1.1.2749.15;12.1.1.3847.13;9.1.1.2685.5;9.1.1.2690.7;11.1.1.2758.20;1.1.1.2392.9;8.1.1.2925.28;11.1.1.2753.15;10.1.1.2690.11;7.1.1.2767.26;9.1.1.2707.10;12.1.1.3839.14;8.1.1.2920.24;12.1.1.3843.18;11.1.1.2741.17;11.1.1.2745.16;12.1.1.3851.9;7.1.1.2772.29;7.1.1.2765.26	6	2.65461	0.204335	6	0.510505	0.803217
332	4	tr|D4A4D5|D4A4D5_RAT	Similar to 60S acidic ribosomal protein P2 OS=Rattus norvegicus GN=LOC498555 PE=3 SV=1	sp|P02401|RLA2_RAT	RAT	11705.8	115	21.74	2	2	NIEDVIAQGVGK;ILDSVGIEADDER	2	2	2.1.1.2766.20;10.1.1.2876.18	2	0.469894	0.286483	2	0.369828	0.217965
333	4	tr|D3Z8J0|D3Z8J0_RAT	Similar to Proteasome subunit beta type 3 (Proteasome theta chain) OS=Rattus norvegicus GN=RGD1564425 PE=4 SV=1	sp|P40112|PSB3_RAT	RAT	23045.6	205	11.22	2	2	LNLYELK;FGPYYTEPVIAGLDPK	5	5	4.1.1.2811.10;4.1.1.3175.11;5.1.1.3024.8;4.1.1.3171.10;5.1.1.2677.14	2	0.11695	0.200233	4	0.580765	0.566947
334	4	tr|B2RYW6|B2RYW6_RAT	Uncharacterized protein OS=Rattus norvegicus PE=2 SV=1	tr|M0R4Z4|M0R4Z4_RAT;tr|A2NB82|A2NB82_RAT	RAT	14408.9	129	14.73	2	2	QVVLTQPK;SVSTSLESTVK	7	7	11.1.1.2304.3;10.1.1.2455.18;9.1.1.2459.21;9.1.1.2454.19;10.1.1.2452.2;10.1.1.2450.20;9.1.1.2455.4	4	0.636796	0.566711	3	0.296483	0.340502
335	4	sp|P02600|MYL1_RAT	Myosin light chain 1/3, skeletal muscle isoform OS=Rattus norvegicus GN=Myl1 PE=1 SV=2		RAT	20679.5	189	10.05	2	2	ITLSQVGDVLR;EAFLLFDR	10	10	6.1.1.2837.7;6.1.1.2898.7;5.1.1.2893.2;6.1.1.2841.8;5.1.1.2901.3;5.1.1.2897.4;7.1.1.2837.10;6.1.1.2902.5;7.1.1.2845.7;7.1.1.2841.5	4	0.0222844	0.0814289	7	0.0313329	0.103685
336	4	tr|A0A0G2K7I1|A0A0G2K7I1_RAT	Uncharacterized protein OS=Rattus norvegicus PE=1 SV=1		RAT	10145.1	96	35.42	2	2	EIVLTQSPTTTAASPGEK;LLIYSTSSLASGVPDR	10	10	12.1.1.4018.24;8.1.1.2727.30;8.1.1.2723.30;11.1.1.2925.11;11.1.1.2395.10;11.1.1.2396.20;11.1.1.2919.27;11.1.1.2931.14;11.1.1.2392.24;11.1.1.2388.31	3	3.25087	0.322271	4	3.69828	0.371711
337	4	tr|A0A0G2K6Z6|A0A0G2K6Z6_RAT	Tartrate-resistant acid phosphatase type 5 OS=Rattus norvegicus GN=Acp5 PE=1 SV=1	sp|P29288|PPA5_RAT	RAT	37494.6	335	9.254	2	2	FVAVGDWGGVPNAPFHTAR;FQETFEDVFSDR	4	4	9.1.1.3027.6;2.1.1.3134.13;2.1.1.3130.5;3.1.1.3237.13	0	0	-	2	0.870964	0.778246
338	4	sp|P62804|H4_RAT	Histone H4 OS=Rattus norvegicus GN=Hist1h4b PE=1 SV=2		RAT	11367.3	103	17.48	2	2	ISGLIYEETR;VFLENVIR	5	5	8.1.1.2950.5;7.1.1.2792.2;7.1.1.2788.2;8.1.1.2946.7;3.1.1.2871.9	3	2.1677	0.296902	2	0.887156	0.366626
339	4	tr|M0R8G6|M0R8G6_RAT	Uncharacterized protein OS=Rattus norvegicus PE=4 SV=2		RAT	11003	101	32.67	2	2	DIQLTQSPSTLPASLGER;LIYSTSTLESGVPSR	11	11	7.1.1.2701.15;6.1.1.2711.21;6.1.1.2507.22;5.1.1.2704.20;5.1.1.2712.23;1.1.1.2844.26;5.1.1.2708.23;6.1.1.2703.23;1.1.1.2840.28;6.1.1.2707.22;5.1.1.2504.21	8	1.57036	0.884391	7	0.452898	0.583489
340	4	tr|D3ZEP5|D3ZEP5_RAT	Uncharacterized protein OS=Rattus norvegicus PE=1 SV=3		RAT	10580.5	97	26.8	3	3	MTQSPSSLPASLGER;NLNWYQQK;DIQMTQSPSSLPASLGER	28	22	3.1.1.2848.29;5.1.1.2416.24;2.1.1.2571.31;3.1.1.2483.23;4.1.1.2701.27;1.1.1.2735.14;3.1.1.2845.10;1.1.1.2771.29;4.1.1.2547.22;10.1.1.2592.27;3.1.1.2658.20;1.1.1.2774.25;10.1.1.2509.18;3.1.1.2844.29;2.1.1.2567.31;3.1.1.2852.28;5.1.1.2763.31;1.1.1.2731.16;12.1.1.3619.10;5.1.1.2759.30;4.1.1.2902.5;10.1.1.2587.31	0	0	-	0	0	-
341	4	tr|M0RBK4|M0RBK4_RAT	Uncharacterized protein OS=Rattus norvegicus PE=1 SV=2		RAT	11509.7	106	31.13	2	2	LLIYSASNLESGVPSR;DTVLTQSPALAVSLGQR	21	21	11.1.1.2886.22;7.1.1.2783.29;6.1.1.2785.28;6.1.1.2789.29;10.1.1.3023.23;10.1.1.3015.19;10.1.1.3024.2;9.1.1.3055.21;5.1.1.2789.26;9.1.1.3063.25;2.1.1.2546.28;7.1.1.2779.31;11.1.1.2877.22;9.1.1.3059.25;5.1.1.2797.23;10.1.1.3019.23;10.1.1.3027.23;6.1.1.2793.30;11.1.1.2881.21;6.1.1.2787.10;5.1.1.2793.26	10	0.41687	0.912439	15	0.619441	0.523879
342	4	tr|M0R8B5|M0R8B5_RAT	Uncharacterized protein OS=Rattus norvegicus GN=RGD1563231 PE=1 SV=2	tr|D3ZYE2|D3ZYE2_RAT	RAT	12932.4	120	27.5	2	2	DTVLTQSPALAVSPGER;LLIYGASNLESGVPAR	29	27	11.1.1.2879.20;9.1.1.3060.24;10.1.1.3028.16;9.1.1.3056.23;10.1.1.3024.17;10.1.1.3032.22;12.1.1.3625.9;1.1.1.2717.6;1.1.1.2704.27;2.1.1.2547.25;2.1.1.2551.25;10.1.1.3012.15;9.1.1.3048.24;1.1.1.2712.8;2.1.1.2543.25;11.1.1.3050.27;2.1.1.2552.27;1.1.1.2708.5;9.1.1.3064.28;9.1.1.3069.22;10.1.1.3016.18;10.1.1.3008.8;3.1.1.2632.29;10.1.1.3020.19;8.1.1.2831.20;12.1.1.3630.11;9.1.1.3052.22	9	0.0831764	0.178319	12	0.255859	0.231625
343	4	tr|G3V812|G3V812_RAT	Prolactin induced protein, isoform CRA_d OS=Rattus norvegicus GN=Pip PE=4 SV=1		RAT	16439.7	146	23.97	2	2	AYLISNTPVDGGFNYIQTR;GICPNDVAVVPISGNR	7	7	8.1.1.3149.30;8.1.1.3145.31;2.1.1.2546.27;3.1.1.2635.24;2.1.1.2550.25;9.1.1.3125.31;8.1.1.3154.31	1	2.46604	0.305681	2	2.03236	0.44324
344	3.92	tr|F7FEM5|F7FEM5_RAT	Suprabasin OS=Rattus norvegicus GN=Sbsn PE=1 SV=1	tr|Q32PY8|Q32PY8_RAT	RAT	69440.2	675	4.148	2	2	ALEGINNGITQAGR;IFDGLSNMGSQAGK	4	4	12.1.1.3586.20;11.1.1.2387.25;7.1.1.2790.3;7.1.1.2794.17	1	0.972748	0.900702	2	0.660694	0.533438
345	3.85	tr|Q6H8N0|Q6H8N0_RAT	Sialyltransferase ST3Gal-I OS=Rattus norvegicus GN=St3gal1 PE=2 SV=1	tr|E9PSJ1|E9PSJ1_RAT	RAT	39349	340	7.059	2	2	DSSYGPEIDSHDFVLR;VSYWFDQR	2	2	8.1.1.2913.7;9.1.1.2740.13	0	0	-	1	0.515229	0.352684
346	3.84	tr|Q8CIP8|Q8CIP8_RAT	Complement component C2 OS=Rattus norvegicus GN=C2 PE=2 SV=1	tr|Q6MG73|Q6MG73_RAT	RAT	83809.6	758	8.971	6	2	QHLDGVLDFLPL;ECLSNGVWSGSEPICR	17	4	10.1.1.2674.27;7.1.1.3158.6;9.1.1.2685.24;10.1.1.2712.27	1	1.51356	0.361985	1	0.405509	0.145276
347	3.44	sp|P60901|PSA6_RAT	Proteasome subunit alpha type-6 OS=Rattus norvegicus GN=Psma6 PE=1 SV=1		RAT	27399.2	246	8.943	2	2	LYQVEYAFK;AINQGGLTSVAVR	3	3	2.1.1.2351.18;5.1.1.2883.22;3.1.1.2467.21	3	0.474242	0.142776	3	0.501187	0.195152
348	3.38	tr|G3V913|G3V913_RAT	Heat shock 27kDa protein 1 OS=Rattus norvegicus GN=Hspb1 PE=1 SV=1	sp|P42930|HSPB1_RAT	RAT	22807.3	206	12.62	2	2	LFDQAFGVPR;VSLDVNHFAPEELTVK	5	5	9.1.1.3004.4;8.1.1.3027.10;9.1.1.3000.3;2.1.1.2780.17;3.1.1.2882.6	1	2.53513	0.567123	2	2.77971	0.649004
349	3.32	sp|Q99MH3|HEPC_RAT	Hepcidin OS=Rattus norvegicus GN=Hamp PE=3 SV=1		RAT	9285.9	84	26.19	2	2	DTNFPICLFCCK;NSSCGLCCIT	51	51	10.1.1.3164.6;8.1.1.3202.9;8.1.1.3161.6;10.1.1.3123.6;8.1.1.3186.27;9.1.1.3185.8;9.1.1.3145.21;8.1.1.3313.19;10.1.1.3150.4;9.1.1.3152.4;9.1.1.3140.7;9.1.1.3164.5;8.1.1.3191.25;7.1.1.3018.4;8.1.1.3198.7;9.1.1.3168.7;9.1.1.3155.24;9.1.1.3160.4;8.1.1.3177.3;10.1.1.3145.6;8.1.1.3160.18;8.1.1.3181.3;9.1.1.3181.5;8.1.1.3169.5;8.1.1.3145.7;9.1.1.2426.3;9.1.1.3173.7;9.1.1.3156.2;7.1.1.3029.8;8.1.1.3193.7…	24	10.0925	0.15713	10	0.672977	0.754955
350	3.29	tr|F1M779|F1M779_RAT	Clathrin heavy chain OS=Rattus norvegicus GN=Cltc PE=1 SV=1	sp|P11442|CLH1_RAT	RAT	191558	1675	1.851	2	2	LASTLVHLGEYQAAVDGAR;IVLDNSVFSEHR	2	2	6.1.1.2619.8;4.1.1.2694.3	1	0.591562	0.429404	1	0.972748	0.987148
351	3.25	tr|G3V7D0|G3V7D0_RAT	Matrix metalloproteinase OS=Rattus norvegicus GN=Mmp8 PE=3 SV=1	sp|O88766|MMP8_RAT	RAT	53262.4	466	11.59	3	3	CGVPDSGDFLLTPGSPK;SVQAIDAAVSYNGK;DHGDNSPFDGPNGILAHAFQPGR	3	3	3.1.1.2829.6;2.1.1.2696.13;10.1.1.2665.28	0	0	-	0	0	-
352	3.24	tr|A0A0A0MXV3|A0A0A0MXV3_RAT	Cell growth regulator with EF hand domain 1, isoform CRA_b OS=Rattus norvegicus GN=Cgref1 PE=1 SV=1	sp|P97586|CGRE1_RAT	RAT	35321.1	326	10.12	2	2	VDALSPEGEAR;LDPEAQQQLTTNPFQPGPEQLR	5	5	3.1.1.2938.16;2.1.1.2833.20;2.1.1.2838.23;5.1.1.2335.10;3.1.1.2942.17	3	0.387258	0.0576712	3	1.27057	0.598577
353	3.22	tr|A0A0G2K4W9|A0A0G2K4W9_RAT	Immunoglobulin kappa chain variable 4-91 OS=Rattus norvegicus GN=Igkv4-91 PE=4 SV=1		RAT	12894.4	120	35.83	3	3	LVIYSTSYR;AIVLNQSPSSIVASQGEK;ASSSISSNYLHWYQQK	6	6	4.1.1.2757.31;5.1.1.2616.28;6.1.1.2614.24;9.1.1.2657.7;10.1.1.2650.9;4.1.1.2753.31	2	0.758578	0.953363	3	1.45881	0.452846
354	3.16	tr|F1LWD1|F1LWD1_RAT	MCG1038839-like OS=Rattus norvegicus GN=LOC100359978 PE=1 SV=3		RAT	14156.8	126	25.4	3	2	LTVSKDTSNNQAFLK;ITSVDTADTGTYYCTQR	15	8	10.1.1.2585.31;11.1.1.2418.9;2.1.1.2394.14;10.1.1.2589.30;11.1.1.2414.31;3.1.1.2499.21;3.1.1.2503.25;11.1.1.2418.30	5	1.67494	0.710794	6	2.26987	0.463441
355	3.15	tr|A0A0G2JZV7|A0A0G2JZV7_RAT	Uncharacterized protein OS=Rattus norvegicus PE=1 SV=1		RAT	12154.6	111	29.73	5	1	ESPWTFGGGTK	30	1	2.1.1.2440.25	1	0.685488	0.547193	1	1.07647	0.828808
356	3.1	sp|G3V686|RETNG_RAT	Resistin-like gamma OS=Rattus norvegicus GN=Retnlg PE=2 SV=1		RAT	11821.8	111	26.13	2	2	DGTLESIVEQK;DGTTCHCQCAVMDWATAR	10	10	7.1.1.2624.4;2.1.1.2420.20;8.1.1.2788.14;8.1.1.2778.23;9.1.1.2755.23;8.1.1.2792.15;8.1.1.2779.24;8.1.1.2775.28;7.1.1.2634.22;8.1.1.2784.16	0	0	-	1	2.31207	0.267909
357	3.06	sp|Q63083|NUCB1_RAT	Nucleobindin-1 OS=Rattus norvegicus GN=Nucb1 PE=1 SV=1		RAT	53506.4	459	8.497	3	3	EVWEELDGLDPNRFNPK;ELQQAVLQMEQR;EFGETAEGWK	4	4	7.1.1.2471.20;1.1.1.3161.8;7.1.1.2466.18;2.1.1.2809.15	0	0	-	1	1.80302	0.34632
358	2.77	tr|A0A0G2JSH5|A0A0G2JSH5_RAT	Serum albumin OS=Rattus norvegicus GN=Alb PE=1 SV=1		RAT	68758.1	608	80.76	101	3	TNCELYEKLGEYGFQNAILVR;LGEYGFQNAILVR;LATDLTK	2340	121	5.1.1.2939.12;7.1.1.2928.12;4.1.1.3068.16;7.1.1.2913.11;6.1.1.2784.16;4.1.1.3080.14;8.1.1.3076.23;7.1.1.2917.12;6.1.1.2778.12;8.1.1.3074.22;4.1.1.3036.9;7.1.1.3117.21;8.1.1.2922.13;7.1.1.2919.22;4.1.1.3054.17;8.1.1.2926.14;8.1.1.2928.11;4.1.1.3072.13;7.1.1.2925.12;8.1.1.3277.19;7.1.1.2777.15;11.1.1.3093.16;8.1.1.3273.20;8.1.1.3074.4;5.1.1.2948.20;6.1.1.2974.15;8.1.1.3072.16;6.1.1.3128.19;10.1.1.3…	14	0.0831764	0.0655645	23	0.115878	0.0675365
359	2.65	tr|F1M7B3|F1M7B3_RAT	Uncharacterized protein OS=Rattus norvegicus PE=4 SV=2		RAT	11196.5	102	36.27	5	2	ISRVEPEDLGVYYCLQR;VEPEDLGVYYCLQR	37	4	3.1.1.2859.13;1.1.1.2955.22;4.1.1.2914.10;4.1.1.2910.8	5	1.44544	0.980786	5	1.03753	0.474458
360	2.57	tr|F1LZI7|F1LZI7_RAT	Reelin OS=Rattus norvegicus GN=Reln PE=4 SV=3	tr|F1LM29|F1LM29_RAT;sp|P58751|RELN_RAT	RAT	387529	3462	1.069	3	3	YIALEMPLK;ISGGQVGTGCGTLSDGR;IISVELPDDAK	3	3	6.1.1.2856.16;10.1.1.2365.14;1.1.1.2874.17	0	0	-	1	1.20226	0.680897
361	2.45	sp|P14841|CYTC_RAT	Cystatin-C OS=Rattus norvegicus GN=Cst3 PE=1 SV=2		RAT	15436.6	140	20	2	2	ALDFAVSEYNK;LLGAPQEADASEEGVQR	6	6	10.1.1.2536.27;9.1.1.2561.12;10.1.1.2540.25;9.1.1.2565.9;9.1.1.2569.12;2.1.1.2703.22	5	0.41687	0.84472	6	1.09648	0.977172
362	2.42	tr|G3V6E1|G3V6E1_RAT	Myosin heavy chain 1 OS=Rattus norvegicus GN=Myh2 PE=1 SV=3		RAT	219575	1916	2.714	4	3	NLTEEMAGLDETIAK;TLEDQVSELK;ANLLQAEIEELR	4	3	7.1.1.2547.28;2.1.1.3132.6;8.1.1.3057.10	2	0.0648635	0.138122	1	0.0331131	0.0668595
363	2.35	sp|P01883|IGHD_RAT	Ig delta chain C region (Fragment) OS=Rattus norvegicus PE=2 SV=1		RAT	22422.4	202	18.32	2	2	MDPINFVTAQPVR;LPVALSPSLDTYTCVVEHEASQTK	2	2	7.1.1.2841.20;6.1.1.3124.8	2	1.33045	0.338363	2	0.954993	0.982414
364	2.32	tr|Q5EBC3|Q5EBC3_RAT	Methylenetetrahydrofolate dehydrogenase (NADP+ dependent) 1, methenyltetrahydrofolate cyclohydrolase, formyltetrahydrofolate synthetase OS=Rattus norvegicus GN=Mthfd1 PE=2 SV=1	tr|G3V6S5|G3V6S5_RAT;sp|P27653|C1TC_RAT	RAT	100977	935	2.888	2	2	ASQAPSSFQLLYDLK;LDIDPETITWQR	3	3	3.1.1.2986.14;6.1.1.3064.2;6.1.1.3069.4	1	0.870964	0.801863	1	1.27057	0.294362
365	2.27	tr|Q71KM5|Q71KM5_RAT	CRAMP (Fragment) OS=Rattus norvegicus GN=Camp PE=2 SV=1	tr|G3V8S9|G3V8S9_RAT	RAT	19320	171	9.357	1	1	AVDDFNQQSLDTNLYR	7	7	10.1.1.2801.24;10.1.1.2797.23;11.1.1.2642.26;10.1.1.2793.23;10.1.1.2789.28;11.1.1.2646.28;11.1.1.2652.25	1	1.59956	0.0370636	3	4.96592	0.0363625
366	2.25	tr|M0RAV0|M0RAV0_RAT	Uncharacterized protein OS=Rattus norvegicus PE=4 SV=1		RAT	10129.2	93	50.54	4	2	DIVMTQGALPNPVPSGESASITCQSSK;ASGVSDRFSGSGSGTDFTLK	25	3	2.1.1.2745.31;2.1.1.2749.30;2.1.1.2486.23	1	7.51623	0.154383	2	1.30617	0.459687
367	2.25	tr|Q6PDW4|Q6PDW4_RAT	Proteasome subunit beta type OS=Rattus norvegicus GN=Psmb1 PE=1 SV=1	sp|P18421|PSB1_RAT	RAT	26407	240	12.08	2	2	DVFISAAER;AGGSASAMLQPLLDNQVGFK	6	6	8.1.1.3243.18;11.1.1.2375.3;7.1.1.3088.9;8.1.1.3239.17;7.1.1.3092.17;7.1.1.3083.16	1	0.233346	0.155747	4	1.19124	0.891062
368	2.2	tr|D3ZNR4|D3ZNR4_RAT	Insulin responsive sequence DNA binding protein-1, isoform CRA_a OS=Rattus norvegicus GN=Sned1 PE=4 SV=3	sp|Q5ZQU0|SNED1_RAT	RAT	150748	1397	3.221	2	2	PFGTKRGDAVTPK;EVSQFTPVAFPIAK	2	2	7.1.1.2682.25;7.1.1.2912.7	1	0.83946	0.781034	1	0.809096	0.732624
369	2.16	tr|D3ZAF5|D3ZAF5_RAT	Periostin OS=Rattus norvegicus GN=Postn PE=1 SV=1	tr|A0A097BW25|A0A097BW25_RAT	RAT	90055.3	810	1.728	1	1	AAAITSDLLESLGR	3	3	10.1.1.3275.13;8.1.1.3313.13;9.1.1.3289.8	2	0.246604	0.827493	4	1.85353	0.508303
370	2.11	tr|Q569B3|Q569B3_RAT	Igh-6 protein OS=Rattus norvegicus GN=Igh-6 PE=2 SV=1		RAT	68361.1	617	48.78	40	2	ESGPGILQPSQTLSLTC;ITNVDTADTATYYCAR	1016	21	3.1.1.2973.26;11.1.1.2437.27;11.1.1.2441.29;10.1.1.2612.29;12.1.1.3549.27;1.1.1.2636.31;10.1.1.2611.26;2.1.1.2661.23;9.1.1.2421.4;1.1.1.2794.30;10.1.1.2416.7;12.1.1.3545.27;8.1.1.2648.28;11.1.1.2450.28;2.1.1.2638.30;2.1.1.2634.31;10.1.1.2616.27;11.1.1.2445.29;12.1.1.3630.12;12.1.1.3553.6;8.1.1.2652.29	6	0.420727	0.458867	8	2.65461	0.352816
371	2.11	tr|A0A0G2JTH6|A0A0G2JTH6_RAT	EH domain-containing protein 3 OS=Rattus norvegicus GN=Ehd3 PE=1 SV=1	sp|Q8R491|EHD3_RAT	RAT	64918.3	572	1.049	1	1	VSEGLK	2	0		2	0.758578	0.332906	2	1.14815	0.926094
372	2.09	tr|Q9JJI4|Q9JJI4_RAT	Alpha-2u globulin OS=Rattus norvegicus GN=RGD1566134 PE=2 SV=1	tr|Q8K1Q6|Q8K1Q6_RAT;sp|P02761|MUP_RAT;tr|Q63025|Q63025_RAT;tr|F7FIH7|F7FIH7_RAT;tr|F7ET54|F7ET54_RAT;tr|A0A096MK41|A0A096MK41_RAT;tr|Q63024|Q63024_RAT	RAT	20724.5	181	8.84	2	2	DNIIDLTK;ELYLVAYK	7	7	11.1.1.2483.9;10.1.1.2650.13;11.1.1.2491.10;11.1.1.2487.10;12.1.1.3596.12;4.1.1.2821.15;11.1.1.2479.15	7	0.704693	0.681564	5	0.218776	0.383262
373	2.08	tr|D3ZZ08|D3ZZ08_RAT	Uncharacterized protein OS=Rattus norvegicus PE=1 SV=2		RAT	13191	120	40	4	1	SSQSLVASDKNTYLNWLLQSPGR	20	8	10.1.1.3216.12;10.1.1.3214.25;10.1.1.3213.13;10.1.1.3220.28;10.1.1.3206.24;10.1.1.3219.13;10.1.1.3210.27;10.1.1.3209.11	3	4.96592	0.261215	3	1.48594	0.802587
374	2.08	tr|F1LZH0|F1LZH0_RAT	Ig kappa chain V19-17-like OS=Rattus norvegicus GN=LOC100912707 PE=1 SV=2		RAT	13611.3	123	27.64	4	3	GDIVMTQSPTSMSISVGDR;DIVMTQSPTSMSISVGDR;ASQNVGSNVDWYQQK	16	15	11.1.1.2352.14;12.1.1.3576.31;9.1.1.2549.10;11.1.1.2375.31;2.1.1.2413.12;9.1.1.2549.30;11.1.1.2360.14;8.1.1.2557.24;10.1.1.2521.30;12.1.1.3472.30;12.1.1.3476.30;9.1.1.2541.30;12.1.1.3622.14;11.1.1.2473.30;11.1.1.2356.15	1	0.394457	0.955357	2	4.87529	0.537012
375	2.08	tr|Q6AY07|Q6AY07_RAT	Fructose-bisphosphate aldolase OS=Rattus norvegicus GN=Aldoart2 PE=2 SV=1	sp|P05065|ALDOA_RAT	RAT	39491.6	364	4.121	2	2	GILAADESTGSIAK;GILAADESTGSIAKR	3	3	12.1.1.3425.25;11.1.1.2419.3;10.1.1.2578.26	0	0	-	0	0	-
376	2.07	tr|B2GVB9|B2GVB9_RAT	Fermitin family member 3 OS=Rattus norvegicus GN=Fermt3 PE=1 SV=1		RAT	75621.8	665	2.256	1	1	LLVPSPEGMSEIYLR	1	1	7.1.1.3123.24	1	2.35505	0.154845	1	0.90365	0.872561
377	2.06	tr|B1H219|B1H219_RAT	Dickkopf WNT-signaling pathway inhibitor 3 OS=Rattus norvegicus GN=Dkk3 PE=2 SV=1	tr|Q9ES33|Q9ES33_RAT	RAT	38737.9	348	6.322	1	1	SLAQEMAFEEATPVDSLGGEKI	1	1	10.1.1.3200.19	0	0	-	0	0	-
378	2.05	tr|A0A0G2K5E2|A0A0G2K5E2_RAT	Scavenger receptor class F, member 1 OS=Rattus norvegicus GN=Scarf1 PE=4 SV=1		RAT	48446.3	452	3.54	1	1	TGLCHCDPGWWSPTCR	2	2	5.1.1.2515.12;5.1.1.2511.13	1	1.95885	0.326464	1	1.14815	0.162253
379	2.05	tr|G3V722|G3V722_RAT	Beta-1,4-galactosyltransferase 1 OS=Rattus norvegicus GN=B4galt1 PE=1 SV=1		RAT	44483.8	399	3.509	2	2	YPLYTK;VAIIIPFR	2	2	12.1.1.4034.3;3.1.1.2437.3	0	0	-	0	0	-
380	2.03	tr|A0A0G2JVW5|A0A0G2JVW5_RAT	E3 ubiquitin-protein ligase HUWE1 OS=Rattus norvegicus GN=Huwe1 PE=1 SV=1		RAT	447654	4062	0.6893	3	2	GCRTNIFQIQR;IVNQPSSLFGSK	4	3	6.1.1.3177.9;5.1.1.3182.16;4.1.1.3169.21	1	11.1686	0.278377	0	0	-
381	2.02	sp|P09495|TPM4_RAT	Tropomyosin alpha-4 chain OS=Rattus norvegicus GN=Tpm4 PE=1 SV=3		RAT	28509.4	248	15.32	4	1	TIDDLEEK	5	1	2.1.1.2334.20	1	0.549541	0.387598	1	1.38038	0.527129
382	2.02	sp|P41413|PCSK5_RAT	Proprotein convertase subtilisin/kexin type 5 OS=Rattus norvegicus GN=Pcsk5 PE=2 SV=3		RAT	201306	1809	0.7186	1	1	NIVVTILDDGIER	2	2	4.1.1.3312.10;3.1.1.3249.8	2	0.432514	0.323342	2	0.758578	0.656437
383	2.02	tr|A0A0G2K8B7|A0A0G2K8B7_RAT	Eukaryotic initiation factor 4A-II OS=Rattus norvegicus GN=Eif4a2 PE=1 SV=1	sp|Q5RKI1|IF4A2_RAT;tr|Q6P3V8|Q6P3V8_RAT	RAT	41290.1	362	2.762	1	1	VLITTDLLAR	1	1	9.1.1.3055.2	0	0	-	0	0	-
384	2.02	sp|Q06000|LIPL_RAT	Lipoprotein lipase OS=Rattus norvegicus GN=Lpl PE=1 SV=1		RAT	53082	474	2.11	1	1	GLGDVDQLVK	2	2	11.1.1.2551.15;11.1.1.2555.16	1	1.48594	0.36974	2	0.83946	0.779706
385	2.01	tr|A9CME3|A9CME3_RAT	Complement component 4 binding protein, alpha OS=Rattus norvegicus GN=C4bpa PE=4 SV=1		RAT	67035	600	66.33	67	3	SDGTWHPWAPSCHQSCNFPPAIAHGR;SDGTWHPWAPS;IRTQVTYECEEGYR	2671	69	7.1.1.2548.4;7.1.1.2407.4;7.1.1.2482.6;7.1.1.2375.11;6.1.1.2422.4;6.1.1.2556.6;6.1.1.2501.7;6.1.1.2520.14;6.1.1.2490.20;6.1.1.2499.19;6.1.1.2471.10;8.1.1.2663.3;8.1.1.2598.20;6.1.1.2555.10;6.1.1.2544.6;6.1.1.2552.11;6.1.1.2504.21;4.1.1.2645.12;6.1.1.2399.3;6.1.1.2545.25;8.1.1.2666.13;7.1.1.2530.6;7.1.1.2466.5;7.1.1.2377.20;7.1.1.2487.7;6.1.1.2548.10;6.1.1.2482.19;6.1.1.2463.13;6.1.1.2466.20;7.1.1…	23	4.69894	0.274486	21	1.39316	0.740842
386	2.01	tr|M0R6Z9|M0R6Z9_RAT	Myosin XVIIIb OS=Rattus norvegicus GN=Myo18b PE=1 SV=2		RAT	284312	2551	0.9408	3	2	RKAPCAQIK;ELQSLFQAR	8	3	3.1.1.2642.6;5.1.1.2779.15;2.1.1.2569.5	0	0	-	0	0	-
387	2.01	sp|Q5PQS0|PKHM1_RAT	Pleckstrin homology domain-containing family M member 1 OS=Rattus norvegicus GN=Plekhm1 PE=1 SV=1		RAT	117507	1059	0.661	1	1	AAIQVIK	1	0		0	0	-	0	0	-
388	2.01	tr|Q62744|Q62744_RAT	Alpha actinin OS=Rattus norvegicus PE=2 SV=1	tr|A0A0G2K013|A0A0G2K013_RAT;tr|A0A0G2K5U9|A0A0G2K5U9_RAT;sp|Q9QXQ0|ACTN4_RAT;tr|Q6T487|Q6T487_RAT;tr|Q6GMN8|Q6GMN8_RAT;sp|Q9Z1P2|ACTN1_RAT	RAT	102563	892	1.345	1	1	TINEVENQILTR	2	2	11.1.1.2765.13;11.1.1.2761.14	3	0.636796	0.514893	3	0.937562	0.958305
389	2.01	tr|G3V901|G3V901_RAT	Exostosin glycosyltransferase 1 OS=Rattus norvegicus GN=Ext1 PE=4 SV=1	tr|Q3B8R0|Q3B8R0_RAT	RAT	86307.1	746	1.34	1	1	LLLQIPSTIR	1	1	12.1.1.4036.11	0	0	-	0	0	-
390	2.01	tr|D3Z9E1|D3Z9E1_RAT	Elastin microfibril interfacer 1 OS=Rattus norvegicus GN=Emilin1 PE=1 SV=1		RAT	94504	900	1.111	1	1	VSEILSALER	1	1	7.1.1.3151.5	0	0	-	0	0	-
391	2.01	sp|Q63691|CD14_RAT	Monocyte differentiation antigen CD14 OS=Rattus norvegicus GN=Cd14 PE=2 SV=2		RAT	40053.3	372	2.688	1	1	LSVLDLSYNR	3	3	8.1.1.3011.8;8.1.1.3015.8;8.1.1.3019.8	0	0	-	1	1.01859	0.583259
392	2.01	tr|F1M171|F1M171_RAT	Similar to RIKEN cDNA 2310057J18 OS=Rattus norvegicus GN=RGD1311933 PE=4 SV=3		RAT	38482.5	336	3.274	1	1	YVINPWVLTDR	4	4	11.1.1.2981.5;10.1.1.3128.7;10.1.1.3132.7;10.1.1.3124.11	2	1.30617	0.0383184	3	1.64437	0.0347065
393	2.01	tr|A0A0G2K0X4|A0A0G2K0X4_RAT	Ras-related C3 botulinum toxin substrate 1 OS=Rattus norvegicus GN=Rac1 PE=1 SV=1	sp|Q6RUV5|RAC1_RAT	RAT	24194.9	217	3.687	1	1	TVFDEAIR	1	1	11.1.1.2394.3	1	0.608135	0.449793	1	1.22462	0.64962
394	2	tr|M0R979|M0R979_RAT	Thrombospondin 1 OS=Rattus norvegicus GN=Thbs1 PE=1 SV=2		RAT	127041	1144	36.1	37	2	DCVGDVTENQVCNKQDCPMDGCLSNPCFAGAK;RLPESGGDNGVFDIFELIGGAR	342	2	9.1.1.3293.9;9.1.1.2732.30	0	0	-	0	0	-
395	2	tr|Q7TMB9|Q7TMB9_RAT	Ab1-021 OS=Rattus norvegicus GN=LOC299282 PE=2 SV=1	tr|A0A0G2JYK0|A0A0G2JYK0_RAT;tr|F1LM05|F1LM05_RAT	RAT	68222.7	611	46.48	28	1	TEEVLPELGIK	494	2	4.1.1.3317.2;3.1.1.3254.8	0	0	-	0	0	-
396	2	tr|A0A0G2K975|A0A0G2K975_RAT	Similar to complement factor H-related protein OS=Rattus norvegicus GN=RGD1564614 PE=1 SV=1		RAT	85808.1	764	47.38	34	4	AQVIDTTVK;GFNLPNGQDTITCTESGWTPQPICIPSETCSK;FCPPPPQIPNAQVIDTTVK;CTIQGWEPAVPCLK	380	3	4.1.1.2950.8;4.1.1.2954.13;5.1.1.2819.9	3	1.07647	0.82121	3	0.691831	0.343906
397	2	tr|F1LPQ6|F1LPQ6_RAT	Immunoglobulin heavy constant mu OS=Rattus norvegicus GN=Ighm PE=4 SV=2	tr|A0A0G2K9Y0|A0A0G2K9Y0_RAT	RAT	51670.2	468	51.71	28	1	GLEWVASISPSGGSTYYR	640	7	9.1.1.3124.27;9.1.1.3137.27;10.1.1.3124.30;8.1.1.3209.30;9.1.1.3132.31;7.1.1.3056.30;9.1.1.3128.28	3	2.01372	0.827114	1	1.10662	0.387266
398	2	tr|A0A0G2JSK1|A0A0G2JSK1_RAT	RCG20603 OS=Rattus norvegicus GN=Serpina3c PE=3 SV=1		RAT	46477	416	51.92	22	2	DLTTPYVRDEELSCSVLELK;IAELFSDLDER	218	10	1.1.1.3134.21;2.1.1.3174.2;12.1.1.3928.10;4.1.1.3317.3;4.1.1.3322.11;5.1.1.3174.3;3.1.1.3254.9;4.1.1.2464.12;2.1.1.2697.3;2.1.1.2693.2	3	0.102802	0.155305	1	0.0110662	0.084052
399	2	sp|O08619|F13A_RAT	Coagulation factor XIII A chain OS=Rattus norvegicus GN=F13a1 PE=2 SV=3		RAT	82658.2	732	24.86	17	1	TLNTEGMVK	102	1	11.1.1.2234.13	0	0	-	1	0.862979	0.829476
400	2	tr|A0A0G2JZW1|A0A0G2JZW1_RAT	Uncharacterized protein OS=Rattus norvegicus PE=4 SV=1		RAT	24336.8	223	47.98	19	1	TFGSGTKLEIK	663	4	4.1.1.2547.29;3.1.1.2483.31;2.1.1.2369.2;3.1.1.2479.23	0	0	-	0	0	-
401	2	tr|A0A0G2K4A4|A0A0G2K4A4_RAT	Uncharacterized protein OS=Rattus norvegicus PE=4 SV=1		RAT	12692.3	116	78.45	12	3	VLILKGVQCEVQLVESGGGLVQPGR;LSCAASGFTFSNYDMAWVR;GLEWVASISTGGGNTYYR	260	10	8.1.1.3259.26;10.1.1.3177.29;8.1.1.3251.28;8.1.1.3247.25;11.1.1.3031.30;10.1.1.3191.29;11.1.1.3020.29;10.1.1.3173.30;1.1.1.2954.9;10.1.1.3181.27	2	1.52757	0.700511	2	0.972748	0.701918
402	2	tr|Q6DQ97|Q6DQ97_RAT	Phospholipase A(2) (Fragment) OS=Rattus norvegicus PE=2 SV=1		RAT	16309.9	146	52.05	10	1	YQFYLNK	73	13	7.1.1.2757.20;6.1.1.2563.25;5.1.1.2552.18;5.1.1.2548.21;8.1.1.2903.19;9.1.1.2877.19;4.1.1.2690.11;6.1.1.2567.21;8.1.1.2670.19;6.1.1.2559.21;9.1.1.2863.17;6.1.1.2563.24;8.1.1.2895.18	8	1.69044	0.399033	10	0.92045	0.741887
403	2	tr|M0R485|M0R485_RAT	Peptidoglycan recognition protein 2 OS=Rattus norvegicus GN=Pglyrp2 PE=1 SV=2		RAT	47100.5	435	28.28	7	1	DGQEYGVVLAPDGSTVAVKPLLVGLEAGLQGR	132	1	7.1.1.3153.18	1	1.18032	0.691253	1	0.660694	0.507941
404	2	tr|A0A0G2K758|A0A0G2K758_RAT	Uncharacterized protein OS=Rattus norvegicus PE=4 SV=1	tr|A0A0G2K473|A0A0G2K473_RAT;tr|F1M0H4|F1M0H4_RAT;tr|D3ZE00|D3ZE00_RAT	RAT	18220.6	166	24.1	7	1	SSLYLQMDSLR	189	7	6.1.1.2705.13;6.1.1.2713.17;7.1.1.2899.17;5.1.1.2710.12;5.1.1.2714.13;6.1.1.2709.15;7.1.1.2903.17	2	0.0505825	0.163767	4	0.483059	0.426038
405	2	tr|Q6P7S0|Q6P7S0_RAT	Pyruvate kinase OS=Rattus norvegicus GN=Pkm PE=2 SV=1	tr|A0A0G2JVG3|A0A0G2JVG3_RAT	RAT	52935.8	487	19.92	6	1	LAPITSDPTEAAAVGAVEASFK	15	1	2.1.1.3133.17	1	2.0893	0.298395	1	0.597035	0.435799
406	2	tr|M0RC23|M0RC23_RAT	Uncharacterized protein OS=Rattus norvegicus PE=1 SV=1		RAT	11194.4	102	50.98	5	1	DVVMTQTPVSLPVSLGGQASISCR	50	8	6.1.1.2712.23;7.1.1.2863.25;5.1.1.2874.23;5.1.1.2869.22;7.1.1.2981.16;6.1.1.2865.20;7.1.1.2973.26;7.1.1.2977.22	2	2.48886	0.416193	2	1.18032	0.970405
407	2	tr|A0A0G2JY98|A0A0G2JY98_RAT	Uncharacterized protein OS=Rattus norvegicus PE=1 SV=1		RAT	15381.7	140	40	5	1	TYLHWLLQSPGR	29	4	12.1.1.3906.3;12.1.1.3910.2;10.1.1.3259.7;11.1.1.3101.6	0	0	-	0	0	-
408	2	tr|G3V6Y6|G3V6Y6_RAT	Alpha-1,4 glucan phosphorylase OS=Rattus norvegicus GN=Pygb PE=1 SV=2	sp|P53534|PYGB_RAT	RAT	96774.2	846	6.856	5	2	DYFFALAHTVR;LVTSIGDVVNHDPVVGDR	11	1	4.1.1.3046.5	0	0	-	0	0	-
409	2	tr|M0R816|M0R816_RAT	Immunoglobulin kappa chain variable 12-41 OS=Rattus norvegicus GN=Igkv12-41 PE=1 SV=2		RAT	10638.7	97	41.24	4	1	SPQLLIYYASSLQDGVPSR	33	1	11.1.1.3105.28	0	0	-	0	0	-
410	2	sp|P00762|TRY1_RAT	Anionic trypsin-1 OS=Rattus norvegicus GN=Prss1 PE=1 SV=1		RAT	25959.3	246	13.41	7	1	IKHPNYSSWTLNNDIMLIK	45	1	4.1.1.2933.23	0	0	-	0	0	-
411	2	sp|P61983|1433G_RAT	14-3-3 protein gamma OS=Rattus norvegicus GN=Ywhag PE=1 SV=2		RAT	28302.3	247	12.96	3	1	NVTELNEPLSNEER	7	2	4.1.1.2544.26;5.1.1.2410.27	1	0.0801678	0.411311	2	0.855067	0.402855
412	2	sp|P62260|1433E_RAT	14-3-3 protein epsilon OS=Rattus norvegicus GN=Ywhae PE=1 SV=1		RAT	29173.6	255	11.37	3	1	EAAENSLVAYK	6	1	8.1.1.2565.14	1	0.212814	0.161617	1	0.751623	0.639613
413	2	tr|F1M0B7|F1M0B7_RAT	RCG64259-like OS=Rattus norvegicus GN=LOC100361705 PE=4 SV=3		RAT	12629.1	116	29.31	3	1	LLIYDASNLASGIPVR	33	3	8.1.1.3081.22;11.1.1.3104.21;10.1.1.3263.17	2	0.586138	0.348972	2	0.510505	0.35989
414	2	tr|F1LMQ1|F1LMQ1_RAT	Myosin IXA, isoform CRA_a OS=Rattus norvegicus GN=Myo9a PE=1 SV=2	tr|A0A0G2JXH4|A0A0G2JXH4_RAT;sp|Q9Z1N3|MYO9A_RAT	RAT	301424	2626	0.495	2	2	TLLENLR;IDQLSR	14	4	12.1.1.3649.4;1.1.1.2751.4;2.1.1.2643.2;11.1.1.2539.3	0	0	-	0	0	-
415	2	sp|P01681|KVX01_RAT	Ig kappa chain V region S211 OS=Rattus norvegicus PE=1 SV=1		RAT	11945.1	109	35.78	2	1	SISNNLAWYZZKPGK	6	2	5.1.1.2500.27;4.1.1.2631.26	0	0	-	0	0	-
416	2	tr|F1M7I8|F1M7I8_RAT	Similar to Ig variable region, light chain OS=Rattus norvegicus GN=RGD1565617 PE=4 SV=2		RAT	13577.2	124	26.61	2	2	LLIYEGSNLASGIPAR;DIVLTQSPALAVSLEQR	16	13	11.1.1.3084.17;10.1.1.3243.23;9.1.1.3261.21;10.1.1.3231.21;9.1.1.3131.25;10.1.1.3235.23;11.1.1.3088.19;9.1.1.3253.19;9.1.1.3257.20;8.1.1.3150.20;10.1.1.3239.22;8.1.1.3148.20;8.1.1.3154.20	5	0.0972748	0.190324	9	0.203236	0.246017
417	2	tr|M0R628|M0R628_RAT	Uncharacterized protein OS=Rattus norvegicus PE=4 SV=2	tr|M0R789|M0R789_RAT;tr|F1M1G3|F1M1G3_RAT	RAT	11784.2	108	25	2	1	SPQLLIYGATSLADGVPSR	7	5	9.1.1.3268.26;11.1.1.3094.26;10.1.1.3252.27;10.1.1.3248.27;9.1.1.3264.31	3	0.597035	0.599994	3	0.452898	0.442922
418	2	tr|A0A0G2JV42|A0A0G2JV42_RAT	Uncharacterized protein OS=Rattus norvegicus PE=1 SV=1		RAT	12580.2	115	23.48	2	1	SPQLLIHSATSLADGVPSR	8	6	9.1.1.2990.5;8.1.1.3025.7;8.1.1.3014.10;8.1.1.3029.12;8.1.1.3020.8;9.1.1.3066.9	2	0.855067	0.706414	3	0.946237	0.656328
419	2	tr|A0A0G2K8C3|A0A0G2K8C3_RAT	Uncharacterized protein OS=Rattus norvegicus PE=4 SV=1	tr|A0A0G2K3L1|A0A0G2K3L1_RAT	RAT	12740.6	116	37.07	4	1	MNSLQTEDIATYYCAR	11	4	3.1.1.2835.30;2.1.1.2725.30;10.1.1.2713.28;12.1.1.3622.15	2	0.855067	0.74817	2	0.413048	0.276347
420	2	tr|D3ZDZ7|D3ZDZ7_RAT	Fucokinase OS=Rattus norvegicus GN=Fuk PE=1 SV=1	tr|A0A0G2JVI4|A0A0G2JVI4_RAT	RAT	111183	1019	1.472	2	2	EVLEAVLAK;EQILIR	13	1	7.1.1.2957.4	0	0	-	0	0	-
421	2	tr|A0A0G2JWX0|A0A0G2JWX0_RAT	Uncharacterized protein OS=Rattus norvegicus PE=1 SV=1	tr|A0A0G2K9W1|A0A0G2K9W1_RAT	RAT	15505.6	141	15.6	3	2	SPQLLIYGV;FIGSGSGTDFTLK	13	9	6.1.1.2758.26;5.1.1.2753.26;5.1.1.2749.27;6.1.1.2755.4;7.1.1.2748.26;7.1.1.2753.25;5.1.1.2757.23;6.1.1.2750.23;6.1.1.2754.25	9	1.1695	0.616814	10	1.25893	0.926409
422	2	tr|A0A0G2KAL1|A0A0G2KAL1_RAT	Uncharacterized protein OS=Rattus norvegicus PE=1 SV=1		RAT	12686.5	116	28.45	2	1	MNSLQTEDTAIYFCTR	13	11	1.1.1.2764.19;11.1.1.2544.27;12.1.1.3680.12;11.1.1.2538.25;10.1.1.2757.31;12.1.1.3684.16;4.1.1.2929.30;3.1.1.2879.30;3.1.1.2885.28;1.1.1.2768.29;3.1.1.2883.31	4	0.343558	0.332275	4	0.265461	0.297632
423	2	sp|Q9QZK5|HTRA1_RAT	Serine protease HTRA1 OS=Rattus norvegicus GN=Htra1 PE=2 SV=1		RAT	51329.6	480	3.333	2	1	YNFIADVVEK	11	4	3.1.1.3081.15;4.1.1.3142.17;3.1.1.3083.16;3.1.1.3085.13	3	0.90365	0.581454	3	0.559758	0.220369
424	2	tr|D3ZPL2|D3ZPL2_RAT	Uncharacterized protein OS=Rattus norvegicus PE=1 SV=3		RAT	11325.4	105	17.14	1	1	DIQMTQSPSLLSASVGDR	13	13	1.1.1.2534.12;2.1.1.2343.17;3.1.1.2791.29;1.1.1.2768.27;1.1.1.2764.16;4.1.1.2846.30;12.1.1.3591.28;2.1.1.2347.16;2.1.1.2692.30;2.1.1.2600.30;3.1.1.2795.30;2.1.1.2696.29;1.1.1.2676.28	4	0.30479	0.374013	4	0.457088	0.452899
425	2	tr|D3ZVQ0|D3ZVQ0_RAT	Ubiquitinyl hydrolase 1 OS=Rattus norvegicus GN=Usp5 PE=1 SV=1		RAT	95778.3	858	1.399	1	1	IVILPDYLEIAR	1	1	9.1.1.3280.11	0	0	-	1	1.97697	0.316983
426	2	tr|Q9QX70|Q9QX70_RAT	Receptor protein-tyrosine kinase OS=Rattus norvegicus GN=Egfr PE=2 SV=1	tr|G3V6K6|G3V6K6_RAT;tr|E7CXR9|E7CXR9_RAT;tr|E7CXR8|E7CXR8_RAT;tr|Q9ESE0|Q9ESE0_RAT	RAT	134890	1209	1.323	1	1	LTQLGTFEDHFLSLQR	1	1	9.1.1.3272.5	1	0.0432514	0.0799887	1	0.0672977	0.0930303
427	2	sp|P29534|VCAM1_RAT	Vascular cell adhesion protein 1 OS=Rattus norvegicus GN=Vcam1 PE=2 SV=1	tr|A0A0G2K127|A0A0G2K127_RAT	RAT	81245.6	739	1.353	1	1	DIQLTVFPSK	1	1	5.1.1.2710.18	0	0	-	0	0	-
428	2	sp|P54708|AT12A_RAT	Potassium-transporting ATPase alpha chain 2 OS=Rattus norvegicus GN=Atp12a PE=1 SV=1	tr|G3V8S4|G3V8S4_RAT	RAT	114974	1036	1.641	2	2	NSIFQQGLFR;QTPEIIK	2	1	6.1.1.2687.16	0	0	-	0	0	-
429	2	tr|A0A0G2JSR9|A0A0G2JSR9_RAT	45 kDa calcium-binding protein OS=Rattus norvegicus GN=Sdf4 PE=1 SV=1	sp|Q91ZS3|CAB45_RAT	RAT	44321.3	382	2.356	1	1	YSEFFTGSK	2	2	4.1.1.2706.20;4.1.1.2702.17	0	0	-	3	0.685488	0.572293
430	2	sp|P55281|CAD17_RAT	Cadherin-17 OS=Rattus norvegicus GN=Cdh17 PE=2 SV=1	tr|Q63423|Q63423_RAT	RAT	91862.1	827	2.781	1	1	IDSVTGDIFSTAPLDRETESVYR	6	6	3.1.1.3195.10;3.1.1.3191.8;4.1.1.3252.12;3.1.1.3200.18;3.1.1.3204.18;4.1.1.3248.19	4	0.0401791	0.18668	7	1.20226	0.763449
431	2	sp|Q9R0D6|TCO2_RAT	Transcobalamin-2 OS=Rattus norvegicus GN=Tcn2 PE=2 SV=1	tr|G3V6K1|G3V6K1_RAT	RAT	47419.5	427	3.279	1	1	TYLNLISPDCQAPR	4	4	6.1.1.2725.29;7.1.1.2718.20;6.1.1.2721.28;6.1.1.2717.26	1	32.5087	0.17114	0	0	-
432	2	tr|F1LRA1|F1LRA1_RAT	Protein ERGIC-53 OS=Rattus norvegicus GN=Lman1 PE=1 SV=3	tr|A0A0G2JXC1|A0A0G2JXC1_RAT;sp|Q62902|LMAN1_RAT	RAT	57985.9	517	5.416	1	1	GPHLVQSDGTVPFWAHAGNAIPSADQIR	1	1	7.1.1.2806.17	2	0.457088	0.313047	1	0.0654636	0.0889041
433	2	tr|B1WC34|B1WC34_RAT	Protein kinase C substrate 80K-H OS=Rattus norvegicus GN=Prkcsh PE=1 SV=1		RAT	59217.9	525	3.238	2	1	SLEDQVETLR	5	4	7.1.1.2478.15;6.1.1.2496.19;6.1.1.2492.15;6.1.1.2500.14	2	0.0824138	0.178977	4	0.630957	0.416535
434	2	tr|Q0VGK6|Q0VGK6_RAT	RGD1562532 protein (Fragment) OS=Rattus norvegicus GN=RGD1562532 PE=2 SV=1	tr|E9PT12|E9PT12_RAT	RAT	47791.1	417	1.679	1	1	FTTLPIK	1	0		0	0	-	0	0	-
435	2	tr|F1LPU2|F1LPU2_RAT	Sushi, von Willebrand factor type A, EGF and pentraxin domain-containing protein 1 OS=Rattus norvegicus GN=Svep1 PE=4 SV=3	tr|A0A0G2JUE3|A0A0G2JUE3_RAT;sp|P0C6B8|SVEP1_RAT	RAT	387565	3565	0.3647	1	1	VIDVEPPVIDWCR	4	4	3.1.1.3130.19;5.1.1.3054.18;4.1.1.3197.16;4.1.1.3193.11	2	0.990832	0.327163	2	0.954993	0.204265
436	2	tr|D3ZAA3|D3ZAA3_RAT	Latent-transforming growth factor beta-binding protein 1 OS=Rattus norvegicus GN=Ltbp1 PE=1 SV=2	sp|Q00918|LTBP1_RAT	RAT	186602	1712	0.9346	1	1	GWNGQCLDVDECLQPK	1	1	8.1.1.2836.18	0	0	-	0	0	-
437	2	sp|Q63415|PCSK6_RAT	Proprotein convertase subtilisin/kexin type 6 OS=Rattus norvegicus GN=Pcsk6 PE=1 SV=1	tr|F1LNB4|F1LNB4_RAT;tr|Q63793|Q63793_RAT	RAT	104052	937	1.387	1	1	NVVVTILDDGIER	1	1	2.1.1.3125.5	0	0	-	0	0	-
438	2	tr|Q9WVJ6|Q9WVJ6_RAT	Tissue-type transglutaminase OS=Rattus norvegicus GN=Tgm2 PE=1 SV=1	tr|Q6P6R6|Q6P6R6_RAT	RAT	76934	686	2.332	1	1	GLLVEPAANSYLLAER	1	1	5.1.1.2910.25	0	0	-	1	3.43558	0.19036
439	2	tr|A0A0G2JWX4|A0A0G2JWX4_RAT	Keratin, type II cytoskeletal 2 epidermal OS=Rattus norvegicus GN=Krt2 PE=1 SV=1	sp|Q6IG02|K22E_RAT	RAT	69104.9	684	1.316	1	1	VDPEIQNVK	1	1	6.1.1.2332.17	0	0	-	1	0.539511	0.508205
440	2	tr|Q3T1K6|Q3T1K6_RAT	Desmocollin 2 OS=Rattus norvegicus GN=Dsc2 PE=2 SV=1	tr|D3ZJR7|D3ZJR7_RAT;tr|A0A0G2K3I3|A0A0G2K3I3_RAT	RAT	100036	902	1.774	1	1	NQDEGPECIPQTQTVR	1	1	2.1.1.2208.27	0	0	-	0	0	-
441	2	sp|P18484|AP2A2_RAT	AP-2 complex subunit alpha-2 OS=Rattus norvegicus GN=Ap2a2 PE=1 SV=3	tr|Q66HM2|Q66HM2_RAT;tr|A0A0G2K943|A0A0G2K943_RAT	RAT	104044	938	0.9595	1	1	LCELLSEQF	1	1	4.1.1.3327.2	0	0	-	0	0	-
442	2	tr|F1LQZ2|F1LQZ2_RAT	Chordin-like protein 1 OS=Rattus norvegicus GN=Chrdl1 PE=4 SV=1	sp|Q76LD0|CRDL1_RAT	RAT	58870.1	521	2.879	1	1	LTCAFPVSVPDSCCR	1	1	6.1.1.2764.29	1	0.954993	0.979909	1	0.870964	0.832897
443	2	tr|D3ZB99|D3ZB99_RAT	NIMA-related kinase 1 OS=Rattus norvegicus GN=Nek1 PE=1 SV=2		RAT	136012	1199	0.834	1	1	EINISRMSDK	2	1	7.1.1.2456.25	0	0	-	0	0	-
444	2	sp|Q10739|MMP14_RAT	Matrix metalloproteinase-14 OS=Rattus norvegicus GN=Mmp14 PE=2 SV=2		RAT	66079.6	582	1.546	1	1	FYGLQVTGK	1	1	7.1.1.2592.14	1	1.0666	0.841306	1	0.937562	0.957294
445	2	tr|Q6P7A8|Q6P7A8_RAT	SPARC-like 1 (Hevin) OS=Rattus norvegicus GN=Sparcl1 PE=2 SV=1	tr|G3V7X5|G3V7X5_RAT;sp|P24054|SPRL1_RAT	RAT	70611.2	634	2.524	1	1	SIPACTDFEVAQFPLR	2	2	4.1.1.3126.22;5.1.1.2985.22	0	0	-	1	1.92309	0.409979
446	2	tr|D3ZGQ3|D3ZGQ3_RAT	Adipocyte plasma membrane-associated protein OS=Rattus norvegicus GN=Apmap PE=1 SV=3	tr|A0A0G2K6G2|A0A0G2K6G2_RAT;sp|Q7TP48|APMAP_RAT	RAT	39441.3	355	3.38	1	1	LLLSSETPIEGK	1	1	3.1.1.2752.21	1	0.591562	0.43174	1	0.912011	0.910332
447	2	tr|M0RBI8|M0RBI8_RAT	Hypothetical protein LOC682102 OS=Rattus norvegicus GN=LOC682102 PE=4 SV=1	tr|B4F7A6|B4F7A6_RAT	RAT	65418.3	595	1.176	1	1	MPIIGSR	1	1	7.1.1.2701.2	0	0	-	0	0	-
448	2	tr|M0R5Q1|M0R5Q1_RAT	Similar to gonadotropin-regulated long chain acyl-CoA synthetase OS=Rattus norvegicus GN=LOC316124 PE=4 SV=2	tr|M0RDY4|M0RDY4_RAT	RAT	72260	642	1.558	1	1	EGQVQLRMGK	7	6	8.1.1.2894.22;7.1.1.2750.24;8.1.1.2902.20;8.1.1.2898.17;7.1.1.2742.18;7.1.1.2746.20	7	2.58226	0.358809	7	1.14815	0.786086
449	2	tr|D4ACB8|D4ACB8_RAT	Chaperonin subunit 8 (Theta) (Predicted), isoform CRA_a OS=Rattus norvegicus GN=Cct8 PE=1 SV=1		RAT	59588	548	2.19	1	1	LFVTNDAATILR	1	1	8.1.1.3074.9	0	0	-	0	0	-
450	2	tr|D4A6E6|D4A6E6_RAT	Heparan-sulfate 6-O-sulfotransferase OS=Rattus norvegicus GN=Hs6st1 PE=1 SV=2		RAT	39017.1	329	3.04	1	1	RAQLLLESAK	1	1	4.1.1.3333.5	0	0	-	0	0	-
451	2	tr|A0A0G2K393|A0A0G2K393_RAT	Pleckstrin OS=Rattus norvegicus GN=Plek PE=1 SV=1	sp|Q4KM33|PLEK_RAT	RAT	37249.2	327	7.339	1	1	EDPAYLHYYDPAGGEDPLGAIHLR	1	1	1.1.1.3050.2	0	0	-	0	0	-
452	2	tr|Q54A14|Q54A14_RAT	Kit ligand OS=Rattus norvegicus GN=Kitlg PE=2 SV=1	tr|A0A0G2JTU2|A0A0G2JTU2_RAT;sp|P21581|SCF_RAT	RAT	27680.7	245	6.531	1	1	FSNISEGLSNYSIIDK	1	0		0	0	-	0	0	-
453	2	tr|D3Z863|D3Z863_RAT	CWF19-like 1, cell cycle control (S. pombe) OS=Rattus norvegicus GN=Cwf19l1 PE=1 SV=1		RAT	60377.2	537	1.676	1	1	LMAVAELVK	1	1	4.1.1.2706.17	0	0	-	0	0	-
454	2	sp|Q63429|UBC_RAT	Polyubiquitin-C OS=Rattus norvegicus GN=Ubc PE=1 SV=1	tr|Q6P7R7|Q6P7R7_RAT;tr|Q5FWT0|Q5FWT0_RAT;tr|F1LML2|F1LML2_RAT;sp|P62986|RL40_RAT;tr|Q6PED0|Q6PED0_RAT;tr|Q63654|Q63654_RAT;sp|P62982|RS27A_RAT;sp|P0CG51|UBB_RAT;tr|F1LU69|F1LU69_RAT	RAT	91086.2	810	19.75	1	1	TITLEVEPSDTIENVK	1	1	9.1.1.2881.12	1	1.69044	0.462065	1	1.10662	0.820064
455	2	tr|Q6I8Q6|Q6I8Q6_RAT	Histone H2A OS=Rattus norvegicus GN=Hist1h2af PE=3 SV=1	sp|Q00728|H2A4_RAT;tr|M0RDM4|M0RDM4_RAT;tr|M0RCL5|M0RCL5_RAT;tr|K7S2S2|K7S2S2_RAT;tr|K7R8M0|K7R8M0_RAT;tr|G3V9C0|G3V9C0_RAT;tr|D4ACV3|D4ACV3_RAT;tr|D3ZXP3|D3ZXP3_RAT;tr|D3ZWE0|D3ZWE0_RAT;tr|D3ZVK7|D3ZVK7_RAT;sp|Q4FZT6|H2A3_RAT;sp|P0CC09|H2A2A_RAT;sp|P0C170|H2A1E_RAT;sp|P0C169|H2A1C_RAT;sp|P02262|H2A1_RAT;sp|A9UMV8|H2AJ_RAT;sp|Q64598|H2A1F_RAT	RAT	14188.4	130	14.62	1	1	VTIAQGGVLPNIQAVLLPK	1	1	1.1.1.3274.18	0	0	-	0	0	-
456	2	sp|P48508|GSH0_RAT	Glutamate--cysteine ligase regulatory subunit OS=Rattus norvegicus GN=Gclm PE=1 SV=1	tr|Q2VC85|Q2VC85_RAT	RAT	30547.6	274	5.474	1	1	TLNEWSSQISPDLVR	1	1	4.1.1.3046.21	1	0.990832	0.948735	1	0.366438	0.245189
457	2	tr|Q6P9V5|Q6P9V5_RAT	Proteasome subunit alpha type OS=Rattus norvegicus GN=Psma2 PE=2 SV=1	sp|P17220|PSA2_RAT	RAT	25908.4	234	5.983	1	1	GYSFSLTTFSPSGK	3	3	8.1.1.2963.6;8.1.1.2955.24;8.1.1.2959.7	2	0.301995	0.276779	1	0.109648	0.219548
458	2	tr|Q63781|Q63781_RAT	Myosin regulatory light chain OS=Rattus norvegicus GN=Myl12b PE=2 SV=1	sp|P13832|MRLCA_RAT;tr|A0A0G2JSW0|A0A0G2JSW0_RAT;sp|P18666|ML12B_RAT	RAT	19867.1	172	5.814	1	1	GNFNYIEFTR	1	1	4.1.1.2783.12	1	1.11686	0.768363	1	0.809096	0.732481
459	2	tr|G3V7R2|G3V7R2_RAT	Peptidoglycan-recognition protein OS=Rattus norvegicus GN=Pglyrp1 PE=1 SV=1	sp|Q9JLN4|PGRP1_RAT	RAT	20606.4	183	3.825	1	1	AALNLLK	1	0		0	0	-	0	0	-
460	2	tr|D4A499|D4A499_RAT	Phospholipase A2 inhibitor and LY6/PLAUR domain-containing OS=Rattus norvegicus GN=Pinlyp PE=4 SV=1		RAT	22620.9	212	7.075	1	1	AGAEVPSASYLYFLR	9	9	10.1.1.3162.19;9.1.1.3166.23;9.1.1.3179.20;8.1.1.3199.18;8.1.1.3195.18;9.1.1.3170.14;8.1.1.3203.18;9.1.1.3174.17;8.1.1.3191.19	0	0	-	3	2.35505	0.591423
461	2	sp|Q6MG71|CTL4_RAT	Choline transporter-like protein 4 OS=Rattus norvegicus GN=Slc44a4 PE=2 SV=1		RAT	78736.4	707	1.132	1	1	NAFMLLMR	2	1	6.1.1.2747.4	0	0	-	0	0	-
462	2	sp|Q4KM35|PSB10_RAT	Proteasome subunit beta type-10 OS=Rattus norvegicus GN=Psmb10 PE=2 SV=1		RAT	29037.9	273	7.326	1	1	LPFTALGSGQDAAVALLEDR	2	2	8.1.1.3310.21;7.1.1.3152.23	0	0	-	1	0.660694	0.445172
463	2	sp|P24368|PPIB_RAT	Peptidyl-prolyl cis-trans isomerase B OS=Rattus norvegicus GN=Ppib PE=1 SV=3		RAT	23802.5	216	6.019	1	1	TVDNFVALATGEK	1	1	4.1.1.3082.25	1	0.737904	0.615213	1	0.428549	0.285592
464	2	tr|Q6AYQ9|Q6AYQ9_RAT	Peptidyl-prolyl cis-trans isomerase OS=Rattus norvegicus GN=Ppic PE=1 SV=1		RAT	23009.3	212	4.717	1	1	TPFVVEVPDW	1	1	4.1.1.3316.2	0	0	-	0	0	-
465	2	tr|G3V7H2|G3V7H2_RAT	Multiple inositol polyphosphate phosphatase 1 OS=Rattus norvegicus GN=Minpp1 PE=3 SV=1	sp|O35217|MINP1_RAT;tr|M0R8T0|M0R8T0_RAT	RAT	54599	481	3.742	1	1	TRYEDVNPWLLGDPVAPR	1	1	4.1.1.2957.15	3	0.90365	0.964921	3	1.07647	0.660291
466	2	tr|D3ZAB3|D3ZAB3_RAT	Uncharacterized protein OS=Rattus norvegicus PE=1 SV=3		RAT	13263.7	119	13.45	1	1	LMIYGATNLEDGVPSR	6	6	6.1.1.2885.31;3.1.1.2828.27;7.1.1.2878.28;7.1.1.2877.31;4.1.1.2880.30;6.1.1.2881.25	2	0.691831	0.523233	2	0.704693	0.506807
467	2	tr|B0BMS8|B0BMS8_RAT	Myl9 protein OS=Rattus norvegicus GN=Myl9 PE=1 SV=1	sp|Q64122|MYL9_RAT	RAT	19854.1	172	5.814	1	1	GNFNYVEFTR	1	1	3.1.1.2632.14	1	0.666807	0.522451	1	0.717795	0.592194
468	2	tr|Q9WUQ4|Q9WUQ4_RAT	Secretory leukocyte protease inhibitor OS=Rattus norvegicus GN=Slpi PE=2 SV=1	tr|Q6IE42|Q6IE42_RAT;tr|G3V9C3|G3V9C3_RAT	RAT	14016.7	130	10.77	1	1	EKPECSTDWGCPGK	1	1	6.1.1.2260.14	2	1.04713	0.717446	2	0.954993	0.683903
469	2	tr|Q9QZD1|Q9QZD1_RAT	Chemokine (C-X-C motif) ligand 12 (Stromal cell-derived factor 1) OS=Rattus norvegicus GN=Cxcl12 PE=2 SV=1	tr|Q80YV8|Q80YV8_RAT	RAT	9976.8	89	15.73	1	1	ILNTPNCALQIVAR	4	4	9.1.1.2762.22;10.1.1.3048.19;9.1.1.3073.20;9.1.1.3070.23	2	12.1339	0.241556	2	3.59749	0.734975
470	2	tr|F1M0U4|F1M0U4_RAT	Uncharacterized protein OS=Rattus norvegicus PE=4 SV=3		RAT	13440.3	120	9.167	1	1	TEDTGIYYCAR	1	1	8.1.1.2432.23	0	0	-	0	0	-
471	2	tr|E9PTH4|E9PTH4_RAT	Glycolipid transfer protein domain-containing 2 OS=Rattus norvegicus GN=Gltpd2 PE=1 SV=1	tr|B0BNN1|B0BNN1_RAT	RAT	35895.4	329	2.736	1	1	LAILTLPSR	1	1	12.1.1.3980.3	0	0	-	0	0	-
472	2	tr|D3ZMI0|D3ZMI0_RAT	Angiopoietin-like 8 OS=Rattus norvegicus GN=Angptl8 PE=4 SV=2		RAT	22353.3	198	8.081	1	1	TSLSEIQAEEDTLHLR	2	2	8.1.1.2891.8;7.1.1.2738.11	1	1.08643	0.743821	0	0	-
473	2	tr|B3DM95|B3DM95_RAT	Parathymosin OS=Rattus norvegicus GN=Ptms PE=1 SV=1	sp|P04550|PTMS_RAT	RAT	11558.8	102	10.78	1	1	SVEAAAELSAK	1	1	8.1.1.2522.19	0	0	-	1	2.48886	0.249588
474	2	tr|A0A0G2JX36|A0A0G2JX36_RAT	Uncharacterized protein OS=Rattus norvegicus PE=1 SV=1		RAT	13226.7	119	9.244	1	1	ATNLADGVPSR	2	1	8.1.1.2365.6	0	0	-	0	0	-
475	2	sp|Q9QYH7|GHRL_RAT	Appetite-regulating hormone OS=Rattus norvegicus GN=Ghrl PE=1 SV=1		RAT	13176	117	8.547	1	1	FNAPFDVGIK	1	1	5.1.1.2801.16	1	0.630957	0.475559	1	0.77983	0.686405
476	2	sp|P81827|UP1_RAT	Urinary protein 1 OS=Rattus norvegicus PE=1 SV=1		RAT	10959.8	101	10.89	1	1	CESLDSTGLCR	1	1	6.1.1.2289.17	0	0	-	0	0	-
477	2	sp|P19944|RLA1_RAT	60S acidic ribosomal protein P1 OS=Rattus norvegicus GN=Rplp1 PE=3 SV=1		RAT	11497.8	114	19.3	2	2	INALIK;AAGVNVEPFWPGLFAK	2	1	10.1.1.3263.27	0	0	-	0	0	-
478	2	tr|A0A0G2JSH9|A0A0G2JSH9_RAT	Peroxiredoxin-2 OS=Rattus norvegicus GN=Prdx2 PE=1 SV=1	sp|P35704|PRDX2_RAT	RAT	21797.5	198	4.04	1	1	GLFIIDAK	1	1	6.1.1.2712.8	0	0	-	1	0.666807	0.520977
479	1.96	tr|F1M0Q9|F1M0Q9_RAT	Peptidase M20 domain-containing 1 OS=Rattus norvegicus GN=Pm20d1 PE=1 SV=3		RAT	52502	472	2.966	1	1	IIVPGICIGNTDTR	3	3	8.1.1.2967.25;8.1.1.2966.21;8.1.1.2970.17	2	1.51356	0.498868	1	1	0.965358
480	1.96	sp|Q68FP3|CCL6_RAT	C-C motif chemokine 6 OS=Rattus norvegicus GN=Ccl6 PE=3 SV=1		RAT	12651.4	115	7.826	1	1	VQTCISTLK	1	1	2.1.1.2381.27	1	0.444631	0.299126	1	0.887156	0.872875
481	1.77	tr|G3V885|G3V885_RAT	Myosin-6 OS=Rattus norvegicus GN=Myh6 PE=1 SV=2		RAT	223380	1938	3.302	4	2	ILNPAAIPEGQFIDSR;VVDSLQTSLDAETR	10	4	12.1.1.3847.12;6.1.1.2992.23;5.1.1.2993.23;5.1.1.2997.21	1	6.85488	0.210655	2	6.48635	0.227116
482	1.75	tr|G3V680|G3V680_RAT	Beta-galactoside alpha-2,6-sialyltransferase 1 OS=Rattus norvegicus GN=St6gal1 PE=1 SV=1	sp|P13721|SIAT1_RAT;tr|F2Z3S3|F2Z3S3_RAT	RAT	46753.5	403	3.722	1	1	HLNEGTDEDIYLFGK	1	1	11.1.1.2580.17	2	2.99227	0.26716	1	0.109648	0.499573
483	1.74	tr|G3V6D3|G3V6D3_RAT	ATP synthase subunit beta OS=Rattus norvegicus GN=Atp5b PE=1 SV=1	sp|P10719|ATPB_RAT;tr|Q0QEP3|Q0QEP3_RAT	RAT	56344.1	529	2.647	1	1	FTQAGSEVSALLGR	1	1	6.1.1.3081.17	0	0	-	0	0	-
484	1.74	tr|A0A0G2K069|A0A0G2K069_RAT	Collagen type XI alpha 2 chain (Fragment) OS=Rattus norvegicus GN=Col11a2 PE=4 SV=1		RAT	65280.7	624	1.442	1	1	DFSLLTVVR	2	2	8.1.1.3050.8;8.1.1.3054.5	1	0.267917	0.193086	1	0.21677	0.155472
485	1.54	tr|D3ZCX6|D3ZCX6_RAT	RNA exonuclease 1 homolog OS=Rattus norvegicus GN=Rexo1 PE=1 SV=1		RAT	129257	1197	0.6683	1	1	NLMADYLR	5	0		0	0	-	0	0	-
486	1.54	sp|O35775|SYCN_RAT	Syncollin OS=Rattus norvegicus GN=Sycn PE=1 SV=2		RAT	14634.6	134	5.97	1	1	SISGLYCK	1	1	3.1.1.2455.21	1	4.87529	0.150842	0	0	-
487	1.49	tr|A0A0G2K3C8|A0A0G2K3C8_RAT	Nidogen-2 OS=Rattus norvegicus GN=Nid2 PE=1 SV=1	sp|B5DFC9|NID2_RAT	RAT	152818	1395	0.9319	1	1	AFALYSEEEGVLR	1	1	3.1.1.3011.15	1	1.55597	0.434124	0	0	-
488	1.44	tr|B2RZB2|B2RZB2_RAT	Uncharacterized protein OS=Rattus norvegicus PE=2 SV=1		RAT	25604.5	233	50.21	21	2	LLIGFTSR;YIAWYQQK	676	2	12.1.1.3844.3;12.1.1.3840.2	0	0	-	1	0.167494	0.184105
489	1.39	sp|P0C6C0|SPKAP_RAT	A-kinase anchor protein SPHKAP OS=Rattus norvegicus GN=Sphkap PE=1 SV=1		RAT	184449	1683	0.4753	1	1	LTVNAPIK	2	2	5.1.1.2459.5;6.1.1.2451.10	15	0.801678	0.962314	15	1.11686	0.599075
490	1.35	tr|A0A0G2K719|A0A0G2K719_RAT	DEAD-box helicase 3, X-linked OS=Rattus norvegicus GN=Ddx3x PE=1 SV=1	tr|H9BFH0|H9BFH0_RAT;tr|F1LQD1|F1LQD1_RAT;tr|C7E3F3|C7E3F3_RAT;sp|Q64060|DDX4_RAT;tr|D3ZN21|D3ZN21_RAT;tr|W8BZ34|W8BZ34_RAT;tr|A0A0G2K9N3|A0A0G2K9N3_RAT;tr|C9WPN2|C9WPN2_RAT	RAT	73144.8	662	1.36	1	1	YLVLDEADR	1	1	11.1.1.2526.5	1	0.123595	0.138952	1	0.108643	0.125078

## Sheet: metabolomics analysis (1 dESI-)
U	control group	control group	control group	control group	control group	control group	control group	control group	1 d group	1 d group	1 d group	1 d group	1 d group	1 d group	1 d group	1 d group
56.9983_1.66	0	36.979	53.657	0	56.931	0	56.931	0	63.478	60.681	58.157	56.922	0	62.788	0	62.788
57.9770_27.66	3.3876	0	0	0	0	0	0	0	0	0	0	0	108.75	0	108.75	0
57.9780_1.57	0	0	0	0	0	0	0	0	0	0	0	0	0	0	0	0
57.9781_4.43	0	0	0	0	0	0	0	0	0	0	0	0	0	0	0	0
57.9782_27.65	107.26	107.96	0	172.25	66.997	104.7	66.997	104.7	95.881	1.8258	0	126.87	43.886	5.8352	43.886	5.8352
57.9787_1.57	979.09	839.78	1067	932.54	1044.4	845.18	1044.4	845.18	748.44	940.47	723.43	703.55	1142	973.03	1142	973.03
57.9788_27.68	0	0	176.81	0	80.709	0	80.709	0	8.4894	292.93	162.96	0	0	106.16	0	106.16
57.9964_27.63	0	0	0	0	0	0	0	0	0	0	0	0	0	0	0	0
58.9797_1.52	19.919	0	19.163	15.201	14.35	0	14.35	0	0	0	12.051	0	19.642	17.906	19.642	17.906
59.0149_1.39	28.926	0	0	0	0	0	0	0	0	0	0	0	0	0	0	0
59.0150_15.93	0	0	0	45.961	0	0	0	0	0	0	0	0	0	0	0	0
59.0152_27.66	0	0	0	0	0	0	0	0	0	0	0	0	0	0	0	0
59.0153_23.72	0	0	0	0	0	0	0	0	0	0	0	0	0	0	0	0
59.0154_14.55	95.788	0	0	132.91	0	0	0	0	0	775.51	0	0	0	0	0	0
59.0154_7.76	0	0	0	0	0	0	0	0	0	0	0	0	0	0	0	0
59.0155_8.73	260.88	0	0	0	0	445.14	0	445.14	0	0	0	0	620.95	0	620.95	0
59.0155_17.01	0	0	0	0	0	0	0	0	0	0	0	0	0	0	0	0
59.0156_29.72	15.872	0	0	0	0	47.648	0	47.648	0	0	0	0	0	0	0	0
59.0156_1.43	135.52	0	73.468	157.23	42.071	117.47	42.071	117.47	0	0	0	23.905	97.449	0	97.449	0
59.0156_25.11	0	0	0	0	0	0	0	0	0	0	0	0	0	0	0	0
59.0157_17.54	0	0	0	0	0	0	0	0	0	0	0	0	0	0	0	0
59.0157_9.28	0	0	0	0	0	0	0	0	0	0	0	0	0	0	0	0
59.0158_19.84	350.73	0	0	104.76	0	100.28	0	100.28	0	0	0	0	0	0	0	0
59.0158_2.63	311.69	125.88	0	164.55	105.36	115.01	105.36	115.01	0	0	264.51	0	124.42	0	124.42	0
59.0158_15.19	0	0	0	0	0	0	0	0	181.16	0	0	0	0	0	0	0
59.0158_20.96	0	0	0	180.16	0	0	0	0	0	0	0	0	0	0	0	0
59.0158_11.06	0	0	0	0	0	0	0	0	0	0	0	0	0	0	0	0
59.0158_6.46	0	0	0	155.18	0	504.65	0	504.65	0	0	43.001	0	0	0	0	0
59.0159_18.27	0	0	0	0	0	366.34	0	366.34	79.712	0	0	0	0	0	0	0
59.0159_26.06	133.38	0	0	0	0	0	0	0	40.54	0	0	0	379.71	0	379.71	0
59.0159_13.22	0	0	0	0	0	156.1	0	156.1	0	0	0	0	288.88	0	288.88	0
59.0159_13.92	224.24	102.43	0	0	0	117.54	0	117.54	0	0	0	0	148.6	122.02	148.6	122.02
59.0159_11.81	0	0	0	0	0	0	0	0	0	0	0	0	0	0	0	0
59.0159_5.16	362.85	0	22.614	164.19	35.343	0	35.343	0	0	0	0	0	0	0	0	0
59.0159_3.67	0	0	21.416	127.93	0	204.89	0	204.89	0	0	0	222.68	82.161	0	82.161	0
59.0160_21.81	0	0	0	0	0	0	0	0	0	0	0	0	0	0	0	0
59.0160_4.48	112.35	0	189.63	0	176.63	0	176.63	0	223.62	342.87	189.71	180.41	53.631	277.92	53.631	277.92
59.0160_28.32	341.79	404.3	0	173.21	0	234.8	0	234.8	0	0	101	0	251.57	0	251.57	0
59.0160_23.64	0	0	0	0	0	0	0	0	0	0	0	0	0	0	0	0
59.0160_9.98	330.41	0	0	0	0	0	0	0	518.23	0	0	38.47	541.93	0	541.93	0
59.0161_7.67	181.53	198.73	0	231.56	0	0	0	0	174.44	0	0	241.84	0	0	0	0
59.0161_5.88	0	871.6	0	36.915	0	0	0	0	83.613	0	286.3	0	0	0	0	0
59.0162_27.65	343.46	562.59	0	97.421	0	451.16	0	451.16	197.64	251.27	110.56	345.16	531.26	468.51	531.26	468.51
59.0163_22.61	604.72	348.32	180.94	0	145.3	223.33	145.3	223.33	64.447	0	0	124.09	813.4	305.6	813.4	305.6
59.0163_15.89	0	148.98	0	22.231	0	0	0	0	0	0	0	243.17	0	0	0	0
59.0163_29.91	0	74.33	0	0	0	0	0	0	0	0	0	218.63	0	21.04	0	21.04
59.0163_1.39	0	121.92	75.871	0	100.7	0	100.7	0	137.04	83.612	101.14	110.45	0	109.13	0	109.13
59.0164_24.77	362.88	367.14	0	0	0	235.76	0	235.76	208.77	0	0	373.97	0	0	0	0
59.0164_29.30	132.61	0	0	0	0	0	0	0	214.64	184.42	80.658	0	0	208.29	0	208.29
59.0164_14.65	0	0	0	0	0	0	0	0	0	0	0	0	0	0	0	0
59.0164_2.37	0	30.357	93.658	0	0	9.0318	0	9.0318	157.19	21.38	0	0	0	58.46	0	58.46
59.0164_6.80	221.2	140.83	0	0	0	0	0	0	133.11	0	0	249.76	0	0	0	0
59.0164_26.77	157.79	0	0	0	0	0	0	0	74.146	0	0	177.49	0	0	0	0
59.0164_12.71	706.23	0	0	0	103.97	0	103.97	0	402.91	0	144.98	0	0	0	0	0
59.0165_16.51	407.22	210.78	150.51	109.51	193.03	315.81	193.03	315.81	441.07	374.78	278.39	118.26	592	0	592	0
59.0165_15.16	401.42	358.12	0	0	161.08	194.42	161.08	194.42	0	0	298.11	0	0	455.93	0	455.93
59.0165_18.91	267.82	0	0	0	59.065	0	59.065	0	146.43	301.57	231.78	0	0	0	0	0
59.0166_18.09	0	0	0	222.87	169.75	0	169.75	0	0	32.198	106.52	409.52	398.2	781.53	398.2	781.53
59.0166_20.32	0	0	0	0	237.9	386.04	237.9	386.04	326.13	0	0	0	0	0	0	0
59.0166_11.36	0	0	218.6	0	0	398.08	0	398.08	0	0	224.24	294.75	0	478.12	0	478.12
59.0166_28.57	0	0	0	0	400.05	0	400.05	0	0	0	0	0	0	61.917	0	61.917
59.0167_23.68	0	163.58	98	0	325.15	0	325.15	0	0	0	171.09	0	0	0	0	0
59.0167_20.82	0	0	161.66	0	130.25	0	130.25	0	45.838	0	101.44	0	0	119.63	0	119.63
59.0167_4.83	0	0	0	0	0	0	0	0	127.17	165.5	0	0	0	0	0	0
59.0167_19.42	0	714.38	59.698	0	0	0	0	0	0	0	289.77	0	0	0	0	0
59.0168_21.73	0	0	215.55	312.85	173.54	0	173.54	0	433.43	271.24	236.54	403.87	0	123.02	0	123.02
59.0168_8.90	0	194.39	672.88	0	779.49	0	779.49	0	230.02	474.95	971.44	195.79	0	218.27	0	218.27
59.0168_7.39	0	0	0	0	0	0	0	0	0	199.22	0	0	0	748.98	0	748.98
59.0168_6.10	0	0	398.39	0	0	0	0	0	81.532	52.289	0	0	0	0	0	0
59.0169_24.93	160.75	0	0	0	82.291	0	82.291	0	198.46	59.915	116.6	63.761	0	0	0	0
59.0170_1.49	0	0	0	0	0	0	0	0	0	0	0	0	0	0	0	0
59.0171_11.93	0	0	45.966	1115.5	537.41	241.98	537.41	241.98	0	0	0	114.43	0	0	0	0
59.0171_13.13	0	1416.9	159.76	0	183.58	70.612	183.58	70.612	183.6	0	0	452.68	0	599.09	0	599.09
59.0171_14.41	0	0	181.49	0	47.983	95.641	47.983	95.641	185.96	0	524.54	0	0	136.08	0	136.08
59.0172_9.51	0	0	0	0	0	0	0	0	0	0	0	0	0	0	0	0
59.0172_3.45	0	0	0	0	0	0	0	0	0	0	0	0	0	0	0	0
59.0172_15.01	0	0	233.86	0	0	0	0	0	0	262.45	0	0	0	0	0	0
59.0173_28.24	0	0	110.28	0	0	0	0	0	0	0	0	0	0	0	0	0
59.0173_25.90	0	0	304.32	0	0	349.93	0	349.93	210.29	353.75	436.56	165.5	0	693.5	0	693.5
59.0174_23.73	0	0	56.384	0	0	0	0	0	0	387.37	249.09	0	0	0	0	0
59.0174_27.67	0	0	495.66	942.15	616.12	0	616.12	0	319.56	262.72	269	0	0	118.39	0	118.39
59.0175_20.02	0	0	0	0	0	0	0	0	0	0	0	0	0	0	0	0
59.0175_17.05	0	0	0	0	170.7	0	170.7	0	0	0	0	14.515	0	0	0	0
59.0175_20.93	0	0	0	0	0	0	0	0	0	174.01	0	0	0	0	0	0
59.0175_16.12	0	0	0	0	0	0	0	0	0	75.275	0	0	0	0	0	0
59.0176_18.86	0	0	500.43	0	0	0	0	0	0	0	0	0	0	0	0	0
59.0178_14.63	0	0	0	0	0	0	0	0	0	0	0	0	0	0	0	0
59.0179_24.56	0	0	110.44	0	0	0	0	0	0	0	0	0	0	0	0	0
59.8036_14.46	0	0	0	0	0	0	0	0	0	0	0	0	0	0	0	0
59.8039_9.32	0	0	0	0	0	0	0	0	0	0	0	0	0	0	0	0
59.8039_18.75	0	0	0	0	0	0	0	0	0	0	0	0	0	0	0	0
59.8040_7.30	83.417	0	0	195.3	0	0	0	0	0	0	0	0	35.521	0	35.521	0
59.8040_13.13	162.82	0	0	28.207	0	34.96	0	34.96	86.19	0	0	0	0	0	0	0
59.8040_1.05	31.802	0	0	0	0	0	0	0	0	0	0	25.295	20.204	0	20.204	0
59.8040_6.29	354.36	0	0	0	0	0	0	0	0	0	248.96	0	134.53	0	134.53	0
59.8041_11.83	0	0	0	0	0	0	0	0	0	0	0	0	0	0	0	0
59.8041_5.49	37.927	0	0	97.224	0	0	0	0	0	0	0	0	89.659	0	89.659	0
59.8041_25.69	0	0	0	0	0	0	0	0	0	0	0	0	0	0	0	0
59.8042_1.72	28.803	3.5861	0	0	0	0	0	0	0	0	4.3568	0	0	0	0	0
59.8042_24.05	116.58	0	0	0	0	0	0	0	0	0	0	0	32.628	0	32.628	0
59.8042_11.08	219.19	0	0	0	0	0	0	0	0	0	0	0	0	0	0	0
59.8043_8.81	0	0	0	78.667	0	0	0	0	66.102	0	107.2	0	84.235	0	84.235	0
59.8043_29.82	0	0	0	0	0	31.163	0	31.163	0	0	0	0	151.02	0	151.02	0
59.8043_23.53	0	0	0	0	0	0	0	0	125.38	0	0	0	120.81	0	120.81	0
59.8044_15.93	214.92	0	0	100.93	0	157.09	0	157.09	0	0	0	0	0	0	0	0
59.8044_19.74	0	0	0	62.609	0	297.53	0	297.53	0	0	0	0	0	0	0	0
59.8044_18.23	0	0	0	0	0	0	0	0	0	0	0	0	0	0	0	0
59.8044_26.93	139	0	0	0	0	0	0	0	0	0	0	0	0	0	0	0
59.8045_2.59	59.592	19.163	136.84	59.769	72.548	0	72.548	0	0	0	0	0	6.0812	0	6.0812	0
59.8045_4.95	0	0	0	0	0	0	0	0	0	0	0	0	0	0	0	0
59.8045_21.98	0	0	0	0	0	0	0	0	0	0	0	0	0	0	0	0
59.8045_20.70	0	0	0	0	0	0	0	0	0	0	0	0	0	0	0	0
59.8046_17.61	193.27	0	102.72	185.98	88.371	235.56	88.371	235.56	74.821	0	0	109.41	70.995	126.42	70.995	126.42
59.8046_24.84	347.37	0	0	288.96	0	0	0	0	0	0	0	180.93	0	0	0	0
59.8046_28.73	0	0	0	9.4927	14.473	0	14.473	0	0	0	255.79	35.606	61.486	0	61.486	0
59.8047_6.56	72.582	0	0	0	144.98	0	144.98	0	212.19	129.49	142.74	0	0	320.51	0	320.51
59.8048_18.80	0	0	0	0	0	0	0	0	0	0	0	0	0	0	0	0
59.8048_7.37	0	144.86	16.059	0	36.059	0	36.059	0	211.33	0	129.32	252.13	36.451	92.185	36.451	92.185
59.8048_11.73	0	0	53.321	73.216	0	0	0	0	0	0	435.12	0	350.06	195.51	350.06	195.51
59.8048_4.39	281.91	162.4	35.356	170.4	107.34	84.132	107.34	84.132	0	0	332.59	0	72.785	0	72.785	0
59.8048_29.23	229.11	0	24.848	111.07	128.53	118.01	128.53	118.01	0	0	0	0	0	0	0	0
59.8048_3.27	200.91	0	0	82.386	0	199.61	0	199.61	492.67	95.031	126.9	188.65	106.86	380.08	106.86	380.08
59.8049_27.63	332.57	0	0	84.075	56.331	187.49	56.331	187.49	377.21	33.539	0	41.793	43.863	126.13	43.863	126.13
59.8049_14.14	213.52	60.188	0	152.36	0	46.456	0	46.456	194.66	0	227.17	0	474.16	19.681	474.16	19.681
59.8049_26.11	0	97.263	0	0	0	155.49	0	155.49	0	0	0	0	267.68	156.06	267.68	156.06
59.8050_9.79	0	0	231.91	0	125.23	172.73	125.23	172.73	0	110.69	41.477	31.456	0	235.46	0	235.46
59.8050_22.49	183.66	0	0	157.02	145.51	564.11	145.51	564.11	309.04	0	352.29	0	119.32	0	119.32	0
59.8050_15.39	0	0	74.948	0	42.51	149.27	42.51	149.27	226.39	19.162	252.83	0	0	0	0	0
59.8050_10.72	358.05	0	199.1	175.51	250.32	165.85	250.32	165.85	0	134.95	0	369.52	0	144.51	0	144.51
59.8050_8.82	0	0	0	28.451	99.218	124.12	99.218	124.12	530.55	0	133.27	162.45	0	0	0	0
59.8050_26.76	0	0	0	0	0	114.66	0	114.66	395.74	0	274.13	301	0	0	0	0
59.8051_5.17	0	261.04	105.8	9.9028	57.35	0	57.35	0	0	55.064	0	124.21	0	155.72	0	155.72
59.8051_29.83	0	381.33	0	34.282	0	35.248	0	35.248	0	0	0	0	0	23.483	0	23.483
59.8052_21.86	35.636	856.95	163.2	351.88	0	0	0	0	232.96	0	0	248.03	252.39	207.58	252.39	207.58
59.8053_5.81	0	0	64.707	0	0	297.2	0	297.2	0	65.718	0	0	0	0	0	0
59.8053_12.73	0	0	0	0	82.832	0	82.832	0	0	0	0	0	0	137.77	0	137.77
59.8053_14.82	128.03	903.38	122.47	92.32	17.445	69.937	17.445	69.937	0	112.78	0	0	0	221.68	0	221.68
59.8053_19.43	0	0	175.53	0	0	0	0	0	182.1	0	0	260.93	173.79	95.526	173.79	95.526
59.8053_3.84	0	232.56	60.454	0	0	0	0	0	0	97.027	0	0	0	0	0	0
59.8053_1.60	0	24.285	0	33.546	17.845	0	17.845	0	0	15.891	0	4.0488	0	6.3963	0	6.3963
59.8054_16.05	0	0	0	0	0	0	0	0	0	0	0	0	0	0	0	0
59.8054_18.65	0	274.37	0	103.44	0	0	0	0	264.17	217.38	162.07	108.75	171.09	343.55	171.09	343.55
59.8054_8.07	196.06	447.88	0	73.195	0	194.16	0	194.16	22.257	258.37	0	35.288	0	52.528	0	52.528
59.8054_12.00	0	0	0	128.19	33.413	163.92	33.413	163.92	175.9	49.758	0	0	0	127.38	0	127.38
59.8055_23.15	296.67	458.68	106.14	0	0	0	0	0	0	225.23	206.02	135.41	0	241.87	0	241.87
59.8055_20.51	755.18	0	311.51	0	0	0	0	0	79.988	345.42	319.68	0	0	188.96	0	188.96
59.8055_24.00	0	0	179.62	0	185.83	397.47	185.83	397.47	0	111.06	0	0	88.591	166.34	88.591	166.34
59.8055_25.55	0	0	67.812	346.07	0	0	0	0	0	157.3	0	103.28	0	0	0	0
59.8056_21.36	0	0	18.901	0	548.82	0	548.82	0	0	0	0	0	0	0	0	0
59.8056_16.80	0	521.42	109.19	0	27.41	0	27.41	0	150.68	0	0	405.57	156.87	146.3	156.87	146.3
59.8056_13.31	0	0	208.92	0	146.21	185.75	146.21	185.75	0	276.82	0	0	0	227.42	0	227.42
59.8056_27.32	0	233.76	38.705	0	522.4	0	522.4	0	0	15.077	0	0	61.347	219.31	61.347	219.31
59.8057_0.99	0	0	22.112	0	0	0	0	0	0	0	0	0	0	0	0	0
59.8057_10.72	0	0	0	0	0	0	0	0	0	0	0	0	0	0	0	0
59.8057_7.31	0	0	168.99	0	0	0	0	0	0	0	0	0	0	0	0	0
59.8058_2.88	0	0	0	0	0	0	0	0	0	0	0	0	0	0	0	0
59.8058_26.82	0	0	0	0	0	0	0	0	0	165.94	0	0	0	0	0	0
59.8058_29.92	0	0	106.14	0	0	0	0	0	0	155.35	140.09	136.31	0	250.74	0	250.74
59.8059_9.68	0	0	0	0	0	0	0	0	0	0	0	0	0	0	0	0
59.8059_17.68	0	0	0	0	0	0	0	0	103.11	210.34	460.74	97.241	0	0	0	0
59.8060_24.89	0	321.53	76.809	0	0	0	0	0	335.48	116.44	445.02	0	0	391.15	0	391.15
59.8061_19.28	0	0	0	0	0	0	0	0	0	20.793	0	0	0	0	0	0
59.8061_14.54	0	0	0	0	0	0	0	0	0	0	0	0	0	0	0	0
59.8061_15.49	0	0	8.2546	0	188.87	0	188.87	0	0	88.751	110.04	0	0	0	0	0
59.8063_23.23	0	0	0	0	0	0	0	0	0	0	0	0	0	0	0	0
59.8065_26.67	0	0	221.66	0	0	0	0	0	0	0	0	0	0	0	0	0
59.8066_7.34	0	0	0	0	0	0	0	0	0	0	0	0	0	0	0	0
59.8067_14.30	0	0	0	0	0	0	0	0	0	0	0	0	0	0	0	0
59.8069_17.93	0	0	0	0	0	0	0	0	0	0	0	0	0	0	0	0
59.9743_1.62	0	0	42.649	39.097	47.336	0	47.336	0	0	44.162	0	0	51.68	43.07	51.68	43.07
59.9874_2.27	0	0	0	0	0	0	0	0	0	0	0	0	0	0	0	0
59.9880_21.77	0	0	0	0	0	0	0	0	0	0	0	0	0	0	0	0
59.9881_23.52	0	0	0	0	0	0	0	0	0	0	0	0	0	0	0	0
59.9882_2.00	0	0	623.04	242.26	460.28	0	460.28	0	0	0	0	0	434.77	0	434.77	0
59.9883_18.75	0	0	0	0	0	0	0	0	0	0	0	0	0	0	0	0
59.9883_1.03	3678.4	3181.6	0	3334.5	2086.1	350.75	2086.1	350.75	1048.6	0	785.45	2725.5	2473.2	349.17	2473.2	349.17
59.9883_29.45	0	0	0	0	0	0	0	0	0	0	0	0	0	0	0	0
59.9884_24.99	0	0	0	0	0	0	0	0	0	0	0	0	0	0	0	0
59.9884_3.87	0	0	0	0	0	30523	0	30523	0	0	0	0	53064	0	53064	0
59.9884_22.42	0	0	0	0	0	0	0	0	0	0	0	0	269080	0	269080	0
59.9885_17.40	0	0	0	0	0	0	0	0	0	0	0	0	0	0	0	0
59.9885_3.07	0	0	0	0	0	0	0	0	0	0	0	0	0	0	0	0
59.9886_19.90	0	0	0	0	0	383490	0	383490	0	0	0	0	0	0	0	0
59.9886_28.12	0	0	0	7157.6	0	7168.6	0	7168.6	0	0	0	0	0	0	0	0
59.9886_14.66	0	0	0	0	0	0	0	0	0	0	0	0	0	0	0	0
59.9887_22.95	0	0	0	0	0	0	0	0	0	0	0	0	0	0	0	0
59.9888_27.47	560880	0	0	0	0	0	0	0	0	0	0	0	0	0	0	0
59.9889_17.92	0	0	0	0	0	0	0	0	0	0	0	338650	0	0	0	0
59.9889_13.77	0	0	0	0	0	0	0	0	0	0	0	0	0	0	0	0
59.9889_11.85	0	0	0	0	0	0	0	0	0	0	0	0	0	0	0	0
59.9890_24.29	0	0	0	0	0	0	0	0	0	0	0	0	0	0	0	0
59.9890_29.39	0	37745	0	14951	0	19868	0	19868	0	17409	0	23322	17074	39489	17074	39489
59.9891_1.03	0	0	2458.3	0	0	0	0	0	0	2051.9	0	0	0	1383.5	0	1383.5
59.9891_26.20	0	0	0	0	0	0	0	0	0	0	0	0	0	479160	0	479160
59.9891_26.89	0	0	0	0	0	0	0	0	0	0	0	0	0	0	0	0
59.9892_20.51	0	0	0	0	0	0	0	0	463690	0	0	0	0	0	0	0
59.9892_1.94	0	0	0	762.89	0	0	0	0	1396.2	897.15	0	0	0	0	0	0
59.9892_5.70	0	0	0	336620	0	0	0	0	0	0	0	0	0	0	0	0
59.9892_28.23	0	0	0	0	6282.2	0	6282.2	0	37038	6089.3	39692	0	8306.5	0	8306.5	0
59.9892_19.57	0	0	337410	0	0	0	0	0	0	0	463120	0	0	0	0	0
59.9892_9.48	0	0	0	0	325820	0	325820	0	0	0	0	0	0	0	0	0
59.9893_16.40	0	0	0	0	0	0	0	0	0	0	0	0	0	0	0	0
59.9893_5.09	0	0	0	0	0	0	0	0	0	0	0	0	0	0	0	0
59.9893_21.48	0	509490	0	0	0	0	0	0	0	0	0	0	0	0	0	0
59.9894_29.94	0	0	23649	0	15123	0	15123	0	0	0	0	0	0	0	0	0
59.9895_18.47	0	0	0	0	0	0	0	0	0	0	0	0	0	0	0	0
59.9896_17.22	0	0	0	0	0	0	0	0	0	341440	0	0	0	0	0	0
59.9901_11.84	0	0	0	0	0	0	0	0	0	0	0	0	0	0	0	0
60.8094_1.50	8.6034	0	20.875	0	14.764	0	14.764	0	18.638	0	7.8185	10.815	16.133	0	16.133	0
60.9938_13.42	0	0	0	0	0	0	0	0	0	0	0	0	0	0	0	0
60.9942_23.57	0	0	0	0	0	0	0	0	0	0	0	0	0	0	0	0
60.9943_24.12	0	0	0	0	0	0	0	0	0	0	0	0	0	0	0	0
60.9943_18.23	0	0	0	0	0	0	0	0	0	0	0	0	0	0	0	0
60.9944_15.64	0	0	0	0	0	0	0	0	0	0	0	0	0	0	0	0
60.9944_25.55	0	0	0	0	0	0	0	0	0	0	0	0	0	0	0	0
60.9946_29.70	0	0	0	0	0	0	0	0	0	0	0	0	0	0	0	0
60.9946_9.70	0	0	0	0	0	0	0	0	0	0	0	0	0	0	0	0
60.9947_8.23	7479.2	0	0	0	0	0	0	0	6409.4	0	0	0	0	0	0	0
60.9947_1.19	0	0	0	0	0	0	0	0	0	0	0	0	0	0	0	0
60.9947_22.42	0	0	0	0	0	0	0	0	0	0	0	2018.7	1912	0	1912	0
60.9947_13.98	0	0	0	401.88	0	0	0	0	0	0	0	0	0	0	0	0
60.9947_24.90	0	0	0	795.23	0	0	0	0	0	0	0	0	0	0	0	0
60.9948_4.40	6533.4	0	0	0	0	0	0	0	0	0	0	0	1327.6	0	1327.6	0
60.9948_7.50	0	0	0	0	0	0	0	0	0	0	0	0	0	0	0	0
60.9948_21.52	0	0	0	0	0	0	0	0	0	0	0	0	0	0	0	0
60.9948_26.46	0	0	0	938.22	0	0	0	0	0	0	1146.3	0	0	1840.9	0	1840.9
60.9948_14.66	0	0	0	0	0	0	0	0	0	0	0	0	2549.9	0	2549.9	0
60.9949_11.50	0	0	0	0	0	0	0	0	0	0	0	0	0	0	0	0
60.9949_20.58	0	0	0	0	0	0	0	0	0	0	0	0	0	0	0	0
60.9949_23.16	1794.3	3023.7	819.04	0	0	0	0	0	2256.7	0	394.38	0	0	0	0	0
60.9949_2.12	0	0	0	0	125.83	0	125.83	0	0	0	0	0	727.98	0	727.98	0
60.9949_24.29	0	1637.2	0	2103.8	0	0	0	0	0	0	0	1550.8	0	0	0	0
60.9950_16.97	0	0	0	0	0	0	0	0	0	0	0	0	0	0	0	0
60.9950_12.03	0	0	0	0	0	841.06	0	841.06	0	0	0	10995	0	812.49	0	812.49
60.9951_19.95	0	0	0	2854.9	0	2282.5	0	2282.5	1111.3	0	2721.9	0	2566.1	1298.7	2566.1	1298.7
60.9951_5.02	0	0	0	2490.9	0	0	0	0	0	0	0	0	0	0	0	0
60.9951_27.69	8513.7	0	0	0	0	0	0	0	0	0	0	0	0	0	0	0
60.9952_6.96	0	0	0	0	0	0	0	0	2998.4	0	0	0	0	0	0	0
60.9952_29.94	0	0	0	0	0	0	0	0	0	0	0	128	0	0	0	0
60.9952_11.00	0	0	5935.9	0	0	13682	0	13682	0	0	0	0	0	0	0	0
60.9953_18.65	4955.3	1071.5	0	0	0	0	0	0	1931.3	0	0	2938.9	0	1237.1	0	1237.1
60.9953_12.69	1917.8	2003.3	0	0	0	0	0	0	2242.6	0	0	0	0	1111.8	0	1111.8
60.9953_27.05	0	1707.6	0	607.65	1131.3	0	1131.3	0	0	0	692.37	1720.3	5017.4	0	5017.4	0
60.9954_10.34	0	0	0	0	0	0	0	0	0	0	14288	0	8071.4	0	8071.4	0
60.9954_16.29	0	0	4944.6	0	0	0	0	0	2395.5	0	0	0	0	0	0	0
60.9954_13.92	0	572.21	0	0	1139.1	0	1139.1	0	115.26	0	3426.8	0	0	875.19	0	875.19
60.9954_6.22	0	5869.1	4554	7481.2	0	0	0	0	0	0	0	0	0	0	0	0
60.9954_4.29	0	0	0	0	0	0	0	0	0	0	0	0	0	0	0	0
60.9954_17.70	0	980.42	0	0	1492.1	4097.1	1492.1	4097.1	0	0	1422.3	0	0	1139.4	0	1139.4
60.9955_21.33	0	812.91	0	1515.8	0	0	0	0	849.51	0	711.77	0	0	2415.8	0	2415.8
60.9955_15.65	1687.8	1851	0	1242.5	0	0	0	0	0	0	0	0	0	1823	0	1823
60.9955_2.82	0	0	0	0	1926.2	0	1926.2	0	3284.7	0	0	0	0	0	0	0
60.9955_26.05	0	0	0	0	0	0	0	0	0	0	0	0	0	0	0	0
60.9955_9.65	0	0	0	0	0	0	0	0	0	0	0	0	0	13319	0	13319
60.9955_22.51	0	0	0	0	5209.6	1555.5	5209.6	1555.5	845.98	0	1026.8	0	0	0	0	0
60.9956_24.13	0	0	839.55	0	0	0	0	0	434.21	2549	0	0	0	1577	0	1577
60.9956_8.74	0	8186.2	0	0	8217.2	0	8217.2	0	0	0	0	0	0	0	0	0
60.9956_24.96	0	513.03	0	0	1206	0	1206	0	0	1669.9	1853.9	0	0	0	0	0
60.9956_23.28	0	0	0	0	0	0	0	0	0	0	0	0	0	0	0	0
60.9957_14.73	0	0	911.06	0	0	0	0	0	0	642.4	0	1129.1	0	0	0	0
60.9957_1.65	3156.8	2942	189.85	3427.6	3405.6	3230.9	3405.6	3230.9	204.02	2604.6	183.18	260.52	3188.9	192.82	3188.9	192.82
60.9957_19.85	0	940.46	0	0	0	0	0	0	0	3762.8	0	0	0	0	0	0
60.9958_29.11	0	0	0	2562.5	0	0	0	0	0	0	0	0	0	0	0	0
60.9958_29.69	0	0	837.23	0	863.96	0	863.96	0	0	592.56	0	0	0	0	0	0
60.9959_7.99	0	0	0	0	0	0	0	0	0	0	0	0	0	0	0	0
60.9959_19.24	0	0	0	0	0	0	0	0	0	0	0	0	0	0	0	0
60.9959_1.08	0	0	0	0	0	0	0	0	0	0	0	0	0	0	0	0
60.9959_28.44	0	0	0	0	2912.4	8579.4	2912.4	8579.4	5952.3	0	4295.7	2722.2	0	5398.7	0	5398.7
60.9960_11.78	0	0	0	0	0	0	0	0	0	8912.7	0	0	0	0	0	0
60.9961_27.64	0	4155.3	0	0	0	0	0	0	0	3911.3	0	0	0	0	0	0
60.9962_14.19	0	0	0	0	0	0	0	0	0	0	0	0	0	0	0	0
60.9965_1.59	0	0	3113.1	0	0	0	0	0	3156.2	3240	2897.3	3105.6	0	3229.5	0	3229.5
60.9966_28.73	0	0	4905.9	0	0	0	0	0	0	0	0	0	0	0	0	0
61.8009_27.68	0	0	0	0	0	0	0	0	0	0	0	0	16.565	0	16.565	0
61.8015_27.66	5.309	0	0	0	0	0	0	0	0	0	0	0	0	0	0	0
61.8023_27.66	0	0	0	0	0	0	0	0	0	0	0	0	0	0	0	0
61.9898_11.16	0	0	0	0	0	0	0	0	0	0	0	0	0	0	0	0
61.9898_1.38	0	0	0	0	0	0	0	0	0	0	109.82	0	0	0	0	0
61.9900_2.18	0	0	0	0	0	20.271	0	20.271	0	0	0	0	0	0	0	0
61.9900_7.95	0	0	0	0	0	0	0	0	0	0	0	0	0	0	0	0
61.9902_27.22	0	0	0	0	0	0	0	0	0	0	0	0	0	0	0	0
61.9904_17.98	0	0	0	0	0	0	0	0	0	0	0	0	0	0	0	0
61.9904_29.79	0	0	0	0	0	0	0	0	0	0	0	0	0	0	0	0
61.9904_28.63	0	0	0	0	0	0	0	0	0	0	0	0	1413.6	0	1413.6	0
61.9906_12.00	0	0	0	0	0	0	0	0	0	0	0	0	0	0	0	0
61.9906_1.36	233.01	294.18	149.53	191.9	161.08	420.91	161.08	420.91	539.03	303.11	473.41	138.65	156	310.2	156	310.2
61.9906_16.82	0	0	0	0	0	0	0	0	0	0	0	0	0	0	0	0
61.9906_27.98	0	0	0	0	0	0	0	0	0	0	0	0	0	0	0	0
61.9907_2.15	0	0	0	0	0	0	0	0	0	111.78	0	0	0	0	0	0
61.9907_8.24	0	0	0	5471.6	0	0	0	0	0	0	0	0	2663.8	0	2663.8	0
61.9907_3.66	0	0	0	1992.7	0	1826.3	0	1826.3	0	0	2851.4	0	0	0	0	0
61.9907_11.23	0	0	0	0	0	0	0	0	0	0	0	0	0	0	0	0
61.9908_6.21	0	0	0	0	0	0	0	0	0	0	730.58	0	0	0	0	0
61.9908_13.41	0	0	0	0	0	0	0	0	0	0	0	0	0	0	0	0
61.9908_10.70	0	0	0	0	0	4039.3	0	4039.3	0	0	0	0	0	0	0	0
61.9908_5.24	0	0	0	0	0	0	0	0	3575.5	0	0	0	0	0	0	0
61.9908_15.71	0	0	0	0	0	0	0	0	0	0	1481.4	0	0	0	0	0
61.9909_21.52	0	0	0	2815.5	0	1940.8	0	1940.8	0	0	589.4	0	3248	754.47	3248	754.47
61.9909_4.64	0	0	0	0	0	2443.4	0	2443.4	0	0	0	0	0	0	0	0
61.9910_6.80	0	0	0	0	1572.9	0	1572.9	0	641.13	0	0	0	0	0	0	0
61.9910_29.82	3083.1	0	0	528.58	0	0	0	0	0	0	0	0	0	0	0	0
61.9910_19.67	0	0	0	434.18	0	4523.8	0	4523.8	0	0	0	0	0	0	0	0
61.9910_19.00	0	0	0	1190.8	0	0	0	0	2881	0	0	4667.5	0	0	0	0
61.9910_22.92	790.15	0	0	0	0	384.28	0	384.28	0	0	1161.1	0	1161.7	0	1161.7	0
61.9911_26.61	0	0	0	0	0	0	0	0	0	0	1719.6	0	0	0	0	0
61.9911_9.09	0	0	0	0	0	0	0	0	4930.3	0	0	0	2655.2	0	2655.2	0
61.9911_7.54	0	7042.8	0	0	0	0	0	0	0	0	0	0	0	0	0	0
61.9911_18.30	0	0	0	0	0	0	0	0	0	0	0	0	0	0	0	0
61.9911_24.59	2467.3	2719.5	0	0	3036	1528	3036	1528	1329.2	0	696.22	731.85	0	0	0	0
61.9912_29.01	0	2961.9	0	0	1000.9	2360.1	1000.9	2360.1	0	1945.8	2501.6	1311.6	0	0	0	0
61.9912_2.67	2040.6	0	0	0	0	0	0	0	0	327.6	0	0	0	2204.4	0	2204.4
61.9912_12.12	0	0	2239.7	0	1874.8	0	1874.8	0	2811.1	0	0	945.72	356.43	0	356.43	0
61.9913_12.64	1226.8	8470.1	0	0	0	0	0	0	0	0	0	0	237.79	0	237.79	0
61.9913_22.18	0	0	0	0	0	0	0	0	1024.7	0	0	0	0	0	0	0
61.9914_3.30	0	0	331.86	0	0	0	0	0	0	0	0	0	1734.1	0	1734.1	0
61.9914_20.91	0	0	0	0	0	0	0	0	0	0	0	0	0	0	0	0
61.9914_11.35	0	0	0	0	0	2108.3	0	2108.3	0	0	7113.2	0	0	0	0	0
61.9914_8.49	0	0	0	0	0	0	0	0	0	0	0	0	0	0	0	0
61.9914_9.62	0	0	0	0	0	0	0	0	0	0	0	0	0	0	0	0
61.9914_17.74	12073	0	1281.5	2575.4	0	0	0	0	2775.7	0	0	0	1043.3	0	1043.3	0
61.9914_25.55	0	0	0	0	0	0	0	0	0	0	0	0	0	0	0	0
61.9915_6.30	0	0	0	0	0	0	0	0	0	0	0	0	0	2679.2	0	2679.2
61.9915_20.25	0	0	0	0	0	0	0	0	2285.8	0	6481.9	0	0	2352.7	0	2352.7
61.9915_27.68	3344.9	3160.2	5107.4	3735.7	3575.1	2586.4	3575.1	2586.4	3700	5400.8	1942	3404.8	5083	5120.9	5083	5120.9
61.9915_13.90	0	0	815.21	1594.7	0	0	0	0	0	0	1610.4	0	0	872.62	0	872.62
61.9915_4.45	0	0	991.17	0	0	0	0	0	0	0	0	0	0	0	0	0
61.9916_23.64	0	0	1569.7	0	0	399.08	0	399.08	0	0	0	1997.1	0	2982	0	2982
61.9916_16.12	0	14653	1432.2	0	2166.2	592.11	2166.2	592.11	0	0	0	1541.8	2620.8	1464.7	2620.8	1464.7
61.9916_1.36	0	0	0	0	0	0	0	0	119.5	124.07	0	167.88	0	411.88	0	411.88
61.9916_2.13	0	0	315.1	0	324.22	0	324.22	0	0	0	0	0	0	0	0	0
61.9917_14.42	0	0	0	0	0	1792	0	1792	211.02	1000.5	0	0	0	0	0	0
61.9917_17.17	0	0	0	0	0	0	0	0	0	5406.7	0	0	0	5625.5	0	5625.5
61.9918_3.86	0	0	0	0	1431	0	1431	0	0	1275.9	0	0	0	0	0	0
61.9918_22.98	0	0	0	0	0	0	0	0	0	0	0	0	0	0	0	0
61.9918_26.26	0	0	0	1910.8	0	0	0	0	2457.1	0	1670.4	0	0	1069.5	0	1069.5
61.9918_24.81	0	0	0	0	0	0	0	0	0	0	0	0	0	0	0	0
61.9919_26.94	0	0	0	0	0	0	0	0	0	0	0	0	0	0	0	0
61.9919_7.02	0	0	0	0	0	0	0	0	0	0	0	0	0	0	0	0
61.9920_29.95	0	0	230.26	0	0	0	0	0	0	0	0	0	0	0	0	0
61.9920_10.17	10799	0	3585.5	0	3744.4	0	3744.4	0	0	6612.2	0	7615.3	0	7335.4	0	7335.4
61.9921_19.75	0	0	2196.4	0	0	0	0	0	0	0	0	0	0	0	0	0
61.9921_20.98	0	0	0	0	249.5	0	249.5	0	0	0	0	0	0	0	0	0
61.9921_18.74	0	0	0	0	2405.6	0	2405.6	0	0	0	0	0	0	0	0	0
61.9921_27.67	0	0	0	0	0	0	0	0	0	0	0	0	0	0	0	0
63.9646_10.28	0	4.2888	15.229	0	0	3.3022	0	3.3022	4.1256	11.059	11.346	5.7402	11.349	5.1319	11.349	5.1319
66.0001_27.64	0	0	0	4.7923	0	53.373	0	53.373	17.099	0	15.553	3.9104	13.983	4.0282	13.983	4.0282
66.0026_27.64	0	2.0871	0	0	0	0	0	0	0	0	0	3.4288	0	0	0	0
66.0039_27.65	0	0	0	0	0	0	0	0	0	0	0	0	0	0	0	0
66.0055_27.64	0	0	0	0	0	0	0	0	0	50.379	0	0	0	0	0	0
66.0105_27.66	0	0	0	0	0	0	0	0	0	0	0	9.649	2.7672	0	2.7672	0
66.0114_27.64	0	8.123	0	0	5.6407	0	5.6407	0	0	0	0	0	0	0	0	0
66.0122_27.62	0	0	5.7924	15.754	0	0	0	0	13.574	0	15.601	0	16.257	14.542	16.257	14.542
68.9994_10.53	0	0	0	0	0	0	0	0	0	0	0	2.9277	0	0	0	0
69.0118_1.66	0	0	0	0	0	0	0	0	0	0	0	0	0	0	0	0
71.0147_27.70	0	0	0	0	0	2.9213	0	2.9213	3.6404	0	0	0	20.251	0	20.251	0
71.0150_1.53	80.882	64.587	69.71	62.327	66.919	54.628	66.919	54.628	57.063	53.065	49.036	60.281	0	41.042	0	41.042
71.0155_27.65	24.892	26.891	4.8016	0	23.487	2.3358	23.487	2.3358	0	19.189	26.74	22.558	0	36.883	0	36.883
71.0163_27.66	0	0	23.933	0	0	0	0	0	2.2736	0	0	0	0	0	0	0
72.9942_1.23	0	0	0	7.1088	6.8872	0	6.8872	0	7.745	3.5786	0	2.2835	0	7.2874	0	7.2874
73.0167_7.49	0	0	0	0	0	0	0	0	0	0	0	0	5.4314	11.69	5.4314	11.69
73.0170_15.19	0	0	0	0	0	0	0	0	45.116	0	0	98.446	22.025	0	22.025	0
73.0173_20.52	0	0	0	0	0	0	0	0	22.554	0	0	0	0	0	0	0
73.0176_10.25	0	0	17.148	60.545	21.905	0	21.905	0	140.61	0	12.692	0	60.257	0	60.257	0
73.0177_13.53	22.682	30.797	0	121.41	8.4259	8.5505	8.4259	8.5505	70.613	0	61.443	57.185	76.205	0	76.205	0
73.0178_11.56	105.77	38.325	0	53.955	0	0	0	0	0	0	0	0	0	0	0	0
73.0178_19.34	0	0	0	45.433	0	0	0	0	0	0	0	30.603	42.638	0	42.638	0
73.0178_18.51	0	0	0	0	0	0	0	0	0	0	0	0	0	0	0	0
73.0179_22.55	83.988	0	0	0	0	18.427	0	18.427	0	0	0	0	21.287	60.656	21.287	60.656
73.0180_27.68	0	0	0	0	0	0	0	0	14.571	11.179	29.951	112.3	75.503	4.4367	75.503	4.4367
73.0180_8.50	71.084	0	8.3234	120.85	0	63.204	0	63.204	0	0	143.39	56.702	40.602	0	40.602	0
73.0181_24.64	127.57	10.003	176.93	45.99	71.518	97.55	71.518	97.55	115.29	91.061	110.71	55.534	29.215	129.54	29.215	129.54
73.0182_21.81	63.932	36.677	0	0	15.044	94.871	15.044	94.871	0	0	0	22.204	52.3	32.647	52.3	32.647
73.0182_5.92	11.933	11.669	0	0	10.296	119.75	10.296	119.75	0	0	0	0	0	0	0	0
73.0182_25.38	29.837	85.105	0	72.822	55.308	77.357	55.308	77.357	31.958	0	108.89	60.97	81.505	52.207	81.505	52.207
73.0182_17.42	96.607	0	0	0	11.512	10.995	11.512	10.995	125.73	68.204	128.87	44.008	47.62	76.801	47.62	76.801
73.0182_12.22	82.577	32.094	9.5614	0	36.925	0	36.925	0	41.149	0	0	0	126.53	13.215	126.53	13.215
73.0182_14.75	34.153	21.201	18.235	41.886	0	75.03	0	75.03	24.834	0	56.972	61.795	77.719	88.069	77.719	88.069
73.0183_23.84	0	98.445	0	0	33.272	22.548	33.272	22.548	71.777	83.01	23.507	67.347	122.48	54.828	122.48	54.828
73.0184_10.78	111.63	52.544	0	35.963	0	127.28	0	127.28	36.556	118.78	106.75	0	0	99.099	0	99.099
73.0184_12.80	38.768	57.843	40.218	0	58.659	65.558	58.659	65.558	86.268	0	84.186	27.006	23.592	98.288	23.592	98.288
73.0185_20.89	203.23	134.56	141.65	175.42	146.68	170.01	146.68	170.01	175.06	104.49	146.9	235.9	169.9	122.18	169.9	122.18
73.0185_23.23	0	21.028	0	89.606	95.94	0	95.94	0	0	29.906	83.005	105.51	24.814	22.529	24.814	22.529
73.0186_16.82	96.271	53.983	76.566	32.383	8.3582	50.239	8.3582	50.239	15.377	0	55.586	30.185	70.394	20.024	70.394	20.024
73.0186_11.72	0	60.321	0	103.38	49.809	28.83	49.809	28.83	61.45	55.362	169.19	168.07	91.691	0	91.691	0
73.0187_26.90	161.21	41.647	20.967	158.2	96.827	156.71	96.827	156.71	122.23	163.05	86.327	97.607	50.225	66.718	50.225	66.718
73.0187_18.83	98.237	261.99	155.03	167.46	207.52	112.17	207.52	112.17	28.518	112.48	112.94	69.839	96.294	103.34	96.294	103.34
73.0188_15.41	63.411	75.973	31.936	41.969	131	0	131	0	16.348	77.943	0	0	59.436	72.953	59.436	72.953
73.0188_16.12	29.36	32.629	64.188	22.02	0	120.77	0	120.77	101	148.02	92.723	19.543	47.58	110.82	47.58	110.82
73.0189_7.30	29.082	0	37.751	6.0419	0	51.259	0	51.259	21.709	102.92	45.877	23.01	0	38.909	0	38.909
73.0189_9.21	89.671	50.169	23.693	0	72.968	0	72.968	0	106.89	0	48.497	69.211	45.582	97.665	45.582	97.665
73.0190_5.68	6.9149	22.755	22.197	5.2233	9.8141	0	9.8141	0	63.519	18.957	17.48	33.244	35.798	6.9892	35.798	6.9892
73.0190_22.54	45.864	56.093	88.434	28.252	53.021	93.923	53.021	93.923	159.82	30.795	179.06	0	104.01	36.709	104.01	36.709
73.0190_24.68	0	0	0	0	0	0	0	0	0	0	0	0	0	0	0	0
73.0191_27.66	53.937	23.647	12.45	6.1907	16.068	21.816	16.068	21.816	34.447	11.543	0	0	32.795	31.239	32.795	31.239
73.0192_13.53	0	22.901	40.726	0	0	0	0	0	0	0	0	0	0	0	0	0
73.0195_12.91	0	0	58.946	0	0	3.7474	0	3.7474	0	154.86	0	63.207	0	53.606	0	53.606
73.0202_14.15	13.166	0	18.911	0	41.501	0	41.501	0	0	48.761	0	0	0	0	0	0
73.0256_27.74	0	0	0	0	0	0	0	0	0	0	0	0	0	0	0	0
73.0295_1.20	0	0	0	0	0	0	0	0	0	0	0	0	0	0	0	0
73.0306_1.22	0	0	0	0	0	0	0	0	0	0	0	0	0	0	0	0
73.0312_27.62	80.617	87.867	0	66.932	0	93.846	0	93.846	9.0154	75.285	0	0	87.615	0	87.615	0
73.0315_1.25	64.102	57.867	50.872	44.517	2.2955	138.15	2.2955	138.15	0	61.47	14.31	17.699	23.454	82.961	23.454	82.961
73.0319_4.51	0	0	3.1149	1.6526	0	0	0	0	0	1.6969	2.5015	0	0	1.1322	0	1.1322
73.0320_27.65	0	0	0	0	102.16	0	102.16	0	97.683	0	81.231	24.138	0	96.492	0	96.492
73.0328_27.66	0	0	91.442	0	0	0	0	0	0	0	5.7476	0	0	0	0	0
74.0263_1.41	35.628	35.207	28.464	22.242	0	13.612	0	13.612	44.896	40.121	30.88	33.733	45.492	42.428	45.492	42.428
74.0264_5.26	0	3.3863	0	0	0	0	0	0	0	1.9898	4.8156	0	8.2379	0	8.2379	0
74.0355_1.25	0	0	0	0	0	0	0	0	0	0	0	0	0	0	0	0
74.9913_3.74	0	1.8421	0	0	0	0	0	0	0	0	0	0	0	0	0	0
74.9917_2.85	0	0	0	0	142.5	15.879	142.5	15.879	0	71.771	0	0	0	0	0	0
74.9926_2.70	132.32	135.95	106.98	0	0	362.28	0	362.28	189.6	0	136.39	0	69.743	159.34	69.743	159.34
74.9927_3.50	0	0	0	117.13	0	0	0	0	1.9159	0	0	14.81	0	0	0	0
76.9702_11.08	0	0	0	0	0	0	0	0	0	0	0	0	0	0	0	0
76.9704_1.19	0	0	0	0	0	0	0	0	0	0	95.267	0	0	0	0	0
76.9706_5.06	0	0	0	0	0	0	0	0	0	0	0	0	0	0	0	0
76.9709_7.65	223.83	0	0	0	0	0	0	0	0	0	0	0	0	0	0	0
76.9710_3.53	72.039	376.26	307.52	602.16	0	195.74	0	195.74	479.83	0	254.29	701.01	694.2	0	694.2	0
76.9712_10.34	0	0	0	0	0	0	0	0	0	0	0	0	0	0	0	0
76.9712_11.36	252.38	141.66	0	269.68	649.9	166.23	649.9	166.23	414.58	408.5	312.67	44.393	340.25	99.824	340.25	99.824
76.9712_8.89	0	0	0	0	0	0	0	0	0	0	0	0	0	0	0	0
76.9713_13.28	7.419	87.507	4.8147	8.1812	0	41.43	0	41.43	10.744	0	24.683	13.924	20.337	0	20.337	0
76.9713_12.68	61.157	93.007	94.768	26.39	106.63	12.795	106.63	12.795	71.172	128.45	50	77.534	66.814	106.09	66.814	106.09
76.9715_28.88	339.96	421.5	0	0	0	0	0	0	0	0	0	134.82	123.08	0	123.08	0
76.9715_4.68	414.62	107.65	0	159.79	474	0	474	0	139.52	0	0	149.07	0	0	0	0
76.9715_5.21	0	0	0	65.284	0	0	0	0	0	0	0	0	0	0	0	0
76.9715_9.65	1253	0	0	0	286.61	717.93	286.61	717.93	183.63	0	1419.1	1390.9	0	0	0	0
76.9716_7.01	710.59	367.27	0	1923.1	0	2274.1	0	2274.1	0	0	0	0	0	506.44	0	506.44
76.9716_29.40	0	0	0	0	0	0	0	0	0	0	0	0	0	0	0	0
76.9716_6.03	0	0	0	29.365	401.65	0	401.65	0	499.38	0	535.02	35.987	0	214.62	0	214.62
76.9717_8.29	0	0	1774.5	0	1752	0	1752	0	1168.6	1587.8	0	0	1628.7	496.52	1628.7	496.52
76.9718_27.73	394.46	1191.9	0	0	2315.8	0	2315.8	0	986.76	0	652.67	1715.2	354.39	0	354.39	0
76.9718_3.77	0	227.1	428.65	0	501.84	315.58	501.84	315.58	425.41	925.5	691.78	0	0	957.74	0	957.74
76.9719_2.79	216.09	0	129.47	0	0	697.26	0	697.26	0	0	0	0	0	0	0	0
76.9720_29.93	0	0	233.11	224.94	488.32	0	488.32	0	0	70.413	385.17	92.739	165.29	517.14	165.29	517.14
76.9722_1.63	411.85	412.36	646.52	869.61	606.64	478.39	606.64	478.39	482.4	670.54	398.51	835.46	777.41	454.77	777.41	454.77
76.9722_12.07	0	0	0	0	0	0	0	0	0	30.141	116.35	0	0	0	0	0
76.9722_10.41	0	1432.5	913.54	0	0	0	0	0	0	0	0	662.64	229.63	394.31	229.63	394.31
76.9722_9.10	0	0	0	0	0	0	0	0	0	0	0	0	0	0	0	0
76.9724_28.76	747.78	0	2215.6	1967.7	0	2036.9	0	2036.9	402.9	301.49	298.87	0	694.08	788.55	694.08	788.55
76.9726_11.24	0	354.47	0	0	0	0	0	0	0	0	0	0	0	309.32	0	309.32
76.9726_5.86	0	331.41	0	0	0	0	0	0	0	827.93	0	275.32	0	439.98	0	439.98
76.9727_27.74	0	0	0	0	0	0	0	0	0	1987	0	0	0	0	0	0
76.9885_22.00	56.911	0	0	0	0	0	0	0	31.602	0	0	92.39	68.846	0	68.846	0
76.9887_1.17	13.582	13.55	0	14.927	8.1835	0	8.1835	0	0	0	0	0	11.1	0	11.1	0
76.9893_19.25	56.936	45.693	29.229	0	14.499	42.735	14.499	42.735	48.039	36.185	75.259	46.722	76.405	57.592	76.405	57.592
76.9894_27.53	66.235	143.32	0	0	14.058	30.114	14.058	30.114	132.01	34.985	76.785	8.7157	79.904	23.441	79.904	23.441
76.9895_7.69	54.127	0	0	373.3	0	0	0	0	0	247.02	0	0	0	0	0	0
76.9895_25.84	77.155	121.86	25.633	63.468	58.6	146.85	58.6	146.85	78.278	51.992	75.276	79.715	92.929	78.989	92.929	78.989
76.9896_22.46	0	43.925	0	153.8	22.986	63.53	22.986	63.53	75.53	0	93.724	88.903	202.91	63.451	202.91	63.451
76.9897_9.56	164.1	0	32.206	0	0	160.05	0	160.05	0	0	0	0	0	0	0	0
76.9899_12.68	83.36	49.752	65.89	52.477	59.939	0	59.939	0	96.578	15.483	94.113	61.06	93.478	95.964	93.478	95.964
76.9899_26.89	16.461	37.951	0	94.579	88.829	0	88.829	0	56.394	46.515	106.58	64.54	0	44.6	0	44.6
77.9714_27.73	14.712	7.3011	19.484	9.5141	14.708	10.448	14.708	10.448	6.4624	3.7108	0	11.742	0	0	0	0
78.9189_1.35	0	0	0	0	14.371	0	14.371	0	0	0	0	0	0	0	0	0
78.9197_1.34	17.969	9.4878	0	15.292	0	0	0	0	18.442	0	13.832	12.739	16.499	7.8553	16.499	7.8553
78.9206_1.35	0	0	0	0	0	10.989	0	10.989	0	0	0	0	0	0	0	0
78.9598_1.18	305.81	68.818	0	78.366	482.94	191.66	482.94	191.66	0	0	128.73	0	107.78	0	107.78	0
78.9600_4.32	49.753	18.553	0	95.658	0	54.655	0	54.655	10.344	9.2402	31.392	22.258	20.272	14.802	20.272	14.802
78.9603_2.21	66.786	13.662	55.462	53.211	70.601	27.347	70.601	27.347	22.018	0	15.235	18.021	65.837	37.526	65.837	37.526
78.9605_2.92	159.23	94.895	345.15	190.36	417.19	493.97	417.19	493.97	227.86	239.32	161.72	164.08	166.03	132.6	166.03	132.6
78.9608_1.16	60.919	0	76.987	0	0	0	0	0	19.144	41.965	0	0	0	0	0	0
78.9608_28.62	664.53	795.8	114.62	927.96	1059.5	696.22	1059.5	696.22	393.18	957.57	358.23	649.34	290.41	333.8	290.41	333.8
78.9609_1.68	0	314.49	434.04	430.17	0	372.2	0	372.2	142.67	274.69	0	123.49	0	115.67	0	115.67
78.9612_2.24	0	40.49	0	0	0	0	0	0	12.22	0	0	0	0	0	0	0
78.9612_4.26	0	120.67	62.368	0	0	0	0	0	0	69.059	19.511	0	0	0	0	0
78.9613_28.02	47.945	0	0	0	0	0	0	0	0	0	0	0	0	0	0	0
78.9621_28.51	0	0	1001.8	0	201.46	0	201.46	0	0	0	0	0	0	0	0	0
79.9575_13.49	0	16.441	0	13.511	0	0	0	0	6.1497	0	2.622	0	10.114	19.037	10.114	19.037
79.9577_24.30	9.9197	0	0	110.66	6.7143	35.834	6.7143	35.834	30.148	3.6443	17.323	0	42.447	5.3166	42.447	5.3166
79.9577_22.45	27.896	63.628	0	28.262	0	16.117	0	16.117	0	0	0	44.709	43.545	0	43.545	0
79.9578_12.85	36.445	64.8	0	22.778	10.77	0	10.77	0	30.739	18.75	26.411	66.263	32.075	12.191	32.075	12.191
79.9580_4.68	0	0	0	0	0	43.357	0	43.357	0	0	0	0	0	0	0	0
79.9580_21.44	44.076	13.98	0	49.835	0	11.118	0	11.118	0	8.8503	8.9391	0	0	16.108	0	16.108
79.9581_5.23	227.72	159.37	101.8	14.75	92.006	20.549	92.006	20.549	100.24	0	147.8	11.002	0	146.5	0	146.5
79.9581_6.58	0	0	0	155.59	58.05	24.384	58.05	24.384	0	0	22.772	0	0	0	0	0
79.9583_10.28	23.604	90.724	22.585	62.75	14.852	7.6841	14.852	7.6841	0	0	0	0	18.308	7.7659	18.308	7.7659
79.9584_1.16	204.95	237.04	35.501	215.73	246.25	561.96	246.25	561.96	616.56	340.91	552.8	203.55	243.67	478.02	243.67	478.02
79.9584_13.87	4.3175	12.868	0	14.79	0	0	0	0	7.0967	8.2358	0	50.058	11.602	17.513	11.602	17.513
79.9587_17.64	22.6	36.801	3.5423	22.423	0	4.7739	0	4.7739	24.055	0	0	8.6359	23.66	28.641	23.66	28.641
79.9587_6.03	43.401	56.904	0	20.148	0	42.237	0	42.237	28.627	28.477	0	170.98	124.39	42.975	124.39	42.975
79.9589_22.66	0	20.425	34.228	47.08	13.476	10.812	13.476	10.812	17.62	24.031	13.632	16.255	0	28.935	0	28.935
79.9590_4.83	0	64.868	0	7.0525	9.7969	27.767	9.7969	27.767	0	6.5951	10.289	0	0	0	0	0
79.9590_14.75	0	19.156	0	0	0	15.281	0	15.281	4.7379	4.6279	9.2743	11.861	13.859	0	13.859	0
79.9591_7.30	33.576	92.502	31.257	0	2.7926	3.0518	2.7926	3.0518	10.829	19.562	9.4765	33.427	58.85	12.748	58.85	12.748
79.9594_1.18	0	0	232.38	0	18.024	33.654	18.024	33.654	0	0	0	0	0	0	0	0
79.9595_5.86	0	0	50.107	3.9994	0	0	0	0	30.932	107.81	3.7787	0	0	0	0	0
80.9169_1.33	0	0	9.0453	10.298	0	13.804	0	13.804	24.92	19.783	15.876	18.245	0	10.123	0	10.123
80.9182_1.37	0	12.406	0	0	6.7635	0	6.7635	0	0	0	0	0	0	0	0	0
80.9652_1.20	0	0	0	4.5197	0	0	0	0	0	0	0	0	0	0	0	0
81.9543_1.16	0	0	0	0	0	18.626	0	18.626	15.06	0	0	0	0	8.5121	0	8.5121
82.9542_1.51	0	0	0	42.801	0	0	0	0	0	0	0	0	0	0	0	0
82.9553_1.62	176.3	225.29	19.909	23.753	306.94	236.54	306.94	236.54	250.66	24.407	23.013	125.07	152.74	14.392	152.74	14.392
82.9564_1.68	0	0	262.29	0	0	0	0	0	0	273.4	186.8	0	0	189.05	0	189.05
83.0513_2.13	0	0	5.3523	0	7.2858	25.672	7.2858	25.672	0	14.709	7.0677	0	0	14.801	0	14.801
84.9523_1.58	58.104	59.279	71.372	0	78.942	57.309	78.942	57.309	70.367	87.534	38.942	0	44.198	48.073	44.198	48.073
85.0040_26.66	0	0	0	0	0	0	0	0	0	0	0	0	0	0	0	0
85.0043_28.09	26.427	0	0	21.083	0	32.801	0	32.801	0	0	0	11.015	0	54.323	0	54.323
85.0045_17.52	0	0	0	0	0	0	0	0	0	0	0	0	0	0	0	0
85.0045_15.06	0	0	0	174.81	0	0	0	0	29.622	0	0	0	0	0	0	0
85.0046_16.72	0	0	0	232.94	337.6	305.23	337.6	305.23	0	0	0	0	0	0	0	0
85.0046_25.55	0	0	0	0	0	0	0	0	0	0	0	0	0	0	0	0
85.0049_6.91	49.093	45.579	27.379	27.714	7.4386	25.429	7.4386	25.429	12.466	0	52.552	22.059	31.928	35.995	31.928	35.995
85.0049_8.98	74.804	0	60.063	0	55.927	7.5896	55.927	7.5896	67.963	12.405	117.75	76.2	0	95.906	0	95.906
85.0049_10.04	0	0	33.367	0	0	0	0	0	103.13	70.79	0	0	216.67	0	216.67	0
85.0050_14.09	446.85	120.1	96.447	196.89	106.58	133.03	106.58	133.03	0	0	0	0	0	0	0	0
85.0050_27.56	0	317.56	0	0	15.209	40.757	15.209	40.757	129.27	27.947	537.21	71.082	31.551	0	31.551	0
85.0052_21.79	0	232.05	0	0	552.31	0	552.31	0	0	0	0	0	0	172.46	0	172.46
85.0053_25.05	0	0	0	158	430.16	95.746	430.16	95.746	0	0	0	0	1112.7	0	1112.7	0
85.0055_26.15	883.48	252.26	0	0	0	0	0	0	0	0	0	0	0	0	0	0
85.0056_22.61	992.29	0	0	0	0	775.4	0	775.4	536.9	0	660.49	0	0	349.45	0	349.45
85.0056_19.99	0	0	0	0	208.83	92.296	208.83	92.296	1146.1	0	312.17	0	0	0	0	0
85.0056_18.70	1178	0	0	0	463.24	228.94	463.24	228.94	0	0	474.66	0	0	479.49	0	479.49
85.0056_25.56	0	0	0	0	0	307.69	0	307.69	0	0	0	0	612.55	0	612.55	0
85.0056_11.37	0	475.88	46.718	0	205.9	38.445	205.9	38.445	0	0	34.382	194.03	0	389.39	0	389.39
85.0056_23.97	0	0	0	0	0	0	0	0	0	1159.4	478.31	0	0	0	0	0
85.0057_15.80	0	406.07	252.13	0	0	0	0	0	0	0	0	0	0	263.72	0	263.72
85.0057_7.44	36.927	40.041	30.814	16.906	13.394	31.727	13.394	31.727	22.585	65.978	0	33.429	8.0802	29.157	8.0802	29.157
85.0057_17.63	720.48	273.87	388.9	0	0	0	0	0	0	0	345.2	18.32	0	219.9	0	219.9
85.0058_12.50	791.42	0	37.429	332.98	259.35	85.124	259.35	85.124	425.93	37.087	0	79.24	0	193.5	0	193.5
85.0059_10.39	0	0	76.345	262.49	0	0	0	0	0	0	85.346	0	0	0	0	0
85.0059_19.21	0	686.53	0	1112.5	0	386.86	0	386.86	0	751.96	0	0	1092.6	0	1092.6	0
85.0059_21.14	0	298.98	646.41	0	0	0	0	0	0	621.48	0	1120.6	0	0	0	0
85.0059_14.83	0	140.72	60.301	0	109.87	153.45	109.87	153.45	25.179	96.634	220.84	281.06	700.13	218.87	700.13	218.87
85.0060_27.57	0	22.814	95.8	0	0	306.41	0	306.41	98.962	31.749	0	0	0	0	0	0
85.0061_21.68	0	0	0	0	0	0	0	0	0	0	0	0	0	0	0	0
85.0063_13.37	0	254.68	200.56	0	0	0	0	0	187.4	317.14	411.44	399.1	0	0	0	0
85.0063_23.44	0	700.88	0	679.03	0	0	0	0	0	0	0	0	0	995.89	0	995.89
85.0065_20.33	0	0	0	0	0	0	0	0	0	0	0	0	0	424.96	0	424.96
85.0065_24.73	0	0	951.22	0	127.92	0	127.92	0	0	0	0	0	0	0	0	0
85.0066_26.67	0	0	106.9	557.5	382.38	0	382.38	0	0	0	0	0	0	0	0	0
85.0067_26.15	0	0	0	0	0	0	0	0	972.46	0	0	1421.6	0	0	0	0
85.0068_12.11	0	0	0	0	0	168.56	0	168.56	0	220.63	0	0	0	0	0	0
85.0069_21.66	0	0	0	0	0	0	0	0	0	0	0	0	0	0	0	0
85.0072_17.92	0	0	0	0	0	0	0	0	0	0	0	0	0	0	0	0
85.0075_15.13	0	0	9.5042	0	0	0	0	0	0	0	0	0	0	0	0	0
85.0077_16.67	0	0	0	0	0	0	0	0	0	0	0	0	0	0	0	0
85.0295_8.83	0	0	0	42.802	0	0	0	0	0	0	0	0	0	0	0	0
85.0296_1.48	47.902	38.293	36.217	48.748	33.82	40.201	33.82	40.201	27.476	20.3	18.814	36.178	19.601	19.666	19.601	19.666
85.0304_8.42	19.554	42.175	51.795	0	74.844	51.16	74.844	51.16	201.77	26.034	80.851	77.431	44.967	0	44.967	0
85.0304_1.53	0	0	0	0	0	0	0	0	0	0	0	0	0	0	0	0
85.0313_8.52	0	0	0	1.8207	0	0	0	0	0	0	0	0	0	5.0743	0	5.0743
85.0313_1.52	0	0	0	0	0	12.805	0	12.805	6.6973	0	0	0	0	0	0	0
87.0091_5.91	4.0955	0	2.6197	11.4	0	0	0	0	2.5494	2.4691	1.977	121.91	99.854	0	99.854	0
87.0092_1.42	178.66	95.966	92.466	125.44	97.954	109.13	97.954	109.13	77.865	91.38	167.15	191.14	151.02	103.44	151.02	103.44
87.0096_1.94	43.503	50.961	0	0	0	0	0	0	33.665	12.647	29.978	37.7	6.489	24.576	6.489	24.576
87.0097_2.51	43.575	101.68	23.597	51.438	0	8.0435	0	8.0435	11.497	0	20.525	0	0	7.4043	0	7.4043
87.0097_5.25	0	6.2898	14.46	0	18.321	0	18.321	0	20.438	83.415	0	3.9646	3.6474	2.9861	3.6474	2.9861
87.0102_1.36	0	0	0	0	12.273	0	12.273	0	0	0	0	0	0	43.171	0	43.171
87.0104_3.75	0	11.814	23.3	3.2685	12.754	15.655	12.754	15.655	0	7.736	254.46	3.0718	1.7576	9.2576	1.7576	9.2576
87.0108_7.08	0	0	2.5394	0	0	0	0	0	0	0	2.3568	1.9848	0	0	0	0
87.0457_27.67	11.365	27.386	15.73	15.804	34.157	13.128	34.157	13.128	9.6675	26.955	27.106	21.764	21.864	30.176	21.864	30.176
87.0457_1.64	45.531	47.726	88.787	147.29	65.445	45.729	65.445	45.729	40.094	16.759	20.981	112.23	114.96	69.628	114.96	69.628
87.0464_4.68	3.5713	18.363	4.9747	0	0	0	0	0	7.3906	0	6.6464	2.7161	0	8.1917	0	8.1917
88.0403_1.40	106.84	0	104.97	0	104.51	97.971	104.51	97.971	88.602	0	158.69	0	119.87	101.13	119.87	101.13
88.0420_1.52	0	95.6	0	200.24	0	0	0	0	0	149.49	0	194.98	0	0	0	0
88.7499_1.36	0	0	0	0	0	0	0	0	0	0	0	0	0	0	0	0
88.7510_1.41	0	0	0	0	0	0	0	0	0	0	0	0	0	0	0	0
88.7520_1.33	0	0	0	0	0	0	0	0	0	0	0	0	5.1171	8.1153	5.1171	8.1153
89.0247_27.71	13.884	22.131	17.087	113.42	3.7126	3.1284	3.7126	3.1284	0	0	0	80.123	39.726	0	39.726	0
89.0249_2.58	50.737	91.942	24.824	65.385	30.02	0	30.02	0	29.903	69.625	72.875	162.64	63.008	0	63.008	0
89.0251_8.46	5.4051	35.849	13.89	78.211	9.8908	37.649	9.8908	37.649	6.268	49.587	27.102	48.606	41.421	12.618	41.421	12.618
89.0251_4.36	32.084	61.426	101.69	100.02	17.741	20.234	17.741	20.234	39.035	25.286	39.976	100.37	43.899	9.6775	43.899	9.6775
89.0253_3.83	7.7613	23.132	0	0	35.189	7.0988	35.189	7.0988	21.822	52.292	29.243	0	44.739	28.946	44.739	28.946
89.0254_1.33	106.84	91.23	6.3717	252.12	82.475	16.905	82.475	16.905	33.596	5.2136	87.296	149.85	122.6	121.19	122.6	121.19
89.0257_9.37	2.8782	12.865	14.605	0	10.433	0	10.433	0	2.772	4.5436	0	19.393	21.808	9.9052	21.808	9.9052
89.0260_27.74	2.2827	8.0421	5.2199	0	4.2952	0	4.2952	0	6.4326	11.599	14.012	2.4536	0	2.8958	0	2.8958
89.0263_7.75	6.7389	5.5143	11.828	0	0	7.0162	0	7.0162	3.9536	0	4.1183	55.691	2.1531	10.978	2.1531	10.978
89.0263_2.66	0	0	26.47	0	0	44.987	0	44.987	26.358	0	0	0	0	60.282	0	60.282
89.0265_5.68	0	0	32.336	0	0	5.7884	0	5.7884	0	12.163	0	0	0	0	0	0
89.0267_1.41	1378.5	1353.8	1159.4	1233.5	985.94	1019.3	985.94	1019.3	533.97	2278.2	1699.7	1776.2	1871.1	1584.3	1871.1	1584.3
90.0282_1.36	33.676	29.158	23.661	38.005	28.726	20.643	28.726	20.643	9.7553	0	0	57.512	66.597	57.224	66.597	57.224
90.0293_1.41	0	0	0	0	0	0	0	0	0	50.23	60.141	0	0	0	0	0
91.0228_3.50	0	0	0	95.136	0	0	0	0	0	0	0	0	0	0	0	0
91.0228_2.70	110.69	0	0	0	119.27	293.15	119.27	293.15	5.7203	0	108.68	0	61.781	120.24	61.781	120.24
91.0237_2.85	0	133.39	85.741	0	0	0	0	0	157.61	59.751	0	0	0	0	0	0
91.0294_1.41	0	0	0	0	0	0	0	0	0	9.5319	0	0	0	0	0	0
92.0507_1.88	17.919	22.948	19.213	0	25.951	0	25.951	0	12.436	0	16.8	0	5.7915	13.595	5.7915	13.595
92.0517_1.87	0	0	0	0	0	24.919	0	24.919	0	0	0	0	0	0	0	0
92.6413_1.30	0	0	0	0	0	0	0	0	0	0	0	0	0	0	0	0
92.9280_2.15	251.25	0	0	132.82	0	0	0	0	0	14.621	0	38.728	35.095	0	35.095	0
92.9288_1.29	1094.7	1096.4	1111.7	1097.5	1143.1	1203.3	1143.1	1203.3	1301	1235.3	1249.3	1172.1	1116.8	1228.1	1116.8	1228.1
92.9290_2.08	0	250.83	434.09	0	429	338.18	429	338.18	365.53	313.84	291.96	96.646	63.663	266.1	63.663	266.1
92.9291_5.70	0	0	0	0	0	0	0	0	0	0	0	0	0	0	0	0
92.9291_4.81	0	0	0	152.33	0	0	0	0	0	0	0	134.47	88.826	0	88.826	0
92.9292_27.65	0	0	0	0	0	0	0	0	0	0	0	0	0	0	0	0
92.9981_7.58	0	8.2969	0	0	0	0	0	0	0	0	0	0	0	0	0	0
93.0017_2.85	10.452	0	0	0	14.622	30.686	14.622	30.686	16.928	0	10.983	0	3.9661	13.323	3.9661	13.323
93.0029_2.71	0	0	7.2452	0	0	0	0	0	0	6.8411	0	0	0	0	0	0
93.0105_1.70	0	19.855	0	0	0	39.244	0	39.244	0	0	0	0	0	0	0	0
93.0338_15.09	0	0	0	0	0	0	0	0	0	0	0	0	0	0	0	0
93.0340_12.19	0	0	0	0	0	0	0	0	0	0	0	0	0	0	0	0
93.0343_9.70	0	0	0	0	0	0	0	0	0	0	0	0	0	0	0	0
93.0344_1.07	34.335	0	22.923	38.13	21.975	0	21.975	0	0	0	0	0	24.858	0	24.858	0
93.0344_26.06	127.93	228.34	0	0	0	0	0	0	0	0	0	0	0	0	0	0
93.0346_1.94	38.922	15.467	13.555	9.1625	12.337	0	12.337	0	27.504	18.843	11.489	0	18.053	14.609	18.053	14.609
93.0348_18.54	0	0	0	26.87	0	0	0	0	205.18	244.38	39.361	292.9	0	0	0	0
93.0348_23.24	0	0	0	0	0	0	0	0	0	0	0	0	0	0	0	0
93.0349_14.44	0	0	0	0	0	0	0	0	0	0	0	0	0	0	0	0
93.0349_10.25	0	97.393	0	0	0	0	0	0	60.315	0	0	0	122.23	0	122.23	0
93.0349_5.41	348.76	48.678	208.52	114.57	175.67	0	175.67	0	71.633	295.42	134.74	0	409.18	0	409.18	0
93.0350_6.45	128.62	259.67	0	176.47	0	0	0	0	97.611	122.74	0	83.435	0	0	0	0
93.0350_19.75	0	28.646	0	0	0	0	0	0	165.88	53.205	399.33	0	0	0	0	0
93.0350_25.54	217.79	0	0	0	0	744.43	0	744.43	365.55	0	172.59	258.53	858.82	914.11	858.82	914.11
93.0350_11.56	0	0	0	0	0	178.05	0	178.05	0	0	0	253.55	0	0	0	0
93.0350_27.33	182.06	63.579	178.65	67.238	661.26	79.316	661.26	79.316	311.08	242	241.96	140.89	0	346.86	0	346.86
93.0350_15.86	0	0	0	0	0	0	0	0	0	0	0	0	0	0	0	0
93.0351_12.10	0	0	0	0	0	0	0	0	0	0	0	0	0	0	0	0
93.0351_12.67	295.19	0	0	760.51	0	183.23	0	183.23	488.81	0	185.8	0	0	322.2	0	322.2
93.0351_28.29	0	46.726	0	0	59.025	85.841	59.025	85.841	0	84.627	85.158	71.428	93.581	0	93.581	0
93.0352_7.57	107.35	159.61	248.74	222.31	0	198.24	0	198.24	0	0	335.85	228.3	395.55	322.52	395.55	322.52
93.0352_28.84	98.265	0	0	0	0	0	0	0	0	124.04	0	0	0	70.873	0	70.873
93.0352_16.98	0	61.972	0	0	0	0	0	0	0	0	0	84.561	0	0	0	0
93.0352_21.42	154.57	255.07	0	0	0	149.79	0	149.79	177.23	0	0	0	157.53	0	157.53	0
93.0353_16.36	282.31	42.232	0	83.807	0	0	0	0	350.14	265.2	0	18.645	1299.3	262.63	1299.3	262.63
93.0353_11.04	348.06	0	0	0	0	0	0	0	129.63	0	0	287.14	0	0	0	0
93.0353_9.58	0	284.3	242.22	0	232.7	0	232.7	0	0	140.52	115.53	85.895	0	0	0	0
93.0353_29.41	0	0	0	0	0	92.154	0	92.154	0	0	0	0	0	0	0	0
93.0353_4.36	145.32	198.82	0	104.15	225.28	0	225.28	0	19.445	0	101.9	319.26	0	383.62	0	383.62
93.0354_17.56	0	163.33	562.19	299.9	0	499.57	0	499.57	0	0	530.94	156.92	0	275.04	0	275.04
93.0354_21.97	165.34	0	0	0	118.11	166.93	118.11	166.93	0	0	0	0	0	0	0	0
93.0354_23.99	144.79	151.24	962.63	869.32	429.29	0	429.29	0	0	0	548.62	0	0	0	0	0
93.0355_29.92	115.94	195.77	252.53	205.62	200.13	0	200.13	0	157.88	49.197	158.49	143.29	189.55	97.24	189.55	97.24
93.0355_2.81	162.78	7.0582	0	85.929	0	227.21	0	227.21	0	216.52	0	83.939	79.101	49.504	79.101	49.504
93.0356_8.94	64.052	0	0	92.883	0	0	0	0	0	0	0	0	0	0	0	0
93.0356_20.28	0	0	59.037	0	25.587	123.7	25.587	123.7	0	0	0	0	392.6	110.11	392.6	110.11
93.0357_19.24	602.04	106.18	0	0	616.43	249.56	616.43	249.56	0	0	183.99	0	0	180.23	0	180.23
93.0357_22.64	174.15	0	0	0	0	0	0	0	425.75	0	128.68	417.49	210.88	0	210.88	0
93.0357_26.07	108.94	128.82	0	0	0	66.208	0	66.208	0	0	0	0	0	0	0	0
93.0358_8.40	64.334	0	0	0	581.21	523.79	581.21	523.79	276.81	134.84	136.56	33.096	137	0	137	0
93.0358_3.33	60.584	182.72	232.94	97.275	0	148.8	0	148.8	377.52	0	328.27	0	0	246.33	0	246.33
93.0358_23.17	0	233.39	0	0	0	0	0	0	0	1383.9	0	444.82	0	0	0	0
93.0359_15.03	123.77	199.99	96.463	123.04	86.302	232.03	86.302	232.03	226.54	172.8	0	197.92	0	164.63	0	164.63
93.0359_14.36	124.86	128.23	110.76	89.302	156.43	121.08	156.43	121.08	77.152	118.98	103.47	245.77	0	118.17	0	118.17
93.0360_5.34	0	0	0	0	0	0	0	0	153.12	0	43.189	0	0	0	0	0
93.0361_1.43	0	22.736	0	0	0	0	0	0	0	20.644	0	32.777	0	9.2164	0	9.2164
93.0361_25.43	0	0	0	0	0	0	0	0	0	0	0	0	0	0	0	0
93.0361_6.18	0	0	255.34	0	0	282.31	0	282.31	0	0	0	251.1	0	0	0	0
93.0361_13.11	0	0	0	0	0	0	0	0	0	0	0	0	0	0	0	0
93.0361_26.98	0	10.567	0	523.12	0	0	0	0	85.106	0	0	0	0	0	0	0
93.0362_11.56	0	342.14	0	0	0	0	0	0	0	0	285.62	0	0	257.13	0	257.13
93.0362_18.62	0	0	0	0	0	0	0	0	0	0	0	0	0	0	0	0
93.0362_13.86	176.04	0	520.11	0	443.64	0	443.64	0	0	707.49	253.84	0	0	0	0	0
93.0363_21.03	0	0	293.25	0	200.19	0	200.19	0	0	0	0	0	0	0	0	0
93.0363_7.65	0	0	0	0	0	0	0	0	153.07	206.7	41.342	0	0	0	0	0
93.0364_12.11	0	0	0	0	0	0	0	0	0	0	0	0	0	0	0	0
93.0365_15.58	0	0	288.17	0	265.13	0	265.13	0	0	28.407	0	0	0	0	0	0
93.0370_8.37	0	0	0	0	0	0	0	0	0	0	0	0	0	441.72	0	441.72
93.0376_15.01	0	0	0	0	0	0	0	0	0	0	0	0	0	0	0	0
93.0386_2.09	0	0	0	0	0	0	0	0	0	0	0	0	0	0	0	0
93.0455_2.10	0	0	0	0	0	0	0	0	0	0	0	0	21.856	0	21.856	0
93.0467_1.86	89.487	120.52	169.9	104.48	144.04	155.41	144.04	155.41	111.52	133.71	86.178	61.828	96.311	88.315	96.311	88.315
93.0478_1.90	0	0	0	0	0	0	0	0	0	0	0	0	0	0	0	0
94.0307_1.84	4.4287	0	0	0	0	5.7771	0	5.7771	0	0	0	0	0	9.2131	0	9.2131
94.9252_2.19	174.33	174.79	294.15	62.436	0	222	0	222	247.61	214.64	192.93	62.098	45.416	170.42	45.416	170.42
94.9256_1.28	773.76	760.33	810.65	806.15	816.79	891.36	816.79	891.36	0	0	0	0	814.26	874.57	814.26	874.57
94.9263_2.20	0	0	0	0	292.29	0	292.29	0	0	0	0	0	0	0	0	0
94.9267_1.32	0	0	0	0	0	0	0	0	940.92	870.53	890.6	823.03	0	0	0	0
94.9800_7.63	0	0	0	210.33	0	301.06	0	301.06	70.163	0	0	0	40.271	615.16	40.271	615.16
94.9806_1.66	29.429	39.089	0	56.127	41.147	55.153	41.147	55.153	52.198	49.785	58.727	31.535	46.077	0	46.077	0
94.9806_1.16	0	0	0	0	0	0	0	0	0	0	0	0	0	0	0	0
94.9806_9.85	287.14	0	0	0	0	0	0	0	0	0	0	0	0	0	0	0
94.9808_12.19	12.056	149.39	11.5	37.564	183.64	8.5303	183.64	8.5303	0	0	0	0	0	0	0	0
94.9808_5.25	345.84	0	0	0	773.78	203.32	773.78	203.32	0	0	0	0	110.07	0	110.07	0
94.9808_8.38	327.95	179.85	0	0	0	0	0	0	0	0	0	0	127.4	76.829	127.4	76.829
94.9809_2.92	214.33	219.5	0	0	333.62	0	333.62	0	279.35	179.86	172.07	251.59	0	0	0	0
94.9809_6.22	0	0	0	184.27	0	0	0	0	123.19	0	0	0	0	0	0	0
94.9810_8.97	0	0	0	0	0	441.06	0	441.06	0	0	0	0	0	0	0	0
94.9810_6.80	0	0	0	0	0	377.06	0	377.06	60.497	0	488.28	197.69	185.86	0	185.86	0
94.9810_4.60	80.639	0	149.5	0	0	0	0	0	0	0	0	0	64.137	0	64.137	0
94.9811_11.24	198.72	234.79	111.28	138.04	0	300.79	0	300.79	69.968	23.323	141.53	0	133.15	205.68	133.15	205.68
94.9812_27.78	293.19	751.11	349.07	0	0	366.24	0	366.24	0	325.11	119.74	177.7	0	701.09	0	701.09
94.9813_10.37	0	138.99	0	0	378.41	0	378.41	0	173.18	276.4	147.89	130.79	0	148.05	0	148.05
94.9813_13.13	62.228	101.58	58.581	25.331	61.385	21.429	61.385	21.429	42.943	70.158	37.956	51.055	38.972	40.643	38.972	40.643
94.9813_28.82	619.92	161.47	968.79	1254.5	1479.2	653.86	1479.2	653.86	736.54	1003.1	500.58	849.03	635.78	0	635.78	0
94.9818_29.77	0	74.959	172.56	45.992	196.61	70.839	196.61	70.839	54.923	61.935	164.5	124.68	133.71	85.546	133.71	85.546
94.9818_4.01	203.21	506.07	108.17	429.01	0	435.02	0	435.02	619.17	571.27	434.66	351.35	436.55	678.37	436.55	678.37
94.9819_9.51	194.24	387.23	283.34	0	0	0	0	0	525.34	0	293.14	792.18	428.08	278.17	428.08	278.17
94.9819_7.69	75.109	643.26	489.71	702.15	0	0	0	0	0	1083.1	261.17	0	60.096	0	60.096	0
94.9819_5.57	0	0	0	0	0	0	0	0	0	0	0	0	0	0	0	0
94.9820_1.13	0	0	40.449	0	0	0	0	0	0	0	0	0	0	50.211	0	50.211
94.9821_2.96	0	0	0	0	0	0	0	0	0	0	0	0	0	0	0	0
94.9821_8.87	0	0	485.47	0	583.48	0	583.48	0	0	0	0	0	0	0	0	0
94.9821_6.12	0	0	0	0	0	0	0	0	0	0	0	0	0	0	0	0
94.9822_1.98	245.08	317.5	612.46	502.9	308.34	641.17	308.34	641.17	255.24	354.14	246.73	453.76	438.33	241.61	438.33	241.61
94.9822_5.02	0	0	0	55.97	0	0	0	0	0	0	0	0	0	0	0	0
94.9823_11.13	0	0	0	0	0	0	0	0	0	0	0	120.17	0	0	0	0
94.9825_27.68	0	0	0	0	0	0	0	0	0	0	0	0	0	0	0	0
95.9529_1.20	133.4	0	123.47	101.67	111.92	17.399	111.92	17.399	43.921	95.812	32.931	0	97.23	19.071	97.23	19.071
96.0215_1.62	0	0	0	0	2.6007	0	2.6007	0	0	0	0	0	0	0	0	0
96.6611_1.14	0	0	0	0	0	0	0	0	168.65	62.405	158.22	0	0	0	0	0
96.6620_1.13	0	0	0	0	0	175.39	0	175.39	0	0	0	0	0	117.34	0	117.34
96.6828_1.11	0	0	0	0	0	0	0	0	0	0	0	0	0	0	0	0
96.9219_1.30	0	0	0	155.42	0	138.59	0	138.59	0	0	153.62	0	0	0	0	0
96.9221_2.08	26.051	22.962	44.62	0	41.701	28.967	41.701	28.967	36.582	26.591	29.196	3.1885	0	23.148	0	23.148
96.9230_1.26	130.86	113.4	144.57	0	132.64	0	132.64	0	163.34	129.85	0	138.11	137.37	141.98	137.37	141.98
96.9596_15.01	0	0	0	0	0	0	0	0	0	0	0	0	0	0	0	0
96.9596_2.04	36.643	0	0	0	6.15	0	6.15	0	21.672	0	0	0	21.285	0	21.285	0
96.9598_16.09	317.69	0	361.99	475.21	0	0	0	0	681.57	0	0	0	62.481	0	62.481	0
96.9598_1.46	0	0	0	0	0	0	0	0	0	0	0	0	0	0	0	0
96.9599_26.10	0	0	0	0	0	0	0	0	0	0	0	0	200.64	0	200.64	0
96.9600_8.09	242.18	0	0	0	0	0	0	0	0	0	0	0	0	212.36	0	212.36
96.9600_4.16	0	0	0	0	0	0	0	0	201.06	0	0	0	0	112.52	0	112.52
96.9602_12.85	0	347.65	0	0	0	260.07	0	260.07	0	0	0	0	1806.5	0	1806.5	0
96.9602_25.43	0	0	0	0	62.031	1021	62.031	1021	0	0	0	0	0	0	0	0
96.9602_5.80	1234.5	0	465.55	258.71	0	0	0	0	527.23	214.89	399.87	0	0	241.75	0	241.75
96.9602_29.07	0	0	0	367.9	0	0	0	0	0	0	0	0	0	0	0	0
96.9602_22.02	0	0	0	0	0	0	0	0	0	0	0	0	0	0	0	0
96.9603_17.11	0	64.501	0	0	412.5	268.95	412.5	268.95	0	0	0	0	0	664.19	0	664.19
96.9604_8.60	149.48	0	0	0	0	0	0	0	432.18	0	0	0	0	0	0	0
96.9604_3.53	0	0	0	0	0	0	0	0	0	0	0	0	0	0	0	0
96.9604_10.37	0	0	0	0	0	0	0	0	0	127.95	115.9	0	0	49.434	0	49.434
96.9605_17.84	0	0	0	0	529	0	529	0	162.84	0	167.16	0	0	0	0	0
96.9605_6.79	41.823	0	0	0	178.89	637.98	178.89	637.98	0	0	435.75	0	0	73.888	0	73.888
96.9606_9.66	607.4	0	0	0	220.01	567.95	220.01	567.95	0	0	0	0	0	282.34	0	282.34
96.9606_27.02	0	0	0	0	563.55	0	563.55	0	0	0	0	0	0	0	0	0
96.9606_20.24	0	0	0	0	75.813	0	75.813	0	445.66	0	0	0	0	0	0	0
96.9606_4.77	0	0	0	0	95.45	0	95.45	0	0	0	0	0	576.7	222.42	576.7	222.42
96.9607_13.75	488.63	475.56	450.51	2991.4	771.76	208.43	771.76	208.43	383.06	317.47	0	0	572.97	0	572.97	0
96.9607_11.08	0	1670.4	324.09	0	0	125.79	0	125.79	697.46	0	0	0	0	184.1	0	184.1
96.9607_29.98	0	388.12	0	0	21.969	78.777	21.969	78.777	255.7	274.89	29.414	0	0	321.89	0	321.89
96.9607_14.61	249.3	195.11	102.82	97.458	93.005	0	93.005	0	0	0	1134.5	0	0	1020.7	0	1020.7
96.9607_15.31	0	0	0	0	0	0	0	0	0	0	0	0	0	0	0	0
96.9607_7.54	0	1555.6	26.538	0	185.09	0	185.09	0	52.537	392.72	0	0	0	167.31	0	167.31
96.9607_19.38	0	0	0	0	0	443.81	0	443.81	0	0	475.08	0	0	0	0	0
96.9608_2.98	0	0	0	0	0	0	0	0	316.41	93.023	379.15	0	0	284.62	0	284.62
96.9610_18.64	462.87	0	0	0	0	0	0	0	275.09	160.95	0	0	0	0	0	0
96.9610_23.49	0	0	0	0	660.18	997.4	660.18	997.4	0	0	0	0	2452.9	0	2452.9	0
96.9610_12.29	200.28	209.92	0	0	0	156.69	0	156.69	0	377.23	0	0	0	0	0	0
96.9611_21.52	0	0	0	0	206.17	0	206.17	0	0	0	0	0	0	106.86	0	106.86
96.9613_26.30	0	0	0	0	0	0	0	0	646.87	0	2601	0	150.31	0	150.31	0
96.9613_17.20	0	0	117.72	0	0	624.61	0	624.61	0	300.12	587.23	0	0	0	0	0
96.9613_4.03	0	518.41	0	1147.3	234.71	0	234.71	0	0	0	0	0	0	0	0	0
96.9614_24.93	1792	0	0	0	0	498.26	0	498.26	0	0	0	0	0	399.24	0	399.24
96.9614_22.10	0	0	0	0	0	0	0	0	0	0	0	3936	0	405.94	0	405.94
96.9614_20.94	1244.2	0	0	0	265.02	0	265.02	0	0	0	0	0	0	0	0	0
96.9615_27.90	115.83	0	81.51	0	64.634	0	64.634	0	0	0	0	0	814.38	283.32	814.38	283.32
96.9615_15.83	0	975.77	0	0	0	0	0	0	0	203.2	0	2577.7	0	106.11	0	106.11
96.9616_9.40	0	0	506.07	0	0	0	0	0	0	0	452.51	0	0	0	0	0
96.9616_8.44	0	0	0	0	0	0	0	0	0	0	0	2352.3	0	0	0	0
96.9616_18.11	0	0	0	0	0	0	0	0	0	0	0	0	0	0	0	0
96.9617_10.28	0	0	0	0	0	0	0	0	0	0	0	0	0	0	0	0
96.9617_24.00	0	5785.3	2903.3	0	0	0	0	0	753.34	1430.4	0	0	0	696.94	0	696.94
96.9617_29.13	317.12	0	0	0	0	112.12	0	112.12	0	0	268.7	313.33	0	0	0	0
96.9617_20.33	0	0	0	0	0	0	0	0	0	0	182.17	0	0	476.5	0	476.5
96.9617_1.14	4978.1	4506.4	6183.4	3453.2	5987.3	16641	5987.3	16641	16166	6879.6	15960	4304	5345.3	12363	5345.3	12363
96.9618_4.78	0	0	190.19	0	0	0	0	0	0	516.33	0	0	0	0	0	0
96.9618_25.56	0	0	0	0	0	0	0	0	0	0	0	0	0	0	0	0
96.9619_13.54	0	0	0	0	0	0	0	0	0	0	0	0	0	0	0	0
96.9619_27.21	0	0	0	0	0	0	0	0	671.5	899.88	0	1081.3	0	588.97	0	588.97
96.9620_22.66	0	0	0	5382.9	0	0	0	0	605.58	0	0	0	0	153.56	0	153.56
96.9622_29.94	0	0	289.66	0	166.87	0	166.87	0	0	0	0	0	0	0	0	0
96.9623_28.48	0	0	0	0	0	0	0	0	0	0	0	0	0	0	0	0
96.9624_27.85	0	0	0	0	0	0	0	0	0	0	251.59	0	0	0	0	0
96.9624_19.00	0	0	0	0	0	0	0	0	0	0	0	0	0	0	0	0
96.9625_3.86	0	0	335.8	0	0	0	0	0	0	0	0	0	0	0	0	0
96.9626_2.57	0	0	53.765	0	0	500.1	0	500.1	0	0	0	0	0	0	0	0
96.9629_17.94	0	0	0	0	0	0	0	0	0	0	0	0	0	0	0	0
96.9630_12.90	0	0	0	0	0	0	0	0	0	0	0	0	0	0	0	0
96.9637_28.58	552.57	0	0	0	0	123.84	0	123.84	0	0	0	566.55	0	0	0	0
96.9638_1.51	0	0	0	0	0	0	0	0	163.32	0	0	0	0	38.568	0	38.568
96.9646_2.55	0	0	0	0	106.76	40.914	106.76	40.914	0	75.959	0	0	0	0	0	0
96.9648_1.38	0	0	0	0	0	0	0	0	0	0	0	0	0	0	0	0
96.9653_3.18	0	0	0	0	135.45	0	135.45	0	0	0	0	0	0	0	0	0
96.9660_28.74	0	365.84	0	657.33	0	0	0	0	0	0	0	0	0	0	0	0
96.9662_1.58	0	0	0	292.88	0	0	0	0	0	132.45	0	0	0	0	0	0
96.9672_1.46	0	259.92	0	0	0	0	0	0	0	0	0	0	0	0	0	0
96.9675_28.56	0	0	0	0	124.93	0	124.93	0	0	0	0	0	0	0	0	0
96.9687_1.44	0	0	0	0	0	0	0	0	0	0	0	0	0	0	0	0
96.9692_28.48	0	0	0	0	596.46	0	596.46	0	0	0	0	0	0	0	0	0
96.9694_2.44	0	0	0	0	0	0	0	0	0	0	0	0	0	0	0	0
96.9701_1.49	204.16	0	296.17	0	249.17	222.92	249.17	222.92	0	0	0	0	0	0	0	0
96.9710_28.55	0	0	505.28	0	0	0	0	0	0	474.54	0	0	0	0	0	0
96.9713_1.68	0	0	0	0	15.982	0	15.982	0	0	0	0	0	0	0	0	0
96.9977_1.16	0	0	0	0	0	0	0	0	0	0	0	0	0	0	0	0
97.0022_1.16	0	0	0	0	0	0	0	0	0	0	0	0	0	0	0	0
97.0046_1.62	5.4257	0	0	18.115	13.166	0	13.166	0	0	11.656	20.878	0	26.735	15.001	26.735	15.001
97.0059_1.43	0	0	0	0	0	4.9923	0	4.9923	13.064	0	0	0	0	0	0	0
97.9617_1.16	0	0	0	0	0	197.1	0	197.1	199.29	80.196	199.59	0	0	137.8	0	137.8
98.9503_1.57	0	0	0	0	0	0	0	0	0	0	0	0	0	19.515	0	19.515
98.9524_28.74	35.283	0	69.698	41.559	95.828	0	95.828	0	0	57.166	0	41.996	13.354	9.724	13.354	9.724
98.9556_27.68	28.392	37.144	31.979	45.438	17.354	8.3705	17.354	8.3705	52.751	60.32	44.912	46.13	23.395	31.512	23.395	31.512
98.9557_1.19	0	0	0	0	2.9285	0	2.9285	0	0	0	0	0	0	0	0	0
98.9573_1.16	0	370.32	453.09	342.35	434.34	1206.3	434.34	1206.3	1213.5	508.09	1167.6	0	380.37	863.8	380.37	863.8
99.0096_1.25	0	3.1875	11.369	18.184	0	0	0	0	0	0	5.5132	0	5.783	6.8021	5.783	6.8021
99.0106_1.14	0	0	0	0	0	18.766	0	18.766	0	8.2762	0	0	0	0	0	0
99.9256_7.71	0	20.558	4.1797	0	17.604	30.154	17.604	30.154	3.5523	33.018	8.4171	13.355	8.0095	2.5601	8.0095	2.5601
99.9257_1.19	0	0	16.715	46.163	19.897	18.019	19.897	18.019	0	0	0	0	40.754	0	40.754	0
99.9260_27.67	0	253.08	0	142.35	501.79	275.67	501.79	275.67	0	0	0	133.07	109.27	353.89	109.27	353.89
99.9264_28.96	55.778	37.869	130.59	21.724	180.97	59.601	180.97	59.601	47.325	105.81	24.221	26.408	10.098	36.289	10.098	36.289
99.9269_1.22	0	3.5388	20.784	0	0	0	0	0	0	9.7483	3.8961	50.808	0	0	0	0
99.9272_27.64	563.28	355.55	237.85	173.45	298.41	546.73	298.41	546.73	483.77	658.36	426.82	186.09	147	31.647	147	31.647
99.9276_28.32	0	0	427.8	0	0	0	0	0	0	0	11.168	0	0	0	0	0
100.9266_27.66	44.739	64.171	62.07	8.2546	100.63	78.423	100.63	78.423	0	56.066	41.409	10.571	6.4867	36.315	6.4867	36.315
100.9278_27.70	0	0	0	0	0	0	0	0	38.462	0	0	0	0	0	0	0
100.9465_1.57	0	0	0	0	0	0	0	0	0	0	0	0	0	0	0	0
101.0002_20.12	74.121	92.221	34.079	5.2702	21.682	0	21.682	0	13.721	16.318	10.927	7.7872	9.6293	0	9.6293	0
101.0239_1.14	30.906	19.822	25.581	43.248	27.99	44.375	27.99	44.375	26.315	18.957	64.073	27.179	14.779	37.723	14.779	37.723
101.0598_27.64	0	0	0	0	0	0	0	0	0	0	10.495	0	0	0	0	0
101.0604_1.90	0	0	0	0	0	0	0	0	0	0	0	0	72.994	14.565	72.994	14.565
101.0617_1.88	103.28	128.66	108.73	1.1056	112.41	104.47	112.41	104.47	67.949	48.259	91.539	64.4	8.2581	94.353	8.2581	94.353
101.0621_27.68	0	0	0	0	0	2.394	0	2.394	4.7965	0	0	0	0	7.5522	0	7.5522
101.0623_5.32	0	0	0	0	0	0	0	0	0	0	0	0	0	0	0	0
101.9246_27.66	0	0	0	0	1.7054	6.3897	1.7054	6.3897	0	0	4.1782	0	0	0	0	0
102.0560_1.20	0	0	0	0	0	29.328	0	29.328	0	0	0	0	0	0	0	0
102.0571_1.20	0	0	0	0	0	0	0	0	0	0	0	0	0	0	0	0
103.0398_1.37	0	0	0	0	0	0	0	0	0	0	0	0	0	0	0	0
103.0409_1.39	92.74	105.69	147.77	380.94	159.93	133.88	159.93	133.88	224.03	71.469	177.04	280.6	164.73	118.64	164.73	118.64
104.0349_1.35	79.497	73.789	79.189	90.45	87.017	79.014	87.017	79.014	86.366	62.725	34.984	59.109	66.831	62.153	66.831	62.153
104.0361_1.38	0	0	0	0	0	0	0	0	0	0	0	0	0	0	0	0
105.0191_1.25	0	0	0	8.4253	12.878	0	12.878	0	0	0	0	0	0	0	0	0
105.0202_1.24	0	10.647	15.041	0	0	18.097	0	18.097	0	0	10.234	5.4156	0	0	0	0
107.0492_6.31	0	0	0	0	0	0	0	0	0	0	7.9072	0	0	0	0	0
107.0503_6.26	82.948	71.658	52.034	0	50.588	0	50.588	0	40.997	231.75	24.291	148.33	87.521	21.557	87.521	21.557
107.0505_1.91	8.3107	0	12.677	10.785	12.589	11.824	12.589	11.824	7.8912	16.603	8.2168	12.046	10.91	5.6744	10.91	5.6744
107.0508_4.83	16.839	5.7798	43.997	42.683	18.929	48.716	18.929	48.716	54.538	0	311.01	0	7.6576	53.867	7.6576	53.867
107.0509_7.52	4.4706	4.8848	0	3.9076	11.391	0	11.391	0	14.81	18.819	13.045	16.438	3.2516	2.7802	3.2516	2.7802
108.0211_2.47	23.512	22.478	0	4.9106	8.7048	0	8.7048	0	22.828	0	7.4779	0	0	0	0	0
108.0218_1.89	16.813	14.516	0	0	9.3257	7.1601	9.3257	7.1601	0	11.436	24.643	8.8173	0	12.172	0	12.172
108.0222_7.63	4.9538	62.322	7.093	16.911	3.5506	30.25	3.5506	30.25	24.014	36.789	35.003	26.925	3.2315	56.667	3.2315	56.667
108.0223_27.64	31.606	34.861	6.2111	13.554	5.1133	48.554	5.1133	48.554	34.94	3.3195	29.549	5.3662	16.069	41.856	16.069	41.856
109.0285_7.59	3.8274	4.1248	8.6768	0	0	9.7661	0	9.7661	0	12.293	6.5919	0	3.4264	2.5437	3.4264	2.5437
109.0292_27.64	31.048	56.488	0	0	6.3248	23.607	6.3248	23.607	102.38	2.4863	10.476	0	0	110.59	0	110.59
109.0294_5.02	20.284	3.4884	27.273	0	3.8091	0	3.8091	0	17.289	28.363	0	0	6.3988	19.58	6.3988	19.58
109.0294_1.87	22.289	22.198	0	0	0	0	0	0	15.728	8.4234	13.677	9.1436	0	19.326	0	19.326
109.0298_7.55	3.1483	6.6761	13.619	4.1445	3.0577	20.29	3.0577	20.29	19.105	22.766	10.466	3.9784	0	57.422	0	57.422
109.0298_4.51	116.87	116.91	13.298	8.9536	34.189	19.919	34.189	19.919	30.243	26.382	39.222	0	10.099	67.91	10.099	67.91
109.0299_6.12	7.4687	0	35.472	32.359	4.7888	12.753	4.7888	12.753	10.264	7.8693	15.667	54.08	56.46	15.869	56.46	15.869
109.0308_27.62	0	8.4464	8.1892	0	3.3426	74.948	3.3426	74.948	0	0	77.531	0	0	0	0	0
109.0662_1.62	0	0	19.789	2.3051	28.139	12.51	28.139	12.51	15.695	0	0	0	0	0	0	0
109.9413_27.68	0	0	0	0	0	0	0	0	0	0	0	0	0	0	0	0
109.9424_27.62	112.6	174.12	22.687	62.181	97.336	178.94	97.336	178.94	198.8	149.64	222.66	65.2	49.973	193.26	49.973	193.26
110.0353_1.92	0	0	0	0	27.489	0	27.489	0	0	0	0	0	0	0	0	0
110.0365_1.88	0	38.321	32.855	9.3801	0	46.815	0	46.815	44.915	38.605	41.62	30.94	26.961	39.78	26.961	39.78
110.0719_1.74	58.379	53.124	75.394	72.873	81.583	58.928	81.583	58.928	46.065	66.797	28.216	44.079	41.169	34.001	41.169	34.001
111.0081_1.18	0	0	0	0	1.8735	70.918	1.8735	70.918	6.571	0	0	0	0	0	0	0
111.0100_1.16	0	0	0	0	0	5.3095	0	5.3095	0	3.5117	0	8.2638	0	0	0	0
111.0194_3.09	0	0	0	59.206	0	0	0	0	0	0	0	0	0	0	0	0
111.0201_2.12	0	0	0	0	0	0	0	0	0	0	0	0	0	0	0	0
111.0214_2.91	0	0	0	0	0	0	0	0	0	13.805	0	11.233	4.9273	0	4.9273	0
111.0216_2.04	239.34	256.27	316.09	89.919	304.67	264.65	304.67	264.65	100.69	303.75	184.55	78.612	164.16	157.31	164.16	157.31
111.9300_1.16	0	0	0	0	0	12.025	0	12.025	0	0	0	0	0	0	0	0
111.9368_27.66	0	0	0	0	0	16.933	0	16.933	0	0	0	0	0	17.54	0	17.54
111.9387_27.63	38.532	68.616	3.6124	4.8681	21.575	60.24	21.575	60.24	68.669	33.974	78.341	23.944	0	61.507	0	61.507
112.0241_1.94	0	0	0	0	0	0	0	0	0	0	0	0	0	0	0	0
112.0528_1.92	509.06	506.25	530.81	537.13	514.44	492.16	514.44	492.16	456.43	657.2	577.74	865.46	710.64	537.09	710.64	537.09
112.9369_1.17	0	0	0	0	0	57.149	0	57.149	98.253	29.053	53.936	0	0	65.385	0	65.385
112.9385_1.16	0	0	0	0	0	0	0	0	0	0	0	0	0	0	0	0
112.9849_27.68	3.8652	2.2751	0	0	0	0	0	0	0	5.0188	0	0	8.3523	0	8.3523	0
112.9855_1.45	13.669	25.08	23.645	16.503	0	0	0	0	22.449	10.016	13.426	15.962	0	12.031	0	12.031
112.9867_1.52	0	0	0	0	23.8	18.367	23.8	18.367	0	0	0	0	0	0	0	0
112.9988_27.69	0	0	0	0	0	0	0	0	0	0	0	0	0	0	0	0
112.9999_1.62	0	0	0	0	0	0	0	0	0	0	0	0	0	0	0	0
112.9999_27.64	0	0	0	0	0	0	0	0	0	12.428	0	0	15.8	0	15.8	0
113.0238_10.69	0	0	0	0	0	0	0	0	26.907	2.0006	5.0109	8.5283	16.465	0	16.465	0
113.0239_1.50	215.47	192.31	0	209.86	188.92	17.956	188.92	17.956	0	0	142.21	0	137.52	36.334	137.52	36.334
113.0240_2.19	135.99	145.87	0	0	300.29	278.04	300.29	278.04	69.62	0	80.159	0	0	55.892	0	55.892
113.0242_4.87	32.042	41.03	177	0	3.0288	0	3.0288	0	27.29	126.92	1.8865	63.124	72.17	25.162	72.17	25.162
113.0243_5.76	0	3.0096	5.5331	272.47	0	2.7979	0	2.7979	0	0	0	0	6.3974	0	6.3974	0
113.0246_7.10	0	0	3.3375	5.8252	0	0	0	0	0	1.7107	0	2.2016	0	0	0	0
113.0253_1.50	0	0	177.04	16.998	0	201.87	0	201.87	167.53	97.178	0	161.21	0	88.055	0	88.055
113.0255_2.46	51.487	72.139	228.14	0	0	0	0	0	39.199	23.371	17.16	4.8249	0	31.602	0	31.602
113.0256_4.65	0	0	0	0	92.164	0	92.164	0	0	0	0	0	0	0	0	0
113.0558_1.92	23.139	22.742	24.88	31.325	23.429	26.824	23.429	26.824	20.089	26.335	27.37	49.746	36.039	27.186	36.039	27.186
113.0962_6.06	32.088	34.66	0	31.049	0	25.932	0	25.932	14.872	0	3.6856	0	24.21	0	24.21	0
113.0969_4.60	0	0	0	0	0	26.105	0	26.105	0	0	0	0	0	0	0	0
113.0974_5.17	63.087	52.637	24.092	0	18.735	0	18.735	0	17.794	43.161	10.934	0	0	20.992	0	20.992
113.0974_5.72	0	0	23.899	0	24.831	0	24.831	0	0	21.18	0	0	0	13.417	0	13.417
114.0313_1.48	14.027	14.18	17.093	21.818	26.763	14.565	26.763	14.565	32.045	23.519	31.676	45.902	34.901	25.059	34.901	25.059
114.0564_1.56	274.87	289.02	238.43	532.88	243.85	259.85	243.85	259.85	206.14	275.22	139.86	405.63	364.94	293.01	364.94	293.01
114.9263_2.31	0	0	0	0	0	0	0	0	0	0	0	0	0	0	0	0
114.9264_7.19	0	0	0	0	0	0	0	0	0	0	0	0	0	0	0	0
114.9334_1.19	0	0	0	0	0	0	0	0	0	0	0	0	16.477	0	16.477	0
114.9353_1.21	0	0	22.389	0	8.1979	0	8.1979	0	0	10.015	0	7.0913	18.244	0	18.244	0
114.9353_27.68	168.42	283.93	205.19	155.33	277.25	320.17	277.25	320.17	263.55	222.21	222.46	220.26	159.37	234.34	159.37	234.34
114.9355_28.27	191.36	44.024	258.17	155.39	278.24	138.62	278.24	138.62	38.975	259.65	53.441	72.01	96.84	27.749	96.84	27.749
114.9356_9.89	192.3	217.2	229.35	62.419	72.476	46.57	72.476	46.57	46.967	92.869	6.4429	46.189	74.735	12.118	74.735	12.118
114.9360_8.65	0	43.839	0	25.899	11.712	65.393	11.712	65.393	63.084	75.013	18.568	50.246	27.328	9.4721	27.328	9.4721
114.9365_1.68	8.871	4.6926	0	48.236	0	16.706	0	16.706	14.216	0	0	43.849	0	6.2413	0	6.2413
114.9367_12.00	0	9.147	20.488	7.3888	4.4541	0	4.4541	0	22.269	37.598	12.012	40.2	25.5	12.011	25.5	12.011
114.9367_10.86	53.406	68.716	40.229	42.058	55.701	35.497	55.701	35.497	50.528	0	49.146	22.209	43.146	74.672	43.146	74.672
115.0023_1.18	0	3.5563	0	0	0	0	0	0	0	0	0	0	0	0	0	0
115.0025_5.76	0	0	0	0	0	0	0	0	0	0	0	40.581	35.452	0	35.452	0
115.0039_1.14	0	0	0	0	0	88.225	0	88.225	8.3786	0	62.855	0	0	0	0	0
115.0051_1.23	0	0	0	0	0	0	0	0	0	0	2.4945	0	0	0	0	0
115.0391_1.78	0	0	0	0	0	0	0	0	0	0	0	0	0	0	0	0
115.0398_5.15	0	0	0	0	0	0	0	0	2.7656	0	2.9882	3.9177	1.7248	0	1.7248	0
115.0404_1.92	444.92	441.41	369.04	245.77	373.76	263.41	373.76	263.41	285.55	534.02	823.7	584.81	742.25	590.65	742.25	590.65
115.0758_27.64	15.797	15.389	12.38	14.418	19.412	34.231	19.412	34.231	18.51	3.6346	19.929	7.3217	9.2668	24.886	9.2668	24.886
115.0759_6.45	4.9782	11.715	0	106.33	0	4.7132	0	4.7132	0	0	0	10.508	5.3439	4.6291	5.3439	4.6291
115.0760_5.84	6.9206	17.114	3.4205	0	8.0382	0	8.0382	0	0	0	1.3847	73.919	55.379	0	55.379	0
115.0761_2.70	0	17.411	11.862	0	0	142.95	0	142.95	6.3537	5.1736	3.6076	2.6931	0	3.906	0	3.906
115.0763_3.54	3.4643	9.5166	0	0	0	31.466	0	31.466	11.544	3.4787	98.62	4.3352	0	42.151	0	42.151
115.0766_4.64	120.89	159.67	3.2559	18.326	0	6.8456	0	6.8456	68.717	94.87	35.186	10.92	0	4.3116	0	4.3116
115.0766_1.86	0	5.0596	4.4307	3.4082	0	0	0	0	0	2.2794	0	0	0	0	0	0
115.0767_5.15	3.6833	16.893	116.78	6.9078	114.03	7.6278	114.03	7.6278	3.5785	0	3.6279	0	0	3.0682	0	3.0682
115.0770_7.25	0	19.961	18.101	12.974	6.5397	5.0367	6.5397	5.0367	0	18.527	0	3.383	0	4.4414	0	4.4414
115.0774_27.67	0	0	0	0	0	0	0	0	0	0	0	0	0	0	0	0
115.0786_27.66	0	0	12.773	0	0	0	0	0	0	13.449	0	0	0	0	0	0
115.7117_1.67	0	10.895	0	30.13	5.0589	0	5.0589	0	0	0	0	16.373	17.781	0	17.781	0
115.7131_1.56	0	0	0	0	0	10.455	0	10.455	4.9511	7.472	0	0	0	0	0	0
115.9205_27.67	21.889	50.7	0	2.1098	48.62	57.802	48.62	57.802	22.548	63.948	15.834	5.1431	0	19.088	0	19.088
115.9230_27.68	5.9634	0	35.309	0	0	0	0	0	7.0329	3.3685	0	3.7067	0	0	0	0
115.9338_1.17	0	0	0	0	0	0	0	0	0	0	0	0	0	0	0	0
116.0352_1.41	0	0	0	0	10.606	12.358	10.606	12.358	0	26.887	33.428	53.74	56.721	7.5153	56.721	7.5153
116.0436_1.53	19.626	23.789	15.137	4.2908	18.114	11.835	18.114	11.835	13.125	24.197	45.5	28.116	42.492	33.127	42.492	33.127
116.0496_6.33	0	0	0	49.211	0	0	0	0	0	0	0	8.7742	41.667	0	41.667	0
116.0502_4.96	67.201	103.04	95.498	0	113.13	178.85	113.13	178.85	0	123.68	99.287	0	84.552	133.94	84.552	133.94
116.0505_5.81	0	0	0	0	0	0	0	0	0	0	0	0	0	0	0	0
116.0514_5.03	49.949	0	48.541	30.158	61.256	0	61.256	0	124.86	53.408	0	47.804	0	0	0	0
116.0514_7.38	0	0	0	0	0	0	0	0	0	0	0	0	0	0	0	0
116.0727_1.64	2013.5	1966.3	1991.1	3941.8	1943.9	1882.8	1943.9	1882.8	1486.4	1609.5	1225.2	2707.5	2563.1	1746.6	2563.1	1746.6
116.5658_27.66	20.387	0	0	0	22.733	36.476	22.733	36.476	8.3282	0	7.4732	0	0	0	0	0
116.5673_27.69	0	0	0	0	0	0	0	0	0	0	0	0	0	0	0	0
116.5688_27.66	0	19.055	7.1249	0	16.05	0	16.05	0	11.816	5.8595	0	0	0	13.934	0	13.934
116.9065_4.75	0	0	0	117.33	0	0	0	0	0	0	0	166.98	182.6	0	182.6	0
116.9068_2.08	469.12	449.96	0	0	692.37	572.28	692.37	572.28	0	117.38	494.04	113.53	358.96	445.8	358.96	445.8
116.9075_5.53	0	0	0	0	0	0	0	0	0	0	0	4.5788	0	0	0	0
116.9078_6.42	0	0	0	0	0	0	0	0	0	0	0	0	0	0	0	0
116.9082_2.18	0	0	680.29	0	0	0	0	0	564.65	416.63	0	0	0	0	0	0
116.9266_14.67	0	0	14.338	0	0	0	0	0	0	0	0	0	0	0	0	0
116.9275_6.49	24.257	0	0	0	0	0	0	0	0	0	0	0	0	0	0	0
116.9277_1.19	260.51	147.47	324.66	451.13	247.93	0	247.93	0	18.874	175.39	0	439.7	514.24	14.11	514.24	14.11
116.9278_1.85	0	136.74	0	0	0	0	0	0	0	0	0	0	0	0	0	0
116.9279_4.40	0	0	0	0	0	0	0	0	0	0	0	0	220.41	0	220.41	0
116.9280_12.27	0	0	0	0	0	94.492	0	94.492	47.966	0	0	0	341.24	0	341.24	0
116.9280_18.23	0	0	0	0	0	0	0	0	0	0	0	0	0	0	0	0
116.9281_16.32	0	52.42	59.143	0	21.297	163.27	21.297	163.27	0	0	0	0	0	0	0	0
116.9281_13.40	0	0	0	0	0	0	0	0	0	0	0	0	0	0	0	0
116.9283_29.99	200.81	353.43	114.78	0	0	457.65	0	457.65	0	124.77	494.36	70.882	0	0	0	0
116.9284_5.25	116.52	0	0	0	0	452.8	0	452.8	0	0	248.14	153.31	88.697	0	88.697	0
116.9284_12.79	108.53	0	201.43	0	144.35	60.664	144.35	60.664	112.99	101.41	0	0	0	355.95	0	355.95
116.9284_18.74	95.319	131.48	0	0	42.774	123.43	42.774	123.43	73.3	43.833	99.136	34.195	26.843	136.84	26.843	136.84
116.9284_15.47	59.958	98.826	31.051	14.964	49.646	86.034	49.646	86.034	63.868	39.757	78.517	135.01	102.37	233.76	102.37	233.76
116.9284_14.39	14.731	16.532	28.442	78.675	26.406	112.48	26.406	112.48	19.09	84.34	51.545	0	190.44	162.12	190.44	162.12
116.9285_9.15	70.913	0	0	1773.6	0	0	0	0	0	0	914.47	0	0	256.02	0	256.02
116.9286_3.06	553.5	564.7	802.82	929.52	1200.8	0	1200.8	0	0	0	0	1079.2	0	589.4	0	589.4
116.9287_28.35	3536.7	860.3	5839.1	2448.5	5544.1	1306.7	5544.1	1306.7	2044.1	1311	275.19	2299.5	1754	830.68	1754	830.68
116.9288_17.45	24.461	49.063	143.93	0	42.219	202.05	42.219	202.05	93.478	68.381	96.882	33.49	63.877	169.69	63.877	169.69
116.9290_6.50	240.66	537.29	794.9	0	0	1731.2	0	1731.2	0	0	552.26	95.224	0	0	0	0
116.9290_10.08	1383.9	0	0	0	3495.2	1081.7	3495.2	1081.7	0	0	263.93	1638.6	0	0	0	0
116.9291_11.48	207.36	2304.6	0	293.43	0	0	0	0	0	0	0	355.27	113.74	1031.2	113.74	1031.2
116.9291_3.87	0	0	0	0	0	0	0	0	0	0	0	0	0	0	0	0
116.9292_2.07	179.8	55.696	482.52	421.83	507.97	415.75	507.97	415.75	1797.9	579.58	238.52	367.33	1673.1	246.41	1673.1	246.41
116.9293_1.20	0	0	0	0	0	0	0	0	0	0	0	0	0	0	0	0
116.9293_7.42	136.04	0	0	0	0	0	0	0	47.627	0	0	0	0	447.01	0	447.01
116.9293_5.81	0	0	0	0	0	0	0	0	0	0	0	43.753	0	0	0	0
116.9294_13.36	0	91.258	0	142.91	0	89.382	0	89.382	0	0	40.006	312.75	92.1	16.237	92.1	16.237
116.9296_12.19	44.455	212.49	0	0	65.053	0	65.053	0	0	105.65	353	0	0	0	0	0
116.9296_28.86	0	0	0	82.632	0	0	0	0	0	0	0	0	0	0	0	0
116.9296_4.38	186.05	0	281.12	68.376	0	1395.5	0	1395.5	0	0	530.55	0	0	516.64	0	516.64
116.9296_14.14	25.094	44.653	43.498	43.298	32.445	45.98	32.445	45.98	59.938	9.0711	21.386	0	0	0	0	0
116.9296_10.66	0	0	2007.3	0	0	0	0	0	1716.6	4207.7	401.86	0	2135	0	2135	0
116.9296_15.06	0	0	0	0	0	0	0	0	0	0	0	0	0	0	0	0
116.9297_16.18	0	0	0	0	0	0	0	0	0	0	0	0	0	0	0	0
116.9297_9.20	0	0	0	0	0	0	0	0	0	0	0	0	0	0	0	0
116.9298_27.64	2848.9	5268.5	2464.1	1489	4783.8	7218.7	4783.8	7218.7	3406.5	7227.2	4188.7	1409.2	1361.8	3745	1361.8	3745
116.9305_8.27	0	0	0	0	0	0	0	0	0	0	0	0	0	0	0	0
116.9731_1.46	0	0	5.3072	7.7204	0	0	0	0	16.918	0	0	5.9624	0	0	0	0
116.9747_7.06	0	0	0	0	0	0	0	0	0	0	0	0	0	0	0	0
116.9753_5.74	0	0	0	0	0	0	0	0	0	0	0	67.332	68.004	0	68.004	0
116.9756_4.00	0	0	0	0	0	0	0	0	3.0169	0	143.8	0	0	0	0	0
117.0191_1.20	0	0	0	0	166.6	0	166.6	0	0	0	0	0	0	0	0	0
117.0204_4.45	0	5.6904	0	0	0	0	0	0	2.1591	0	0	0	0	0	0	0
117.0208_1.25	184.52	168.75	184.23	97.349	0	512.13	0	512.13	51.481	220.1	81.048	0	0	105.99	0	105.99
117.0550_1.50	0	0	0	0	0	0	0	0	0	0	0	0	0	0	0	0
117.0563_1.72	560.3	572.72	437.28	752.08	440.93	270.41	440.93	270.41	358.93	372.14	352.06	660.94	593.6	373.69	593.6	373.69
117.0566_4.62	2.2779	5.4286	0	0	0	9.5307	0	9.5307	0	0	0	4.883	5.694	0	5.694	0
117.0754_1.49	118.56	111.78	107.82	240.84	103.71	115.62	103.71	115.62	81.381	87.485	70.631	160.59	160.83	100.86	160.83	100.86
117.9281_1.20	0	0	48.067	2.1175	30.246	0	30.246	0	15.373	48.748	0	50.401	57.539	0	57.539	0
117.9285_28.39	92.312	81.01	131.35	45.884	734.34	92.19	734.34	92.19	47.579	582.49	59.702	247.46	193.93	55.194	193.93	55.194
117.9285_27.68	0	0	262.29	253.35	0	438.56	0	438.56	0	0	0	142.89	107.03	114.95	107.03	114.95
117.9288_29.21	0	0	0	0	0	0	0	0	0	0	0	0	0	0	0	0
117.9298_27.64	318.11	463.54	522.82	120.17	444.74	483.24	444.74	483.24	360.66	415.1	350.7	0	0	289.14	0	289.14
117.9300_28.19	339.86	142.76	0	0	0	0	0	0	199.09	0	111.27	0	0	0	0	0
118.0228_1.25	0	0	0	0	0	18.349	0	18.349	0	0	0	0	0	0	0	0
118.0509_1.41	330.61	305.08	279.95	299.93	297.83	286.32	297.83	286.32	260.93	287.18	190.29	242.73	219.56	243.16	219.56	243.16
118.0521_1.37	0	0	0	0	0	0	0	0	0	0	0	0	43.25	0	43.25	0
118.0563_1.73	0	0	0	43.977	0	0	0	0	0	0	0	23.602	0	0	0	0
118.0586_1.68	0	0	0	0	0	0	0	0	0	0	0	0	0	0	0	0
118.9038_2.87	0	0	0	69.662	0	0	0	0	0	0	0	0	66.683	0	66.683	0
118.9041_4.96	0	0	0	261.78	0	0	0	0	0	0	0	392.38	303.89	0	303.89	0
118.9042_2.08	484.11	481.81	731.63	251.84	736.79	637.05	736.79	637.05	613.91	723.08	543.59	247.16	170.02	514.98	170.02	514.98
118.9049_6.42	0	0	0	0	0	0	0	0	0	0	0	0	0	0	0	0
118.9274_27.68	107.99	71.25	99.918	41.934	0	0	0	0	0	0	0	36.996	35.306	104.47	35.306	104.47
118.9287_27.64	110.71	176.3	183.2	66.205	355.55	332.39	355.55	332.39	195.88	293.49	165.67	60.564	40.45	21.418	40.45	21.418
118.9426_1.18	2562.6	2135.6	2344.6	2079.5	2578.8	488.91	2578.8	488.91	1073.7	1957.5	848.24	2534.1	2199	402.45	2199	402.45
118.9995_1.10	0	0	0	0	0	0	0	0	0	0	0	0	0	0	0	0
119.0343_1.35	80.31	61.847	63.214	87.136	64.391	60.706	64.391	60.706	71.195	50.403	45.756	72.183	52.533	39.071	52.533	39.071
119.0356_1.36	0	0	0	0	0	0	0	0	0	0	0	0	0	0	0	0
119.0493_6.33	9.2391	42.253	18.397	6.1807	15.376	0	15.376	0	6.2394	17.178	7.0049	14.014	35.419	19.383	35.419	19.383
119.0493_1.97	36.008	41.665	35.091	0	42.865	51.813	42.865	51.813	25.255	45.714	31.719	42.2	40.78	44.398	40.78	44.398
119.0509_1.94	0	9.8156	0	9.7699	0	0	0	0	0	0	0	0	0	0	0	0
119.9419_1.20	0	0	0	0	0	0	0	0	0	0	0	0	0	0	0	0
120.0454_1.86	11.049	9.435	8.3392	8.9863	10.881	8.2458	10.881	8.2458	0	0	0	0	6.6481	0	6.6481	0
120.9011_2.06	168.33	156.54	245.15	65.165	265.93	234	265.93	234	217.13	222.99	187.26	65.677	49.042	168.79	49.042	168.79
120.9381_1.19	0	0	125.45	0	0	4.7459	0	4.7459	46.675	97.054	42.405	0	0	13.624	0	13.624
121.0286_16.10	80.88	138.26	89.101	32.433	83.98	54.089	83.98	54.089	37.987	0	64.282	68.664	173.4	100.9	173.4	100.9
121.0287_27.89	199.25	164.98	188.67	148.53	245.27	187.2	245.27	187.2	187.32	225.64	188.83	156.22	182.98	157.77	182.98	157.77
121.0287_10.52	102.25	112.62	66.479	156.86	0	45.133	0	45.133	0	39.65	125.95	105.62	54.073	131.23	54.073	131.23
121.0288_14.91	49.506	15.787	0	17.738	0	0	0	0	0	0	0	0	0	34.603	0	34.603
121.0288_11.77	81.518	141.7	84.636	0	233.4	91.486	233.4	91.486	175.22	131.89	99.791	56.428	0	69.064	0	69.064
121.0289_6.29	141.43	0	0	71.508	0	138.02	0	138.02	95.811	256.1	193.32	38.8	131.47	116.48	131.47	116.48
121.0289_2.92	116.56	119.48	46.934	159.08	93.61	98.212	93.61	98.212	101.74	107.78	89.585	0	40.657	78.329	40.657	78.329
121.0289_1.83	98.932	106.79	87.547	5.5735	101.51	81.838	101.51	81.838	83.113	71.932	43.719	73.982	101.4	75.994	101.4	75.994
121.0290_24.99	57.988	87.142	0	22.946	68.963	32.921	68.963	32.921	46.405	55.528	57.068	0	75.046	23.223	75.046	23.223
121.0290_20.96	91.691	0	59.029	94.217	0	9.5276	0	9.5276	96.283	116.24	47.195	53.439	79.973	43.992	79.973	43.992
121.0291_5.04	164.23	0	53.459	94.837	72.897	89.014	72.897	89.014	118.03	0	41.717	80.862	121.81	153.46	121.81	153.46
121.0293_7.04	78.854	106.02	142.72	146.89	92.059	101.76	92.059	101.76	73.047	0	70.049	169.99	26.353	81.056	26.353	81.056
121.0293_9.67	63.408	205.9	58.14	21.551	75.411	85.132	75.411	85.132	72.193	175.99	15.466	105.63	0	69.498	0	69.498
121.0301_14.55	20.785	17.801	20.321	11.83	9.9203	6.5758	9.9203	6.5758	50.613	72.657	43.324	25.405	0	58.483	0	58.483
121.0301_15.11	0	0	7.4499	0	0	59.017	0	59.017	49.216	8.9632	10.334	0	0	28.385	0	28.385
121.0301_6.39	0	313.91	52.622	0	194.41	0	194.41	0	0	0	0	0	0	0	0	0
121.0303_2.05	0	0	0	0	0	0	0	0	0	0	0	0	0	0	0	0
121.0304_27.89	0	0	0	0	0	0	0	0	0	0	0	0	0	0	0	0
121.0305_11.68	0	0	0	0	0	0	0	0	0	0	0	0	0	0	0	0
121.0325_3.01	0	0	0	0	0	116.03	0	116.03	0	0	0	0	0	0	0	0
121.0400_3.64	0	0	0	0	0	0	0	0	0	0	0	0	0	0	0	0
121.0403_4.83	0	0	0	0	0	0	0	0	0	0	0	0	0	0	0	0
121.0659_6.52	243.16	201.52	164.53	188.07	198.17	28.094	198.17	28.094	134.03	191.72	82.9	197.16	162.02	194.15	162.02	194.15
121.0660_5.82	0	0	48.237	21.212	18.185	140.89	18.185	140.89	0	0	0	0	52.609	0	52.609	0
121.0671_7.75	14.127	6.3618	7.0491	9.5418	4.8531	0	4.8531	0	0	7.6903	3.7916	6.7862	0	10.941	0	10.941
121.9909_1.36	0	11.769	0	0	0	14.537	0	14.537	0	0	0	0	0	0	0	0
121.9924_1.33	0	0	0	0	16.505	0	16.505	0	0	0	0	0	0	0	0	0
122.9666_5.31	13.698	0	23.454	0	48.439	0	48.439	0	139.17	60.332	171.28	0	0	0	0	0
122.9667_4.62	24.594	47.94	0	13.802	20.055	78.087	20.055	78.087	174.5	7.9383	74.015	19.34	5.0104	60.834	5.0104	60.834
122.9667_2.31	30.598	21.982	0	77.735	0	139.76	0	139.76	0	0	0	0	111.79	0	111.79	0
122.9668_2.95	6.6451	58.539	25.051	0	0	0	0	0	0	53.372	76.645	0	57.034	104.84	57.034	104.84
122.9671_29.05	88.188	26.02	103.68	27.634	141.13	157.56	141.13	157.56	116.09	98.377	147.49	11.195	0	187.76	0	187.76
122.9672_11.39	108.95	74.152	40.461	23.994	0	34.578	0	34.578	39.366	104.75	77.74	16	60.132	83.23	60.132	83.23
122.9673_6.40	42.517	120.29	0	5.5723	0	0	0	0	0	0	0	20.909	17.387	260.18	17.387	260.18
122.9673_7.27	170.37	276.83	237.46	8.3612	0	1411.1	0	1411.1	203.1	171.94	334.5	94.152	125.67	668.62	125.67	668.62
122.9674_10.15	0	0	0	0	0	0	0	0	0	0	0	0	0	0	0	0
122.9675_9.61	743.87	0	0	514.16	0	314.72	0	314.72	174.58	50.575	166.66	561.62	321.39	84.052	321.39	84.052
122.9675_27.71	444.93	512.9	579.06	363.13	691.45	0	691.45	0	0	596	430.58	379.42	231.03	341.45	231.03	341.45
122.9677_4.06	4.6296	20.009	13.684	21.663	5.7056	178.69	5.7056	178.69	6.3942	25.734	159.22	29.139	28.135	130.27	28.135	130.27
122.9678_10.66	0	0	336.93	134.69	126.37	83.013	126.37	83.013	72.733	61.472	24.35	65.212	131.5	190.18	131.5	190.18
122.9681_3.15	0	0	0	9.6602	9.1988	135.1	9.1988	135.1	0	12.259	0	4.4239	0	0	0	0
122.9681_8.38	0	894.96	322.64	0	1029.9	0	1029.9	0	513.83	594.82	514.42	0	0	0	0	0
122.9686_1.59	774.39	802.27	960.95	707.14	986.6	936.4	986.6	936.4	1253	1103.8	1121.9	1080.9	960.1	1182.1	960.1	1182.1
122.9687_28.26	0	144.43	0	0	0	947.46	0	947.46	546.37	0	0	0	0	0	0	0
123.0075_1.58	2.2866	3.1056	1.6675	3.7028	0	2.0517	0	2.0517	0	0	0	0	0	3.703	0	3.703
123.0082_10.30	0	8.7496	0	0	1.7514	2.5992	1.7514	2.5992	54.583	11.163	18.809	27.816	23.699	0	23.699	0
123.0082_27.62	0	2.869	0	0	0	2.2851	0	2.2851	1.0206	0	11.372	0	0	0	0	0
123.0324_1.60	0	0	0	0	0	0	0	0	0	0	0	0	0	0	0	0
124.0079_1.41	498.61	507.72	488.12	498.6	497.07	493.13	497.07	493.13	371.16	582.01	458.87	206.69	484.74	480.21	484.74	480.21
124.0157_1.62	0	0	0	0	0	0	0	0	0	0	0	0	0	0	0	0
124.9556_5.76	0	0	0	0	0	0	0	0	0	0	0	75.373	69.662	0	69.662	0
124.9563_4.79	0	0	0	0	0	0	0	0	0	30.623	8.3475	0	0	0	0	0
124.9565_3.83	0	0	0	0	0	0	0	0	0	0	170.15	0	0	0	0	0
124.9574_7.08	0	0	0	0	0	0	0	0	0	0	0	0	0	0	0	0
124.9998_27.62	4.8001	23.226	30.559	0	28.395	0	28.395	0	0	39.493	28.975	21.759	7.2258	0	7.2258	0
125.0194_1.66	0	0	0	0	0	0	0	0	0	0	0	0	0	0	0	0
125.0217_1.36	0	0	0	18.329	0	0	0	0	19.062	0	0	0	0	0	0	0
125.0346_4.06	0	0	0	0	0	32.506	0	32.506	0	0	0	0	0	0	0	0
125.0354_4.56	0	26.201	17.841	0	0	0	0	0	0	39.165	0	0	0	0	0	0
125.0361_3.90	24.118	0	0	0	0	0	0	0	33.667	0	29.319	0	0	11.682	0	11.682
125.0365_5.15	0	0	0	0	0	0	0	0	0	0	0	0	0	0	0	0
125.0373_4.59	0	0	0	0	18.619	0	18.619	0	0	0	0	0	0	9.1168	0	9.1168
126.9354_1.68	0	6.8099	0	10.696	0	0	0	0	52.303	19.449	42.997	86.679	18.967	6.0748	18.967	6.0748
126.9527_5.76	0	0	0	0	0	0	0	0	0	0	0	47.196	48.311	0	48.311	0
127.0015_27.66	0	0	0	1.3114	0	0	0	0	0	21.044	0	21.339	0	0	0	0
127.0397_2.13	0	7.5853	26.363	11.48	33.002	41.252	33.002	41.252	9.8554	23.417	30.103	9.1352	13.222	28.893	13.222	28.893
127.0499_1.36	70.5	0	0	0	89.258	47.448	89.258	47.448	0	79.483	86.119	0	0	0	0	0
127.0516_1.37	0	94.16	101.8	109.24	0	36.234	0	36.234	134.87	0	0	105.08	109.53	82.431	109.53	82.431
128.0335_1.20	0	0	0	0	131.83	81.247	131.83	81.247	0	0	0	0	0	0	0	0
128.0349_1.95	0	0	0	0	0	0	0	0	0	0	0	0	0	0	0	0
128.0356_1.43	365.39	392.04	377.5	505.56	250.89	429.81	250.89	429.81	450.44	358.3	402.04	407.96	279.8	371.31	279.8	371.31
128.0711_1.66	164.41	212.82	226.2	259.67	244.46	296.99	244.46	296.99	234.09	197.28	224.09	458.95	254.78	206.09	254.78	206.09
128.9324_1.57	0	0	5.1442	0	4.7212	0	4.7212	0	33.511	0	28.896	55.013	10.363	6.0998	10.363	6.0998
129.0171_1.38	0	0	0	0	0	0	0	0	0	0	0	0	0	0	0	0
129.0185_1.18	51.043	38.254	25.731	62.289	22.963	112.92	22.963	112.92	71.171	42.351	46.267	56.895	53.863	75.484	53.863	75.484
129.0193_2.17	28.009	12.644	10.818	4.9077	11.776	16.781	11.776	16.781	10.442	0	10.491	4.3297	0	10.167	0	10.167
129.0205_1.41	0	0	0	0	0	0	0	0	0	0	0	0	0	0	0	0
129.0383_1.43	0	0	0	0	0	0	0	0	0	0	0	0	0	0	0	0
129.0543_2.57	0	0	0	0	0	0	0	0	0	0	0	0	0	0	0	0
129.0552_3.22	7.5792	23.643	18.251	17.104	0	2.5921	0	2.5921	5.9574	0	13.77	0	0	4.304	0	4.304
129.0556_5.10	14.963	27.085	33.56	477.1	3.235	3.4331	3.235	3.4331	14.566	66.883	8.9323	916.51	1146.1	2.4344	1146.1	2.4344
129.0559_1.93	1053.2	1118.6	899.6	31.181	945.41	1160.9	945.41	1160.9	854.71	1292.5	3620	170.73	1004.5	2261.3	1004.5	2261.3
129.0562_2.59	7.6736	8.7549	5.604	0	0	0	0	0	4.8631	357.81	17.452	0	0	4.4386	0	4.4386
129.0572_6.21	0	9.2889	3.939	1.2706	0	0	0	0	0	0	0	3.2785	0	0	0	0
129.0918_6.25	30.571	74.019	76.429	0	29.955	0	29.955	0	22.324	41.623	34.01	36.077	31.062	36.904	31.062	36.904
129.0925_7.73	0	9.967	0	4.9747	0	0	0	0	0	3.9705	0	0	1.5432	2.6762	1.5432	2.6762
129.6831_2.01	75.485	71.376	79.826	0	96.062	78.154	96.062	78.154	59.979	68.59	54.493	39.075	83.279	71.286	83.279	71.286
129.6845_1.91	0	0	0	0	0	0	0	0	0	0	0	0	0	0	0	0
130.0497_1.38	0	0	0	0	0	0	0	0	0	0	0	0	0	0	0	0
130.0511_1.50	154.51	156.71	117.72	0	147.15	130.86	147.15	130.86	135.97	242.43	58.63	0	220.33	159.28	220.33	159.28
130.0539_1.56	0	0	0	324	0	0	0	0	0	0	0	0	0	0	0	0
130.0563_1.54	0	0	0	0	0	0	0	0	0	0	0	253.63	0	0	0	0
130.0578_5.12	0	0	0	23.046	0	0	0	0	0	0	0	32.938	47.02	0	47.02	0
130.0585_2.13	0	0	0	0	49.864	0	49.864	0	0	1.8903	0	0	0	5.8325	0	5.8325
130.0625_1.47	0	0	20.039	0	0	0	0	0	0	0	88.414	0	0	0	0	0
130.0644_5.30	5.7789	0	0	0	0	0	0	0	0	0	10.566	0	0	9.8648	0	9.8648
130.0666_5.05	0	0	35.734	0	22.709	8.8772	22.709	8.8772	0	24.073	0	0	29.702	0	29.702	0
130.0868_2.58	21.298	33.162	23.105	18.744	21.213	90.076	21.213	90.076	0	0	16.511	0	15.196	29.702	15.196	29.702
130.0880_1.84	8645.6	8601.9	11615	0	12076	8907.2	12076	8907.2	6884.8	9463.6	7017.1	0	10639	8214.6	10639	8214.6
130.0887_2.36	14.243	0	4.29	5300.7	0	0	0	0	0	0	0	5767.4	0	9.4501	0	9.4501
130.9309_7.31	34.682	28.742	39.704	46.789	3.4745	0	3.4745	0	16.227	53.845	28.684	89.764	45.917	6.6846	45.917	6.6846
130.9311_27.70	0	23.218	29.008	69.748	5.0078	9.6396	5.0078	9.6396	31.708	37.12	8.4354	64.432	52.044	31.425	52.044	31.425
130.9327_27.66	0	0	0	0	0	0	0	0	0	0	0	0	0	0	0	0
131.0339_1.22	1.8293	3.3345	0	0	0	34.515	0	34.515	0	0	0	0	0	0	0	0
131.0417_1.20	0	0	0	0	0	0	0	0	0	0	0	0	0	0	0	0
131.0463_1.47	36.456	12.295	33.015	72.932	44.458	45.697	44.458	45.697	53.747	12.623	15.47	18.73	29.943	16.146	29.943	16.146
131.0484_1.39	0	0	0	0	0	0	0	0	0	20.52	8.4994	0	0	0	0	0
131.0631_1.95	0	0	0	0	0	0	0	0	0	0	27.478	0	0	0	0	0
131.0704_2.06	0	0	0	0	0	0	0	0	0	0	0	0	0	0	0	0
131.0706_4.39	0	0	0	0	2.3891	1.2697	2.3891	1.2697	4.2742	0	3.6067	0	0	0	0	0
131.0721_5.36	0	0	0	0	0	0	0	0	0	0	0	2.4482	5.1207	0	5.1207	0
131.0724_2.99	0	0	0	0	0	0	0	0	0	0	0	0	0	2.0733	0	2.0733
131.0729_1.84	7.0966	0	0	159.73	0	0	0	0	0	0	0.59382	158.4	347.37	0	347.37	0
131.0773_1.82	0	0	0	0	0	0	0	0	0	0	933.1	0	0	0	0	0
131.0797_1.87	0	1139.5	0	0	0	0	0	0	0	0	0	0	0	940.22	0	940.22
131.0813_1.87	1135.9	0	0	0	0	0	0	0	0	0	0	0	0	0	0	0
131.0819_3.87	4.6758	35.69	10.029	52.867	3.9279	141.16	3.9279	141.16	66.804	9.3034	39.175	13.281	25.105	89.444	25.105	89.444
131.0831_1.84	0	0	0	384.32	84.384	0	84.384	0	0	0	0	332.79	324.01	19.44	324.01	19.44
131.0854_1.99	0	0	0	0	0	0	0	0	0	0	0	0	0	0	0	0
131.0871_1.86	0	0	0	0	0	1427.8	0	1427.8	0	0	0	0	0	0	0	0
131.0898_2.03	264.48	341.89	1651.6	447.05	1698.2	0	1698.2	0	1121	1444.5	259.92	465.86	864.5	356.54	864.5	356.54
131.0912_1.84	0	0	0	0	0	0	0	0	0	0	0	0	0	0	0	0
132.0119_1.81	0	0	0	6.311	0	0	0	0	0	0	0	0	5.4888	7.6189	5.4888	7.6189
132.0298_1.25	0	0	0	16.446	0	58.47	0	58.47	19.024	25.621	13.865	0	17.978	37.712	17.978	37.712
132.0314_1.16	0	0	0	0	0	0	0	0	0	0	0	0	0	0	0	0
132.0476_1.89	0	0	0	0	0	7.2835	0	7.2835	12.838	0	8.2114	0	0	0	0	0
132.0490_2.31	0	0	0	0	0	0	0	0	0	0	3.966	0	0	18.293	0	18.293
132.0742_1.87	23.441	34.33	25.104	0	18.587	17.895	18.587	17.895	9.2726	0	21.712	2.1286	19.274	19.053	19.274	19.053
132.0812_2.88	0	0	0	0	0	153.71	0	153.71	0	0	0	0	0	0	0	0
132.0926_2.12	52.099	24.364	80.191	26.242	81.984	59.246	81.984	59.246	47.557	66.818	38.658	32.296	75.825	49.8	75.825	49.8
132.8989_1.29	0	0	0	0	0	0	0	0	0	0	0	0	0	0	0	0
132.9287_27.70	15.06	0	0	4.2824	0	0	0	0	0	0	0	0	17.523	10.097	17.523	10.097
133.0125_1.18	6.0809	0	59.013	0	0	425.72	0	425.72	0	52.647	0	0	0	94.527	0	94.527
133.0139_1.18	0	0	0	0	0	0	0	0	0	0	0	0	0	0	0	0
133.0144_1.96	5.9555	24.534	22.82	0	42.282	4.9759	42.282	4.9759	0	10.284	3.5805	5.0743	5.1449	8.3655	5.1449	8.3655
133.0153_1.23	0	0	0	3.6634	0	13.082	0	13.082	40.856	5.1752	286.15	8.642	3.3885	0	3.3885	0
133.0511_1.58	0	0	0	0	0	0	0	0	0	0	0	0	0	0	0	0
134.0178_1.16	0	0	0	0	0	0	0	0	0	0	0	0	0	0	0	0
134.0459_5.37	0	0	0	0	0	0	0	0	0	0	0	0	0	0	0	0
134.0460_2.69	0	0	0	0	0	0	0	0	0	0	0	0	0	0	0	0
134.0465_27.70	0	0	0	11.208	0	0	0	0	0	0	0	0	0	0	0	0
134.0471_4.68	0	0	6.7906	10.975	0	17.842	0	17.842	0	0	14.112	16.513	16.12	0	16.12	0
134.0474_2.59	15.684	15.717	18.379	0	27.926	34.958	27.926	34.958	16.638	36.263	35.809	0	0	18.983	0	18.983
134.0475_3.72	0	0	0	0	0	0	0	0	0	0	0	0	0	0	0	0
134.0485_5.72	0	0	0	0	0	0	0	0	0	11.737	9.5736	0	0	0	0	0
134.0546_4.75	0	0	0	0	0	0	0	0	0	0	0	0	0	0	0	0
134.0603_5.57	0	0	0	31.866	0	0	0	0	0	0	0	0	0	0	0	0
134.0604_3.10	0	0	0	0	0	5.1983	0	5.1983	0	0	0	0	0	0	0	0
134.0606_1.94	78.775	79.252	57.462	9.6588	86.411	89.765	86.411	89.765	50.325	44.066	16.202	16.918	29.522	74.764	29.522	74.764
134.0609_4.83	0	0	0	30.474	0	0	0	0	0	3.9053	0	43.567	51.783	0	51.783	0
134.0622_2.12	0	0	0	0	0	0	0	0	0	0	0	0	0	0	0	0
134.8936_0.99	0	0	25.537	0	5.6311	0	5.6311	0	0	35.554	0	0	24.88	0	24.88	0
134.8941_27.64	0	0	0	0	0	35.306	0	35.306	11.578	0	29.615	0	0	35.856	0	35.856
134.8949_1.29	0	0	0	23.518	0	0	0	0	0	0	0	14.398	0	0	0	0
134.9157_1.15	0	0	0	0	0	24.264	0	24.264	26.76	30.909	19.734	0	0	0	0	0
134.9721_28.76	49.084	41.177	105.62	66.375	144.14	51.765	144.14	51.765	11.453	108.11	15.593	66.197	15.042	14.619	15.042	14.619
135.0280_1.23	0	0	0	0	147.24	0	147.24	0	0	0	0	72.592	33.747	0	33.747	0
135.0291_1.95	0	51.203	0	24.271	10.447	0	10.447	0	20.698	48.66	13.235	10.81	24.256	4.5231	24.256	4.5231
135.0300_1.20	179.92	123.62	184.07	126.32	0	177.11	0	177.11	183.08	99.695	147.42	37.351	66.365	107.48	66.365	107.48
135.0307_2.38	0	0	0	3.1681	0	0	0	0	107.99	0	0	0	0	0	0	0
135.0322_2.32	0	0	0	0	0	0	0	0	0	0	0	0	0	5.0768	0	5.0768
135.0447_5.08	39.285	58.646	47.986	22.401	38.874	33.463	38.874	33.463	23.131	30.231	54.851	42.133	17.002	0	17.002	0
135.0451_1.92	60.534	88.167	60.716	64.428	58.801	27.28	58.801	27.28	0	71.436	14.389	67.378	78.32	31.545	78.32	31.545
135.0486_1.92	0	0	0	0	0	40.515	0	40.515	0	0	0	0	0	0	0	0
135.0502_1.91	0	0	0	0	0	0	0	0	51.16	0	0	0	0	36.021	0	36.021
135.0524_1.90	0	0	0	0	0	0	0	0	0	0	0	0	0	0	0	0
135.0546_1.99	0	0	0	0	0	0	0	0	0	0	27.546	9.8738	0	0	0	0
135.0561_1.89	0	0	0	0	21.844	0	21.844	0	0	25.883	0	0	0	0	0	0
135.8935_1.29	0	0	0	0	0	0	0	0	0	0	0	0	0	0	0	0
135.9147_1.17	0	0	0	0	0	0	0	0	0	5.6598	0	0	0	0	0	0
135.9323_1.17	0	0	14.729	0	0	0	0	0	0	58.53	0	0	0	0	0	0
135.9367_1.15	0	0	0	0	48.496	0	48.496	0	0	0	0	0	0	0	0	0
135.9437_27.69	0	0	0	0	0	0	0	0	0	0	0	0	0	0	0	0
135.9441_28.54	42.736	16.353	47.668	0	271.15	123.02	271.15	123.02	0	0	0	0	145.14	74.539	145.14	74.539
135.9441_21.48	140.91	87.566	0	8.1233	63.414	0	63.414	0	0	23.804	0	22.921	0	0	0	0
135.9443_1.17	122.51	0	28.75	36.122	8.8422	0	8.8422	0	4.8418	0	2.7974	0	0	0	0	0
135.9454_22.46	166.26	335.87	13.076	0	7.5783	2.8218	7.5783	2.8218	3.2334	18.11	0	11.343	0	23.355	0	23.355
135.9455_22.99	0	63.492	0	0	4.9909	0	4.9909	0	0	0	0	0	0	0	0	0
135.9456_27.62	936.56	886.13	328.44	319.22	651.04	1012	651.04	1012	1060.7	511.8	1229.7	387.1	230.34	1029.6	230.34	1029.6
135.9459_28.38	0	78.707	0	267.41	0	0	0	0	57.547	287.43	34.84	347.44	0	0	0	0
135.9460_21.77	0	0	15.697	0	0	0	0	0	0	0	0	0	0	0	0	0
135.9713_27.68	252.39	350.17	290.26	495.28	291.02	126.91	291.02	126.91	238.09	590.24	291.35	377.91	379.87	196.99	379.87	196.99
136.0066_1.36	0	0	0	0	0	53.434	0	53.434	0	0	0	0	0	0	0	0
136.0402_8.07	0	0	0	0	0	0	0	0	0	0	0	0	0	0	0	0
136.8910_1.29	0	0	0	0	0	0	0	0	0	11.685	0	0	0	0	0	0
136.9122_1.16	0	0	0	0	0	0	0	0	0	0	0	0	0	0	0	0
136.9400_1.16	0	0	84.509	0	66.966	0	66.966	0	0	81.943	0	0	0	0	0	0
136.9461_27.64	0	10.559	0	0	2.8024	38.066	2.8024	38.066	15.52	6.8893	0	15.749	0	35.595	0	35.595
136.9479_27.62	17.993	0	0	0	0	0	0	0	0	0	44.922	0	0	0	0	0
136.9857_1.20	0	0	0	0	0	0	0	0	0	0	0	0	0	0	0	0
137.0238_5.52	0	0	0	0	0	0	0	0	0	0	0	0	0	0	0	0
137.0242_4.91	41.93	45.092	68.11	3.1921	30.884	33.985	30.884	33.985	57.64	71.026	69.708	4.9507	40.3	45.841	40.3	45.841
137.0357_1.79	155.67	217.18	327.67	232.51	222.9	259.01	222.9	259.01	184.72	234.44	139.85	154.67	242.89	167.66	242.89	167.66
137.0363_2.36	0	0	0	0	0	0	0	0	0	0	0	0	0	1.9881	0	1.9881
137.9286_1.16	0	0	0	0	0	0	0	0	0	0	0	0	0	0	0	0
137.9393_1.17	31.52	0	0	0	0	0	0	0	0	0	0	0	0	0	0	0
137.9395_27.66	0	0	0	0	0	0	0	0	0	0	0	0	0	0	0	0
137.9400_22.50	59.15	68.277	0	0	0	0	0	0	3.6843	0	0	0	0	0	0	0
137.9404_28.32	176.21	39.635	0	114.01	157.17	14.149	157.17	14.149	71.896	75.675	27.901	119.06	37.907	16.963	37.907	16.963
137.9408_1.16	0	0	23.003	0	0	0	0	0	0	0	0	0	0	0	0	0
137.9411_27.62	203.85	341.9	162.86	142.58	225.66	405.95	225.66	405.95	362.26	285.31	423.23	169.86	117.36	397.5	117.36	397.5
137.9671_27.64	0	0	0	17.389	3.7964	0	3.7964	0	0	12.497	0	0	9.542	0	9.542	0
137.9872_27.69	30.145	0	42.183	53.48	42.974	34.65	42.974	34.65	31.713	39.513	51.691	38.436	43.501	0	43.501	0
138.0187_7.61	75.93	94.382	101.47	109.67	73.328	102	73.328	102	32.852	101.33	95.92	78.74	61.678	86.474	61.678	86.474
138.0189_27.86	76.717	72.454	125.55	25.403	70.799	106.77	70.799	106.77	88.391	121.28	95.502	48.805	32.88	72.777	32.88	72.777
138.0549_1.88	0	0	12.796	0	11.389	11.848	11.389	11.848	0	0	5.7617	0	6.1741	0	6.1741	0
138.0553_5.17	0	0	0	0	0	0	0	0	0	0	0	0	0	0	0	0
138.9096_28.24	128.31	105.01	226.75	82.066	223.32	95.636	223.32	95.636	17.869	217.53	21.615	90.28	64.612	44.842	64.612	44.842
138.9103_27.67	116.81	91.82	81.669	42.554	140.22	123.13	140.22	123.13	108.84	73.245	92.968	40.373	37.393	61.793	37.393	61.793
138.9407_1.60	64.632	62.421	60.125	45.339	64.633	63.919	64.633	63.919	57.396	73.092	52.149	0	51.221	62.096	51.221	62.096
138.9419_27.62	23.403	40.633	12.685	21.513	44.741	41.783	44.741	41.783	30.762	13.865	45.044	0	8.2458	34.629	8.2458	34.629
138.9997_1.22	98.747	0	72.17	4.1385	0	0	0	0	0	0	0	0	50.474	17.229	50.474	17.229
139.0011_4.45	0	0	0	0	0	0	0	0	0	0	0	0	0	0	0	0
139.0021_1.25	0	2.7339	3.6576	56.484	0	9.3623	0	9.3623	0	0	0	0	3.645	6.7415	3.645	6.7415
139.0143_27.65	0	30.46	0	0	0	0	0	0	0	19.021	0	17.157	0	0	0	0
139.0164_27.67	2.4215	0	0	0	0	0	0	0	0	0	0	0	6.3791	0	6.3791	0
139.0380_1.59	0	12.493	15.592	41.703	14.55	7.4878	14.55	7.4878	13.026	3.4252	0	13	21.108	7.8032	21.108	7.8032
139.0532_1.58	0	0	0	0	0	0	0	0	0	0	0	0	0	0	0	0
139.1112_5.49	0	0	0	0	0	26.98	0	26.98	22.222	0	5.949	0	0	25.783	0	25.783
139.1126_6.25	38.482	42.476	34.217	27.255	24.218	0	24.218	0	0	37.864	0	0	18.62	0	18.62	0
139.9366_27.73	0	18.441	0	0	3.2731	7.8077	3.2731	7.8077	0	0	0	0	0	0	0	0
139.9381_27.62	27.877	27.645	0	0	0	49.117	0	49.117	46.212	19.957	59.689	16.812	0	46.944	0	46.944
140.0043_1.25	0	0	0	0	0	0	0	0	0	0	0	0	0	0	0	0
140.0103_1.64	0	0	0	0	0	0	0	0	0	0	0	0	0	0	0	0
140.0317_1.45	12.74	0	9.3239	5.9642	11.23	16.011	11.23	16.011	15.339	14.015	8.9582	13.387	11.739	13.073	11.739	13.073
140.9771_27.70	9.7587	8.0458	0	0	14.221	35.977	14.221	35.977	5.3195	0	2.1379	0	0	0	0	0
140.9773_1.64	53.019	53.969	56.803	50.286	61.061	61.839	61.061	61.839	64.699	65.642	56.86	54.796	71.829	65.425	71.829	65.425
140.9920_27.66	0	0	0	0	0	0	0	0	0	0	0	0	0	0	0	0
140.9943_27.70	12.515	0	0	0	0	0	0	0	0	17.253	0	0	14.222	0	14.222	0
141.0172_27.68	0	51.825	0	26.303	75.219	0	75.219	0	0	58.481	0	42.574	37.309	0	37.309	0
141.0178_1.39	6.2143	28.784	0	5.6422	0	22.651	0	22.651	0	6.2131	8.1758	3.6572	0	5.1474	0	5.1474
141.0911_12.18	19.615	31.816	17.279	5.6502	14.825	15.065	14.825	15.065	15.736	23.28	12.852	11.096	26.167	0	26.167	0
141.0913_6.58	74.123	100.08	90.745	52.244	54.934	26.85	54.934	26.85	59.272	68.183	57.765	42.871	57.129	84.396	57.129	84.396
141.0919_7.69	0	3.9899	2.9647	14.38	0	0	0	0	0	0	0	5.1479	14.795	5.1255	14.795	5.1255
141.1274_6.31	0	0	0	0	0	0	0	0	0	0	0	0	0	0	0	0
141.1285_5.74	0	0	0	0	0	498.21	0	498.21	0	0	0	0	0	0	0	0
141.1288_6.40	828.92	853.51	489.12	379.07	593.8	33.566	593.8	33.566	372.64	560.75	177.08	55.092	326.51	399.74	326.51	399.74
141.1294_7.60	0	0	0	0	0	0	0	0	0	0	0	0	0	0	0	0
141.9234_27.62	0	0	0	0	0	159.11	0	159.11	22.794	0	67.842	0	0	21.755	0	21.755
142.0496_1.54	0	0	0	0	0	0	0	0	0	0	0	0	0	0	0	0
142.0514_1.58	40.41	59.892	39.701	131.47	25.059	40.659	25.059	40.659	74.91	248.2	171.4	468.09	482.42	62.804	482.42	62.804
142.0655_5.85	0	2.9719	88.04	13.152	99.596	0	99.596	0	0	81.832	0	21.831	0	0	0	0
142.0658_5.01	105.42	109.22	39.306	0	47.386	148.63	47.386	148.63	80.091	52.034	46.762	0	34.17	105.48	34.17	105.48
142.0659_6.37	0	0	0	82.63	0	0	0	0	0	0	0	12.539	54.902	0	54.902	0
142.0670_7.38	0	0	0	0	0	0	0	0	0	0	0	0	0	0	0	0
142.0876_1.94	0	81.766	0	0	17.569	206.13	17.569	206.13	7.9312	0	48.905	3.734	16.715	33.806	16.715	33.806
142.0993_7.39	0	0	7.4394	0	0	0	0	0	0	9.1114	0	0	0	0	0	0
142.1310_6.14	56.879	78.256	40.238	0	42.348	46.671	42.348	46.671	27.649	47.058	9.5105	0	26.485	30.614	26.485	30.614
143.0338_1.65	17.347	10.78	7.6275	41.11	12.865	0	12.865	0	12.094	8.4002	4.4479	11.894	0	1.2569	0	1.2569
143.0487_2.41	92.459	0	14.491	0	0	0	0	0	14.876	7.0897	0	4.1972	10.61	5.6912	10.61	5.6912
143.0495_4.05	218.33	61.072	184.41	295.11	26.079	64.725	26.079	64.725	83.706	224.26	119.04	75.143	95.36	47.115	95.36	47.115
143.0503_29.77	168.46	35.942	130.15	149.51	103.7	36.5	103.7	36.5	35.598	49.795	23.683	125.87	134.21	29.209	134.21	29.209
143.0541_1.58	0	0	0	0	0	0	0	0	0	0	0	48.328	39.712	0	39.712	0
143.0891_9.49	0	0	0	0	0	20.21	0	20.21	11.628	14.275	7.545	17.969	0	12.662	0	12.662
143.1059_16.20	0	0	0	0	158.16	0	158.16	0	0	0	0	0	0	0	0	0
143.1059_18.75	35.734	43.715	20.214	66.591	49.303	79.023	49.303	79.023	35.398	0	0	103.24	65.334	26.057	65.334	26.057
143.1061_7.13	0	0	0	0	0	0	0	0	0	0	0	0	0	0	0	0
143.1061_7.71	0	0	0	0	0	0	0	0	0	0	0	0	0	0	0	0
143.1062_18.25	0	0	0	0	96.242	0	96.242	0	0	0	0	0	0	0	0	0
143.1063_9.75	0	0	0	0	0	37.556	0	37.556	0	0	296.67	0	0	35.521	0	35.521
143.1063_16.87	144.82	54.271	168.1	55.606	0	0	0	0	56.19	68.818	0	177.69	29.404	185.34	29.404	185.34
143.1064_10.45	0	0	0	0	0	0	0	0	65.604	0	0	0	0	0	0	0
143.1065_15.04	146.13	976.87	344.03	364.1	0	507.49	0	507.49	0	902.62	414.44	0	1220.3	344.4	1220.3	344.4
143.1071_27.68	536.69	345.8	622.55	427.19	727.11	263.8	727.11	263.8	290.88	578	239.15	435.96	301.87	202.88	301.87	202.88
143.1071_17.62	179.28	99.468	146.81	96.735	105.77	29.674	105.77	29.674	68.359	181.79	67.425	15.448	183.91	75.566	183.91	75.566
143.1073_18.99	134.87	101.59	0	0	43.144	45.722	43.144	45.722	31.205	137.21	44.501	0	0	34.515	0	34.515
143.1076_7.88	0	18.824	0	470.08	119.9	0	119.9	0	0	0	274.8	0	0	0	0	0
143.1076_12.03	0	0	166.81	0	0	31.78	0	31.78	0	0	430.85	0	607.26	458.95	607.26	458.95
143.1076_5.64	24.595	0	0	51.16	0	1283.6	0	1283.6	1032.9	83.002	1001.3	82.064	30.532	943.11	30.532	943.11
143.1078_15.72	351.88	0	404.9	80.717	709.11	0	709.11	0	534.98	327.15	193.5	377.8	0	328.89	0	328.89
143.1079_10.32	283.25	0	0	0	1150.9	0	1150.9	0	0	1240.6	0	0	0	0	0	0
143.1079_16.97	0	0	0	0	0	231.4	0	231.4	0	0	0	0	0	0	0	0
143.1079_11.31	260.42	465.58	0	1087.3	0	493.2	0	493.2	317.51	0	97.025	0	0	0	0	0
143.1079_9.37	521.94	697.24	1002	0	0	565.14	0	565.14	271.34	0	120.52	396.98	0	337.71	0	337.71
143.1079_8.87	0	0	0	0	0	0	0	0	0	0	36.938	0	345.81	0	345.81	0
143.1079_14.11	654.92	175.57	59.932	0	0	42.052	0	42.052	320.9	0	142.56	0	0	639.7	0	639.7
143.1080_12.95	0	355.33	228.2	248.84	333.66	197.95	333.66	197.95	160.51	0	45.581	1251.7	0	0	0	0
143.1081_6.67	1878	2157.6	1749.5	1330.4	2000	672.69	2000	672.69	584.49	1794.8	318	1294.6	1482.3	607.32	1482.3	607.32
143.1096_8.46	0	0	0	0	0	0	0	0	0	0	0	0	0	0	0	0
144.0443_7.78	20.984	24.482	24.677	20.688	24.672	47.36	24.672	47.36	29.188	40.631	25.605	13.895	21.131	31.477	21.131	31.477
144.0445_7.02	39.633	54.784	38.725	32.027	50.619	60.109	50.619	60.109	16.142	25.328	0	21.3	25.803	34.88	25.803	34.88
144.0455_5.37	67.867	76.486	61.059	11.312	85.277	51.893	85.277	51.893	69.45	127.48	40.703	67.791	45.531	45.425	45.531	45.425
144.0651_1.70	0	0	0	0	0	0	0	0	0	0	0	0	0	0	0	0
144.0672_1.92	138.51	256.07	154.94	165.08	190.13	272.13	190.13	272.13	265.94	572.32	591.87	607.37	955.2	272.13	955.2	272.13
144.0672_5.04	0	0	0	0	0	0	0	0	0	0	0	0	0	0	0	0
144.0810_5.69	0	0	0	0	0	0	0	0	0	0	0	0	0	0	0	0
144.0813_6.35	19.714	0	22.608	15.818	20.334	0	20.334	0	0	0	0	3.1587	17.301	10.974	17.301	10.974
144.1095_27.73	0	0	0	0	0	0	0	0	0	0	0	0	0	0	0	0
144.1095_7.60	0	0	0	43.052	0	0	0	0	0	0	0	0	0	0	0	0
144.1103_7.07	143.18	155.46	141.79	114.15	165.53	154.42	165.53	154.42	104.11	153.15	95.425	108.2	116.87	107.29	116.87	107.29
144.1110_5.98	0	0	0	0	0	0	0	0	0	0	0	0	0	0	0	0
144.1110_9.41	0	0	0	0	0	0	0	0	0	0	0	0	0	0	0	0
144.1112_27.68	30.655	0	32.163	26.244	49.67	0	49.67	0	0	17.517	0	3.3934	0	3.7399	0	3.7399
144.1115_6.50	0	0	0	0	0	0	0	0	0	0	0	0	0	0	0	0
144.1115_7.88	0	0	0	0	0	0	0	0	0	0	0	0	0	0	0	0
144.8691_1.22	0	0	0	0	0	0	0	0	0	0	0	0	0	0	0	0
144.9669_1.34	0	0	0	18.561	0	11.774	0	11.774	0	50.305	74.619	59.331	51.114	56.653	51.114	56.653
145.0132_1.16	0	0	0	0	0	39.953	0	39.953	0	0	98.215	0	0	43.936	0	43.936
145.0528_1.71	0	0	0	0	0	0	0	0	0	0	0	0	0	0	0	0
145.0618_1.41	803.37	751.74	914.67	1062.7	925.31	902.63	925.31	902.63	1055.7	931.91	745.64	851.71	948.84	820.45	948.84	820.45
145.0640_1.70	0	0	0	0	0	0	0	0	0	0	99.873	87.067	28.209	7.2574	28.209	7.2574
145.0679_9.68	68.923	70.584	73.202	51.975	77.388	75.154	77.388	75.154	47.019	51.339	42.044	63.158	36.091	37.206	36.091	37.206
145.0693_1.92	0	0	0	0	0	0	0	0	0	0	0	24.568	0	0	0	0
145.0696_9.32	0	0	0	0	0	0	0	0	0	0	0	0	0	0	0	0
145.0958_1.18	0	0	0	0	189.93	0	189.93	0	0	0	0	0	0	0	0	0
145.0970_28.75	28.348	13.687	125.36	163.07	105.68	38.802	105.68	38.802	25.094	239.81	33.834	203.05	91.35	19.09	91.35	19.09
145.0974_4.58	13.36	54.383	4.6894	0	0	57.754	0	57.754	38.77	26.828	47.098	4.4257	0	16.65	0	16.65
145.0976_2.29	0	0	22.599	65.337	69.225	132.83	69.225	132.83	12.102	208	38.614	137.3	0	4.6984	0	4.6984
145.0980_3.11	62.429	96.521	58.989	50.881	19.855	0	19.855	0	48.832	0	242.34	0	141.31	62.3	141.31	62.3
145.0981_1.73	121.94	146.35	201.75	158.33	115.98	284.89	115.98	284.89	57.626	121.15	234.8	326.01	208.76	62.978	208.76	62.978
145.0982_1.18	298.38	215.98	223.86	150.22	130.72	0	130.72	0	209.1	315.15	43.537	134.03	0	121.77	0	121.77
145.0986_3.91	31.639	0	28.914	42.182	21.714	175.96	21.714	175.96	174.28	51.805	0	100.8	49.166	101.64	49.166	101.64
145.0986_28.75	3.4093	0	0	0	0	0	0	0	0	0	9.0023	0	0	0	0	0
145.1216_7.93	0	0	0	0	0	0	0	0	0	0	0	0	0	0	0	0
145.1232_7.80	22.488	31.449	22.844	19.524	22.578	62.665	22.578	62.665	33.896	35.373	42.63	21.288	17.064	45.395	17.064	45.395
145.9983_1.48	13.947	0	9.5791	21.188	13.203	0	13.203	0	9.3523	0	0	10.899	13.958	13.285	13.958	13.285
146.0233_1.20	0	170.15	94.642	0	88.95	17.163	88.95	17.163	0	0	42.006	0	0	0	0	0
146.0234_1.94	0	0	81.052	0	114.9	105.54	114.9	105.54	0	0	0	0	80.538	0	80.538	0
146.0239_29.60	0	0	0	706.74	1141.7	504.11	1141.7	504.11	0	767.25	909.37	1210.4	1325.5	1339.7	1325.5	1339.7
146.0240_13.86	0	0	0	0	0	0	0	0	0	0	0	0	0	17662	0	17662
146.0242_2.93	0	0	0	0	0	0	0	0	0	0	0	0	0	697.1	0	697.1
146.0243_16.50	0	0	0	0	0	0	0	0	0	0	0	0	0	0	0	0
146.0244_19.86	0	0	0	0	0	0	0	0	0	0	0	0	0	0	0	0
146.0244_3.71	0	0	0	0	0	0	0	0	0	0	0	0	0	0	0	0
146.0246_12.82	0	0	0	0	0	0	0	0	0	0	0	0	0	0	0	0
146.0247_20.43	0	0	0	0	0	0	0	0	0	0	0	0	0	0	0	0
146.0247_6.85	0	0	0	0	0	0	0	0	0	0	3238.3	0	0	0	0	0
146.0247_15.13	0	0	0	0	0	0	0	0	0	0	0	0	0	0	0	0
146.0247_23.58	0	0	0	0	0	0	0	0	0	0	0	0	0	0	0	0
146.0248_19.20	0	0	0	0	0	0	0	0	0	0	0	0	0	0	0	0
146.0249_8.93	0	0	0	0	0	0	0	0	0	0	0	0	0	0	0	0
146.0250_21.94	22933	10510	0	0	0	16377	0	16377	20107	18136	0	18669	0	0	0	0
146.0250_25.97	0	0	0	0	0	0	0	0	0	0	0	0	18120	0	18120	0
146.0250_27.12	0	0	0	0	0	0	0	0	0	0	0	0	0	0	0	0
146.0251_22.98	0	0	0	0	0	0	0	0	0	0	0	0	0	0	0	0
146.0251_4.22	0	0	0	0	0	1006.4	0	1006.4	0	0	0	0	0	987.62	0	987.62
146.0251_1.97	0	0	0	0	0	0	0	0	0	0	104.66	0	0	0	0	0
146.0251_7.58	0	8721.8	0	0	0	0	0	0	0	0	0	0	0	0	0	0
146.0252_28.26	0	0	0	0	0	0	0	0	0	0	0	0	0	0	0	0
146.0253_1.20	134.55	0	0	165.3	0	0	0	0	34.902	88.814	0	137.11	116.89	39.848	116.89	39.848
146.0253_12.06	0	0	0	0	0	0	0	0	0	0	3898.7	0	0	0	0	0
146.0254_10.37	0	10328	0	0	0	0	0	0	0	0	0	0	0	0	0	0
146.0255_29.82	1703.5	0	1252.9	0	0	0	0	0	0	0	0	0	0	0	0	0
146.0256_18.12	0	0	0	0	0	0	0	0	0	0	11714	0	0	0	0	0
146.0259_15.87	0	0	17531	18865	17039	0	17039	0	0	0	0	0	0	0	0	0
146.0261_24.81	0	0	0	0	0	0	0	0	0	0	0	0	0	0	0	0
146.0445_1.40	8.5602	0	5.2024	0	13.744	0	13.744	0	0	0	0	24.235	27.211	0	27.211	0
146.0460_1.20	271.77	285.27	296.11	156.19	262.2	506.74	262.2	506.74	366	289.46	323.03	124.35	285.25	421.48	285.25	421.48
146.0489_1.44	0	11.156	0	0	0	0	0	0	0	0	0	0	0	0	0	0
146.0597_5.35	0	0	0	0	0	0	0	0	0	0	0	0	0	0	0	0
146.0615_5.37	4.4339	0	10.544	5.3975	21.802	6.4941	21.802	6.4941	19.376	47.39	0	29.655	21.312	0	21.312	0
146.0627_1.37	0	0	0	19.74	28.437	0	28.437	0	0	0	0	0	27.202	0	27.202	0
146.0653_1.43	0	24.419	34.028	20.132	0	13.762	0	13.762	37.773	28.916	33.094	49.456	0	12.284	0	12.284
146.0814_4.98	0	0	0	0	0	0	0	0	0	0	0	0	0	0	0	0
146.0823_1.64	77.684	72.944	67.457	88.203	56.473	63.789	56.473	63.789	52.483	56.558	40.67	67.558	62.762	72.449	62.762	72.449
146.9256_27.74	0	0	0	0	0	0	0	0	0	0	0	0	6.086	0	6.086	0
146.9642_27.76	0	0	0	0	0	0	0	0	0	0	0	0	0	0	0	0
146.9662_27.64	0	3.385	9.269	31.629	0	0	0	0	0	185.61	0	36.001	70.363	2.6485	70.363	2.6485
146.9832_1.36	734.92	745.22	618.21	493.66	552.35	528.87	552.35	528.87	297.92	1424.6	1117	891.94	1116.5	1228.1	1116.5	1228.1
147.0270_18.59	46.545	82.994	32.354	73.402	50.17	31.371	50.17	31.371	37.454	18.207	39.941	0	64.312	0	64.312	0
147.0272_11.85	67.366	0	0	34.453	15.992	26.311	15.992	26.311	26.079	0	22.003	0	55.568	69.859	55.568	69.859
147.0273_3.61	115.18	168.23	62.016	82.895	32.107	27.673	32.107	27.673	71.403	31.214	38.814	78.174	49.33	36.842	49.33	36.842
147.0276_17.92	57.664	87.893	24.651	56.279	26.596	58.08	26.596	58.08	9.8627	94.729	28.837	96.629	24.677	129.37	24.677	129.37
147.0276_1.23	0	0	0	0	0	0	0	0	0	0	0	0	0	0	0	0
147.0278_19.50	58.722	31.894	0	0	54.987	42.39	54.987	42.39	15.226	46.577	26.671	61.755	20.062	76.226	20.062	76.226
147.0278_4.74	60.858	150.95	66.949	23.717	45.543	62.211	45.543	62.211	48.91	51.178	105.25	49.156	33.785	84.213	33.785	84.213
147.0282_17.39	15.481	12.028	30.412	54.475	5.5848	15.911	5.5848	15.911	26.356	0	0	14.669	46.078	8.6547	46.078	8.6547
147.0283_8.04	77.101	105.93	5.458	52.455	19.322	49.773	19.322	49.773	26.786	82.192	54.785	33.912	35.133	35.908	35.133	35.908
147.0285_20.61	63.169	87.372	128.35	114.89	93.776	131.85	93.776	131.85	63.81	100.75	68.943	73.977	58.205	29.021	58.205	29.021
147.0288_13.93	35.125	54.576	15.697	109.35	13.41	0	13.41	0	0	56.76	5.915	73.66	63.546	49.769	63.546	49.769
147.0291_1.18	45.291	16.772	25.922	22.434	34.083	67.124	34.083	67.124	4.1696	37.804	0	20.079	15.373	50.605	15.373	50.605
147.0301_15.39	0	0	0	0	11.558	0	11.558	0	0	0	9.3726	0	0	0	0	0
147.0443_3.88	0	0	0	2.4258	2.5094	0	2.5094	0	0	9.3914	1.8032	0	0	0	0	0
147.0452_5.64	2.7813	0	72.301	55.834	70.229	0	70.229	0	0.81227	13.746	0	40.652	143.7	0	143.7	0
147.0453_3.22	272.99	291.93	312.05	0	364.88	418.64	364.88	418.64	325.69	317.46	325.26	1.9948	0	336.35	0	336.35
147.0456_4.93	77.125	71.209	7.1893	92.579	6.7062	79.648	6.7062	79.648	84.071	32.233	21.622	114.66	200.48	125.8	200.48	125.8
147.0462_7.23	0	0	0	0	0	0	0	0	0	0	0	0	0	0	0	0
147.0476_1.20	0	0	0	0	0	0	0	0	0	0	0	0.53143	14.462	18.369	14.462	18.369
147.0498_1.14	13.707	0	0	0	0	25.015	0	25.015	0	0	0	0	0	0	0	0
147.0651_1.51	17.639	0	14.233	35.063	13.465	0	13.465	0	6.9609	9.6955	0	0	24.108	9.9845	24.108	9.9845
147.0667_1.58	0	0	0	0	0	0	0	0	0	0	0	2.6845	0	0	0	0
147.9859_1.33	0	0	0	0	0	0	0	0	0	37.587	25.139	25.337	0	38.701	0	38.701
147.9876_1.35	0	0	0	0	0	0	0	0	0	0	0	0	32.717	0	32.717	0
148.0438_1.95	1369.7	1381.4	1624.8	901.83	1710.4	1405.4	1710.4	1405.4	1253.9	1847.2	1533.8	1187.4	1305.8	1226.8	1305.8	1226.8
148.0475_4.93	0	0	4.4305	0	2.4344	2.4281	2.4344	2.4281	0	0	0	10.856	14.099	5.4336	14.099	5.4336
148.0484_3.47	22.743	25.697	24.19	0	27.841	38.498	27.841	38.498	32.506	25.366	29.303	0	0	30.211	0	30.211
148.0760_5.16	0	0	0	0	0	7.1418	0	7.1418	0	7.5493	0	0	0	0	0	0
148.0766_1.79	0	110.1	0	0	0	167.37	0	167.37	0	0	0	0	0	0	0	0
148.9802_1.36	267.28	265.89	222.18	204.91	182.01	191.72	182.01	191.72	99.861	523.02	416.67	337.33	402.19	420.58	402.19	420.58
149.0089_7.82	0	0	4.3506	20.56	8.7595	15.849	8.7595	15.849	4.9857	10.909	8.1577	7.9558	0	11.713	0	11.713
149.0443_1.43	0	0	0	17.168	0	0	0	0	0	0	0	0	0	0	0	0
149.0470_1.95	105.96	101.92	121.24	66.14	130.46	109.17	130.46	109.17	87.516	129.26	104.66	89.389	94.254	86.02	94.254	86.02
149.0593_6.15	0	0	0	0	0	0	0	0	0	0	0	0	0	0	0	0
149.0607_5.27	386.8	426.28	433.78	0	450.24	86.632	450.24	86.632	378.43	6.0878	180.3	4.4406	2.6008	541.83	2.6008	541.83
149.0607_3.83	20.301	14.717	26.874	24.22	12.315	483.43	12.315	483.43	6.9528	13.086	4.8075	3.0283	4.3149	11.852	4.3149	11.852
149.0609_6.54	0	0	11.183	350.55	4.1729	12.013	4.1729	12.013	0	2.3374	6.4219	33.51	3.5611	4.546	3.5611	4.546
149.0609_6.03	5.1801	17.351	49.856	0	6.1338	3.3563	6.1338	3.3563	11.53	323.83	13.819	219.59	501.68	17.883	501.68	17.883
149.0613_4.44	0	0	0	0	0	0	0	0	0	0	0	0	0	0	0	0
149.0619_7.25	5.1551	8.247	0	8.7845	0	0	0	0	0	5.0009	0	10.116	0	0	0	0
149.9833_1.34	0	0	0	0	0	0	0	0	0	0	7.3546	0	0	0	0	0
149.9943_27.69	10.417	0	49.963	161.8	10.718	43.178	10.718	43.178	0.36836	74.041	5.6562	107.59	46.326	5.8843	46.326	5.8843
150.0002_7.95	0	0	0	0	0	27.583	0	27.583	0	0	0	0	0	0	0	0
150.0024_9.27	0	5.2129	20.221	0	0	0	0	0	0	25.214	12.797	0	0	8.2606	0	8.2606
150.0166_1.46	0	0	0	20.3	0	0	0	0	11.794	0	0	0	0	0	0	0
150.0397_1.91	0	0	86.194	42.578	0	0	0	0	0	105.91	110.75	57.951	70.272	88.025	70.272	88.025
150.0416_1.89	109.12	103.6	0	0	126.36	104.45	126.36	104.45	93.387	0	0	0	0	0	0	0
150.0450_1.91	0	0	0	0	0	0	0	0	0	0	0	0	0	0	0	0
150.0553_1.94	0	0	34.101	0	0	0	0	0	0	0	0	20.187	0	0	0	0
150.0636_6.03	0	0	0	0	0	0	0	0	0	26.073	0	15.285	44.733	0	44.733	0
150.0640_5.27	27.77	0	45.994	0	44.067	0	44.067	0	0	0	0	0	0	0	0	0
150.0651_7.25	0	0	0	0	0	0	0	0	0	0	0	0	0	0	0	0
150.8850_2.08	23.826	24.574	46.883	0	51.009	30.786	51.009	30.786	42.7	30.028	34.526	0	0	26.691	0	26.691
150.8850_1.27	162.26	157.89	184.28	189.45	178.85	194.7	178.85	194.7	202.86	181.16	184.08	191.91	180.81	187.9	180.81	187.9
150.8866_1.26	0	0	0	0	0	0	0	0	0	0	0	0	0	0	0	0
150.9979_1.46	0	0	0	0	0	0	0	0	0	6.9931	0	0	0	0	0	0
151.0080_1.50	0	0	0	0	0	0	0	0	0	0	0	0	0	0	0	0
151.0256_1.92	0	5.9506	0	0	25.778	0	25.778	0	13.115	12.708	1.2073	0	0	6.6445	0	6.6445
151.0257_4.74	0	0	0	0	0	0	0	0	0	0	0	0	0	0	0	0
151.0271_2.49	0	0	0	0	0	0	0	0	0	0	0	0	0	0	0	0
151.0302_1.88	0	0	31.977	0	0	0	0	0	0	0	0	0	0	0	0	0
151.0349_1.92	0	0	0	0	0	0	0	0	0	0	0	0	40.726	0	40.726	0
151.0373_2.06	19.682	29.056	26.071	16.616	13.456	17.421	13.456	17.421	16.818	34.817	86.706	0	12.734	61.752	12.734	61.752
151.0380_7.34	0	0	40.212	9.1817	35.208	52.383	35.208	52.383	0	0	0	4.2148	0	19.397	0	19.397
151.0386_8.19	26.438	112.74	17.762	4.9694	115.88	0	115.88	0	69.648	71.732	134.3	7.7306	3.2573	118.03	3.2573	118.03
151.0388_4.91	0	0	0	0	0	0	0	0	0	0	0	0	0	0	0	0
151.0392_27.62	29.979	47.921	5.534	9.1423	12.205	36.445	12.205	36.445	0	15.351	39.344	0	8.2684	70.374	8.2684	70.374
151.0397_6.20	49.092	119.56	27.436	16.204	15.078	0	15.078	0	64.865	133.57	30.128	11.993	27.739	0	27.739	0
151.0401_5.68	60.19	0	10.65	0	0	223.2	0	223.2	116.96	51.9	34.385	2.9597	11.697	0	11.697	0
151.0404_4.89	297.96	319.13	144.35	19.914	211.37	433.49	211.37	433.49	301.66	211.39	568.98	43.045	12.557	514.06	12.557	514.06
151.0408_1.82	28.987	14.624	3.1097	8.0591	0	33.224	0	33.224	27.513	30.285	0	15.695	0	24.347	0	24.347
151.0408_27.65	4.5311	5.0998	0	0	0	0	0	0	58.468	11.388	8.9192	0	0	0	0	0
152.0022_1.42	7.3087	30.343	0	26.1	0	0	0	0	48.991	141.55	173.05	86.298	184.22	71.92	184.22	71.92
152.0296_2.49	0	0	0	0	0	0	0	0	0	0	0	0	0	0	0	0
152.0333_13.64	6.665	5.3668	0	47.834	52.419	37.649	52.419	37.649	55.275	41.635	60.147	0	68.585	48.511	68.585	48.511
152.0350_16.22	63.868	40.016	141.77	17.859	108.03	93.78	108.03	93.78	68.795	56.825	73.207	75.488	52.754	43.349	52.754	43.349
152.0443_1.54	41.721	39.862	56.29	149.99	59.521	58.019	59.521	58.019	64.014	132.71	134.52	160.57	77.527	68.293	77.527	68.293
152.8820_2.06	0	22.231	50.342	0	46.255	33.107	46.255	33.107	39.521	22.493	29.631	0	0	22.779	0	22.779
152.8823_1.28	167.26	164.35	183.89	192.1	189.78	0	189.78	0	217.5	172.27	203.53	188.96	178.18	202.92	178.18	202.92
152.8841_1.29	0	0	0	0	0	193.5	0	193.5	0	0	0	0	0	0	0	0
152.9147_1.18	0	0	0	0	68.243	0	68.243	0	0	0	0	0	0	0	0	0
152.9181_1.17	0	0	0	0	0	0	0	0	0	110.85	0	0	0	0	0	0
152.9859_1.14	0	0	0	0	0	0	0	0	0	0	0	0	0	0	0	0
152.9919_27.68	0	0	19.163	0	0	0	0	0	0	0	0	0	0	0	0	0
153.0174_27.67	0	0	0	0	0	0	0	0	0	0	0	0	0	0	0	0
153.0181_5.72	0	0	0	0	0	0	0	0	0	0	0	0	0	0	0	0
153.0181_6.64	0	0	0	65.23	0	0	0	0	0	0	0	0	0	0	0	0
153.0186_4.22	0	0	0	0	0	69.185	0	69.185	0	0	0	0	0	0	0	0
153.0193_7.38	0	0	0	0	0	0	0	0	0	0	0	0	0	0	0	0
153.0199_5.63	140.89	146.55	78.302	0	97.484	12.553	97.484	12.553	51.138	100.85	0	32.469	95.033	97.246	95.033	97.246
153.0305_1.94	115.76	102.87	114.41	73.955	110.56	97.649	110.56	97.649	94.817	137.94	124.2	133.14	145.21	104.48	145.21	104.48
153.0666_1.59	0	108.58	0	0	17.839	87.987	17.839	87.987	0	0	0	0	0	0	0	0
154.0603_2.70	0	0	0	0	0	0	0	0	0	0	0	0	0	0	0	0
154.0607_2.16	0	0	0	0	0	0	0	0	0	0	0	0	0	0	0	0
154.0624_2.65	0	0	24.312	13.583	3.8374	59.632	3.8374	59.632	0	0	0	0	0	19.336	0	19.336
154.0624_1.81	3512.3	3612.9	4803.1	4255.5	4853	4203.1	4853	4203.1	2932.6	4280.7	2621.1	3030.5	3552.5	2926.9	3552.5	2926.9
154.8793_1.28	0	47.928	60.523	65.678	61.068	71.627	61.068	71.627	68.517	44.098	66.484	54.66	55.562	59.754	55.562	59.754
154.9182_1.20	0	0	0	0	0	87.795	0	87.795	0	0	0	0	0	0	0	0
154.9261_1.20	0	0	0	0	0	0	0	0	0	0	0	0	0	0	0	0
154.9455_28.96	0	7.2665	0	0	0	0	0	0	0	0	0	0	79.107	0	79.107	0
154.9459_1.18	0	4.7526	0	17.869	11.008	0	11.008	0	15.597	18.473	14.015	11.563	13.772	0	13.772	0
154.9464_27.71	30.512	19.64	0	0	35.403	18.711	35.403	18.711	4.6435	25.695	15.415	0	32.934	0	32.934	0
154.9474_28.90	120.65	82.862	266.81	315.85	268.18	27.818	268.18	27.818	39.664	224.53	21.329	304.54	12.835	12.569	12.835	12.569
154.9486_27.68	0	0	15.326	25.805	0	0	0	0	0	0	0	0	0	0	0	0
155.0306_1.73	24.389	18.627	11.465	8.016	18.389	0	18.389	0	18.894	24.528	35.305	23.794	39.554	33.541	39.554	33.541
155.0313_27.70	0	0	0	0	0	0	0	0	0	0	0	0	0	0	0	0
155.0337_27.66	0	0	50.139	0	0	0	0	0	0	34.634	0	21.589	0	23.735	0	23.735
155.0610_5.14	0	0	17.146	0	18.42	24.492	18.42	24.492	14.489	0	16.199	0	0	14.736	0	14.736
155.0653_1.92	255.73	265.32	362.45	343.91	369.33	346.13	369.33	346.13	195.55	321.89	168.39	214.5	270.25	208.2	270.25	208.2
155.1078_7.51	11.311	186.22	114.34	114.56	124.39	0	124.39	0	4.0385	152.5	33.183	45.805	183.56	4.5076	183.56	4.5076
155.1081_6.91	169.62	15.453	25.756	6.2389	24.835	133.71	24.835	133.71	206.84	31.305	25.174	23.659	18.413	164.2	18.413	164.2
155.1091_8.75	0	0	0	2.8173	0	0	0	0	0	2.3211	0	0	0	0	0	0
155.6078_7.50	24.537	36.773	12.056	0	20.944	11.809	20.944	11.809	25.329	21.505	0	0	24.126	24.922	24.126	24.922
155.8742_1.40	0	0	0	8.0222	0	0	0	0	14.026	0	0	0	8.2811	0	8.2811	0
156.0044_1.66	0	0	0	0	0	0	0	0	0	0	0	0	0	0	0	0
156.0640_1.65	224.34	200.96	208.02	356.75	225.2	199.7	225.2	199.7	208.65	224.37	187.55	288.37	308.78	253.14	308.78	253.14
156.0669_1.84	0	23.5	23.671	2.6873	0	0	0	0	0	14.933	106.17	67.364	55.009	0	55.009	0
156.1138_7.22	0	25.746	0	0	0	15.256	0	15.256	0	0	22.033	0	0	0	0	0
156.1144_7.85	0	0	0	0	0	0	0	0	0	0	0	0	0	0	0	0
156.1161_7.86	21.59	0	23.252	0	23.339	0	23.339	0	19.386	23.605	0	0	0	10.423	0	10.423
156.8935_28.09	51.671	110.82	9.2251	85.441	26.813	105.6	26.813	105.6	84.444	37.396	73.941	75.774	28.626	69.69	28.626	69.69
156.9356_2.92	8.9763	80.831	0	0	0	0	0	0	69.21	0	108.76	0	0	111.33	0	111.33
156.9360_4.43	260.12	0	3.9587	0	0	0	0	0	0	44.589	0	0	0	0	0	0
156.9366_7.19	0	0	0	0	0	0	0	0	0	0	0	0	0	0	0	0
156.9367_6.16	0	0	0	19.499	0	0	0	0	0	0	0	96.485	53.721	0	53.721	0
156.9368_2.29	0	5.0365	0	0	0	382.42	0	382.42	15.865	0	0	0	0	0	0	0
156.9368_3.86	0	224.08	0	0	0	0	0	0	0	0	0	0	0	0	0	0
156.9369_5.23	0	0	155.67	62.519	201.11	0	201.11	0	0	0	0	0	0	0	0	0
156.9546_27.72	60.796	49.633	64.665	35.174	0	164.01	0	164.01	0	39.85	56.385	0	62.357	54.086	62.357	54.086
156.9552_28.78	84.396	77.351	214.18	130.2	300.77	0	300.77	0	115.33	202.86	13.633	180.39	4.139	0	4.139	0
157.0130_1.23	0	0	0	0	0	0	0	0	0	0	0	0	0	0	0	0
157.0134_2.20	0	0	0	0	0	11.825	0	11.825	0	0	0	0	0	0	0	0
157.0338_1.42	4.5067	0	0	0	137.9	106.94	137.9	106.94	0	0	14.438	0	0	12.418	0	12.418
157.0368_1.48	118.48	140.23	125.78	156.42	0	0	0	0	139.51	129.48	169.06	286.98	218.01	151.66	218.01	151.66
157.0624_1.40	22.124	34.034	0	67.963	0	51.673	0	51.673	27.634	0	23.541	0	31.911	0	31.911	0
157.0678_9.36	39.347	46.798	18.097	15.928	31.276	26.858	31.276	26.858	25.684	22.137	22.425	18.471	11.955	19.365	11.955	19.365
157.0755_5.02	0	0	0	0	33.784	35.198	33.784	35.198	0	0	45.037	0	0	37.757	0	37.757
157.0786_5.45	0	0	28.261	0	0	0	0	0	0	0	0	32.457	0	0	0	0
157.0832_5.57	32.185	48.959	0	0	0	0	0	0	55.718	65.913	0	0	33.403	0	33.403	0
157.0861_6.65	68.621	86.711	61.331	88.946	52.026	28.497	52.026	28.497	10.597	34.831	27.664	91.828	48.139	34.742	48.139	34.742
157.0874_4.90	6.2507	6.8634	0	11.451	15.497	0	15.497	0	0	1.5537	14.779	12.847	3.3307	7.1954	3.3307	7.1954
157.0984_1.55	0	222.49	0	0	73.993	321.11	73.993	321.11	0	0	0	13.548	0	0	0	0
157.1217_6.06	69.92	0	0	87.259	40.276	0	40.276	0	78.087	0	39.872	70.355	31.614	82.751	31.614	82.751
157.1218_27.70	111.22	78.867	23.728	0	39.563	51.754	39.563	51.754	38.687	80.956	54.367	35.358	67.939	66.68	67.939	66.68
157.1219_10.54	181.48	326.93	86.671	174.23	0	0	0	0	151.73	213.69	112.16	308.5	263.53	165.97	263.53	165.97
157.1219_13.39	111.9	112.78	38.63	90.032	73.335	39.031	73.335	39.031	112.25	99.18	104.8	152.6	167.31	84.045	167.31	84.045
157.1220_14.04	13.884	65.97	10.721	77.679	19.291	7.3906	19.291	7.3906	36.666	20.552	25.012	0	122.97	24.185	122.97	24.185
157.1220_11.56	141.82	403.37	65.012	70.399	157.81	271.83	157.81	271.83	159.14	222.81	179.26	20.015	0	168.54	0	168.54
157.1223_3.48	102.92	112.43	65.074	39.354	102.59	70.799	102.59	70.799	128.27	57.716	136.28	138.34	76.735	70.677	76.735	70.677
157.1225_15.12	20.319	221.61	6.6194	7.6708	22.165	62.641	22.165	62.641	93.206	55.484	70.128	133.18	14.661	23.523	14.661	23.523
157.1226_28.91	44.273	171.65	0	0	0	29.004	0	29.004	88.556	44.323	20.084	0	92.945	75.752	92.945	75.752
157.1229_8.65	59.734	225.84	208.83	151.77	93.909	255.05	93.909	255.05	129.71	0	178.12	106.29	63.649	0	63.649	0
157.1231_8.13	684.93	929.19	751.25	849.47	653.31	1046.6	653.31	1046.6	612.87	713.59	768.97	631.12	516.48	893.83	516.48	893.83
157.1234_6.71	0	0	0	0	0	0	0	0	0	0	0	0	0	0	0	0
157.1234_7.59	0	0	0	0	81.434	0	81.434	0	0	0	0	0	0	0	0	0
157.1236_14.21	0	28.384	19.252	0	20.519	0	20.519	0	0	0	0	0	0	0	0	0
157.1241_16.04	10.711	0	0	0	0	0	0	0	10.863	31.967	0	0	30.123	6.8193	30.123	6.8193
157.8709_1.47	0	0	7.4062	10.36	0	0	0	0	14.953	0	0	0	0	7.8558	0	7.8558
158.0454_1.62	0	0	0	0	0	0	0	0	0	0	0	16.899	0	0	0	0
158.0598_7.30	43.356	61.208	31.991	0	37.865	63.13	37.865	63.13	75.502	71.332	149.89	0	0	91.673	0	91.673
158.0805_1.90	0	0	0	5.7943	0	0	0	0	0	0	0	0	0	0	0	0
158.0813_2.81	0	0	0	0	0	0	0	0	0	0	0	2.8774	5.0235	0	5.0235	0
158.0820_4.91	0	0	0	50.578	0	0	0	0	0	0	0	163.02	44.394	0	44.394	0
158.0822_1.86	312.21	525.76	365.26	95.025	391.76	1029.4	391.76	1029.4	788.09	1348.9	2485.2	324.03	1644.6	882.11	1644.6	882.11
158.1248_8.13	0	0	0	68.706	0	0	0	0	0	0	0	0	0	0	0	0
158.1250_7.03	0	29.576	16.241	0	19.336	80.308	19.336	80.308	30.753	21.525	36.265	0	0	36.834	0	36.834
158.1257_7.55	0	23.118	43.826	0	27.755	0	27.755	0	0	33.087	28.253	41.881	33.604	0	33.604	0
158.1276_7.41	45.934	0	0	0	0	0	0	0	0	0	0	0	0	0	0	0
158.9323_4.43	60.385	0	0	0	4.6706	0	4.6706	0	0	12.706	0	0	0	0	0	0
158.9324_2.29	0	1.8363	0	0	0	0	0	0	0	0	11.652	0	0	0	0	0
158.9324_1.19	0	0	0	0	0	0	0	0	0	0	0	0	0	0	0	0
158.9326_5.23	0	0	47.885	18.057	64.319	0	64.319	0	0	0	0	0	18.18	0	18.18	0
158.9328_7.19	0	0	0	0	0	0	0	0	0	0	0	0	0	0	0	0
158.9343_2.33	0	0	0	0	0	143.8	0	143.8	15.464	0	3.4554	0	0	0	0	0
158.9344_1.22	0	0	0	0	0	0	0	0	0	89.141	0	0	0	0	0	0
158.9440_28.36	69.911	85.186	91.018	56.19	108.8	71.158	108.8	71.158	35.947	83.905	27.379	36.452	19.201	17.101	19.201	17.101
158.9842_10.41	0	0	0	0	0	0	0	0	48.628	0	5.8427	18.885	22.876	0	22.876	0
158.9856_1.56	0	17.677	0	0	0	22.308	0	22.308	0	0	0	0	0	0	0	0
159.0654_1.86	0	0	31.406	0	39.816	71.865	39.816	71.865	4.4962	44.529	33.882	6.5362	15.409	44.33	15.409	44.33
159.0764_1.45	0	0	0	19.075	0	0	0	0	0	0	9.7679	0	0	0	0	0
159.0781_1.55	0	0	0	0	0	0	0	0	0	0	0	26.474	0	3.1507	0	3.1507
159.0854_1.86	17.572	33.856	21.745	0	15.399	60.422	15.399	60.422	67.168	98.336	212.55	10.532	124.84	39.977	124.84	39.977
159.0856_4.88	0	0	0	0	0	0	0	0	0	0	0	0	0	0	0	0
159.0907_4.98	0	0	0	0	0	41.551	0	41.551	0	36.91	0	0	27.669	0	27.669	0
159.0918_5.52	0	0	0	0	0	0	0	0	0	0	0	0	0	0	0	0
159.0929_4.98	0	0	31.095	0	42.862	0	42.862	0	0	0	0	0	0	0	0	0
159.0974_5.12	32.544	0	0	0	0	0	0	0	0	0	0	0	0	64.858	0	64.858
159.0997_5.01	42.669	90.016	34.35	3.4227	31.308	0	31.308	0	87.714	39.564	62.851	0	7.3883	8.5612	7.3883	8.5612
159.1015_5.99	0	0	12.05	0	12.238	8.4446	12.238	8.4446	4.6629	5.2182	5.1507	40.543	36.877	0	36.877	0
159.1019_7.30	0	0	0	13.721	0	0	0	0	0	0	0	0	1.9388	0	1.9388	0
159.1023_1.86	31.321	17.687	15.679	0	16.164	30.497	16.164	30.497	23.9	15.806	0	0	0	0	0	0
159.1026_4.64	8.9026	8.9578	10.976	1.0782	9.4268	27.906	9.4268	27.906	0	6.9213	1.8269	0	0	7.0029	0	7.0029
159.8433_1.28	0	0	0	0	0	0	0	0	0	0	0	0	0	0	0	0
159.8926_27.72	8.2866	81.663	8.886	4.2378	0	108.49	0	108.49	59.049	0	87.704	4.5468	0	82.842	0	82.842
160.0170_5.21	0	0	0	0	0	0	0	0	0	0	0	0	0	0	0	0
160.0179_4.70	73.019	91.422	28.155	0	33.653	14.004	33.653	14.004	73.89	32.952	24.627	0	0	64.8	0	64.8
160.0180_6.05	0	0	0	35.765	0	0	0	0	0	0	0	59.305	66.099	0	66.099	0
160.0182_7.15	0	0	0	9.1007	0	0	0	0	0	0	0	0	0	0	0	0
160.0385_5.10	33.683	33.691	0	0	47.932	26.52	47.932	26.52	6.9307	33.121	0	0	3.028	26.712	3.028	26.712
160.0401_5.12	0	4.1115	41.556	0	0	0	0	0	5.8805	3.9607	5.2757	0	0	0	0	0
160.0414_1.75	0	0	0	0	16.165	0	16.165	0	4.9671	0	0	0	0	0	0	0
160.0432_1.85	0	45.585	0	0	0	68.401	0	68.401	0	0	0	0	0	0	0	0
160.0607_1.54	0	0	0	24.175	0	0	0	0	0	0	0	3.1067	0	0	0	0
160.8419_1.20	0	0	0	0	0	351.47	0	351.47	0	0	0	0	0	448.78	0	448.78
160.8906_27.84	13.976	0	0	0	54.877	133.91	54.877	133.91	89.694	56.818	73.384	0	0	59.335	0	59.335
160.9340_1.20	0	0	3.682	0	0	0	0	0	0	0	0	0	0	0	0	0
160.9345_27.64	26.768	0	0	3.2689	65.495	64.703	65.495	64.703	64.378	0	38.311	0	0	26.637	0	26.637
160.9362_27.66	0	0	31.802	0	0	30.66	0	30.66	0	4.9864	0	3.2474	0	0	0	0
160.9636_4.79	4.7311	0	0	0	5.6581	0	5.6581	0	0	101.8	24.135	0	0	0	0	0
160.9644_3.71	0	0	0	0	0	0	0	0	0	0	470.65	0	0	0	0	0
160.9646_7.06	0	0	0	0	0	0	0	0	0	0	0	0	0	0	0	0
160.9647_5.76	0	0	0	0	0	0	0	0	0	0	0	211.97	201.63	0	201.63	0
160.9654_5.25	0	0	0	0	0	0	0	0	0	0	0	0	0	0	0	0
160.9982_1.35	50.633	42.012	95.048	68.247	98.21	104.22	98.21	104.22	220.08	46.271	117.77	99.43	77.573	78.691	77.573	78.691
161.0437_1.12	110.86	101.93	77.814	106.03	64.456	41.249	64.456	41.249	54.031	49.1	71.93	87.983	29.637	37.456	29.637	37.456
161.0456_1.46	39.043	38.031	0	64.646	0	60.13	0	60.13	0	5.2558	0	26.158	0	0	0	0
161.0807_1.74	62.554	56.346	22.716	49.251	0	0	0	0	15.229	0	0	35.501	53.844	28.119	53.844	28.119
161.0998_9.37	1573.1	1808	1612.4	1325.8	1901.7	1582	1901.7	1582	986.25	1222.8	942.72	1379.2	819.12	923.46	819.12	923.46
161.8402_1.28	0	0	0	0	0	0	0	0	0	0	0	0	0	0	0	0
161.9921_1.35	27.812	28.035	26.876	41.367	32.225	35.833	32.225	35.833	35.977	28.064	18.175	24.45	32.588	42.12	32.588	42.12
161.9943_1.32	0	0	0	0	0	0	0	0	0	0	0	0	0	0	0	0
162.0541_5.90	0	0	0	0	0	0	0	0	0	0	0	0	0	0	0	0
162.0542_2.02	0	0	0	0	0	0	0	0	0	15.285	0	0	0	0	0	0
162.0552_5.25	32.653	39.191	50.322	0	62.088	38.816	62.088	38.816	17.939	24.787	8.7399	2.5448	2.4872	63.686	2.4872	63.686
162.0556_6.50	0	0	5.46	30.906	0	13.786	0	13.786	19.154	64.647	0	50.703	44.625	0	44.625	0
162.0752_2.05	0	0	0	0	0	0	0	0	0	0	0	0	0	0	0	0
162.0770_2.05	40.055	32.361	29.771	0	0	0	0	0	27.294	32.597	0	13.112	47.846	36.383	47.846	36.383
162.1023_9.49	202.03	228.31	208.51	167.16	245.6	225	245.6	225	132.62	153.71	124.03	172.14	109.45	114.53	109.45	114.53
162.8391_1.22	0	0	0	0	0	337.32	0	337.32	0	54.436	0	0	0	0	0	0
162.8927_28.48	27.589	0	64.469	144.26	116.08	22.562	116.08	22.562	44.559	98.252	175.57	149.63	73.807	24.764	73.807	24.764
162.8932_27.74	71.4	182.8	5.9702	10.92	0	197.56	0	197.56	148.93	0	0	8.5513	0	148.45	0	148.45
162.9584_7.31	0	62.693	27.481	15.145	30.858	44.223	30.858	44.223	37.651	120.15	105.22	10.215	13.141	33.804	13.141	33.804
162.9597_8.50	119.97	118.39	115.25	40.822	43.532	90.994	43.532	90.994	79.544	64.467	101.81	52.648	56.107	81.493	56.107	81.493
162.9597_3.81	3.9116	11.629	0	0	0	61.776	0	61.776	90.948	0	226.33	0	3.9453	35.952	3.9453	35.952
162.9600_1.59	278.72	355.79	296.61	266.27	314.68	327.58	314.68	327.58	358.77	361.81	380.82	321.14	346.55	386.56	346.55	386.56
162.9601_28.13	171.49	198.21	212.63	93.51	245.37	336.81	245.37	336.81	168.64	219.2	146.07	110.24	61.66	126.58	61.66	126.58
162.9605_3.17	0	12.3	0	0	0	0	0	0	35.871	7.2272	19.44	12.911	19.946	27.26	19.946	27.26
162.9606_7.10	4.6815	32.836	0	0	0	0	0	0	21.659	40.433	0	7.2862	0	0	0	0
162.9613_5.80	0	0	23.057	0	15.491	8.9587	15.491	8.9587	0	15.15	0	75.786	66.171	0	66.171	0
162.9752_1.25	0	0	0	0	0	0	0	0	4.6144	0	0	0	0	0	0	0
162.9932_1.35	0	0	0	0	36.737	0	36.737	0	0	0	0	0	0	0	0	0
162.9955_1.33	0	0	43.293	18.38	0	28.173	0	28.173	70.235	11.27	0	30.927	23.834	0	23.834	0
163.0380_2.49	0	0	0	93.347	0	1.979	0	1.979	0	0	0	0	0	0	0	0
163.0393_1.94	191.24	188	289.9	0	283.59	204	283.59	204	156.66	285.34	146.18	129.85	240.42	171.7	240.42	171.7
163.0399_5.06	0	0	0	0	0	0	0	0	0	0	0	0	0	0	0	0
163.0613_1.56	136.42	160.81	153.74	509.76	154.31	133.5	154.31	133.5	184.63	224.38	99.765	363.27	229.5	167.43	229.5	167.43
163.0787_9.59	35.079	52.751	47.028	38.938	60.58	40.546	60.58	40.546	25.967	32.898	18.93	27.564	20.812	24.45	20.812	24.45
163.0981_9.34	76.176	82.168	78.217	70.396	95.679	77.08	95.679	77.08	44.036	53.894	38.137	64.685	42.454	44.642	42.454	44.642
163.1110_7.52	0	0	5.8311	5.9689	0	0	0	0	0	0	0	0	7.2552	0	7.2552	0
163.9196_7.71	0	23.843	0	0	0	0	0	0	0	0	0	0	0	0	0	0
164.0338_5.88	0	0	0	0	0	0	0	0	0	0	0	0	21.939	0	21.939	0
164.0346_5.00	55.425	65.289	23.754	0	27.277	0	27.277	0	18.082	21.67	83.881	0	0	53.118	0	53.118
164.0355_1.92	0	0	0	0	0	0	0	0	0	0	0	0	0	0	0	0
164.0371_1.86	73.046	88.035	109.64	27.178	100.07	104.32	100.07	104.32	74.575	6.5622	86.642	6.2479	5.6159	81.222	5.6159	81.222
164.0398_1.94	0	0	0	0	0	0	0	0	0	67.293	0	31.503	66.242	0	66.242	0
164.0624_1.57	0	0	0	25.791	0	0	0	0	0	0	0	17.723	0	0	0	0
164.0644_1.58	0	0	0	0	0	0	0	0	0	0	0	0	0	0	0	0
164.0702_1.95	0	6.3489	0	0	0	0	0	0	0	27.052	23.167	10.768	16.718	0	16.718	0
164.0718_3.22	2814.7	2998.6	3013.2	0	3661.2	4087.5	3661.2	4087.5	3353.7	3358	3070.6	0	0	3326.2	0	3326.2
164.0726_4.93	15.089	21.712	3.0977	1019	0	0	0	0	0	4.3686	1.7124	1114.3	2053.5	0	2053.5	0
164.0836_5.64	2.711	0	0	0	0	0	0	0	17.79	0	0	0	0	0	0	0
164.8368_1.22	0	0	0	0	0	0	0	0	0	0	0	0	0	0	0	0
164.9781_27.67	2.6074	12.362	5.9712	3.0502	5.7082	6.5888	5.7082	6.5888	13.305	16.888	0	3.212	0	0	0	0
165.0044_1.60	0	0	0	45.782	0	0	0	0	0	0	0	0	11.257	0	11.257	0
165.0387_1.13	53.664	68.651	44.232	32.624	64.877	0	64.877	0	76.846	54.892	143.86	26.659	112.68	158.34	112.68	158.34
165.0388_2.92	0	0	0	0	79.091	12.848	79.091	12.848	0	0	0	0	0	0	0	0
165.0398_7.86	108.16	62.264	101.3	102.54	58.112	80.803	58.112	80.803	54.486	108.61	91.674	67.295	47.181	79.964	47.181	79.964
165.0405_2.68	83.67	77.91	71.801	33.317	0	108.26	0	108.26	37.748	43.87	47.261	49.666	11.448	56.962	11.448	56.962
165.0406_3.40	66.273	21.483	76.663	72.945	52.359	40.451	52.359	40.451	60.155	70.203	73.812	26.132	71.476	42.001	71.476	42.001
165.0406_1.12	0	0	0	0	0	289.29	0	289.29	0	0	0	0	0	0	0	0
165.0409_1.84	0	0	116.26	73.701	129.4	0	129.4	0	74.218	89.802	0	56.855	27.063	132.97	27.063	132.97
165.0463_1.89	130.58	120.68	0	0	0	164.86	0	164.86	0	0	0	0	0	0	0	0
165.0522_1.80	0	0	0	0	0	0	0	0	0	0	0	0	0	0	0	0
165.0543_2.44	0	0	0	0	0	0	0	0	0	0	0	2.0967	3.7149	0	3.7149	0
165.0554_4.69	45.699	28.66	21.889	22.058	59.155	24.558	59.155	24.558	17.98	58.447	12.541	14.254	61.766	51.129	61.766	51.129
165.0560_1.84	36.583	56.347	13.137	7.1715	13.431	42.813	13.431	42.813	71.287	41.342	37.732	2.2426	25.855	49.724	25.855	49.724
165.0691_7.43	0	23.913	12.04	51.83	7.0322	7.18	7.0322	7.18	25.6	46.06	0	25.366	11.566	12.473	11.566	12.473
165.0691_14.07	56.908	55.979	57.77	74.853	53.968	11.239	53.968	11.239	45.461	146.02	73.317	168.12	19.847	74.451	19.847	74.451
165.0694_10.69	45.16	47.639	69.983	36.701	57.402	28.159	57.402	28.159	0	101.87	67.203	53.428	50.336	0	50.336	0
165.0694_6.45	65.887	110.19	51.272	0	36.207	47.205	36.207	47.205	27.146	37.935	99.148	74.951	55.713	62.273	55.713	62.273
165.0695_26.24	71.344	138.22	92.706	106.42	91.314	49.894	91.314	49.894	132.89	72.169	43.121	67.606	67.287	68.457	67.287	68.457
165.0696_15.98	98.757	26.998	15.381	0	61.133	79.903	61.133	79.903	55.468	10.942	66.361	35.537	72.859	0	72.859	0
165.0696_8.06	42.855	12.939	25.762	26.517	10.027	56.637	10.027	56.637	0	0	0	38.969	10.698	47.095	10.698	47.095
165.0696_14.90	15.132	57.485	0	9.4418	0	35.136	0	35.136	37.957	70.504	0	92.486	13.136	85.011	13.136	85.011
165.0696_22.38	58.425	54.635	0	0	56.452	112.9	56.452	112.9	67.688	123.92	87.619	172.47	69.601	73.817	69.601	73.817
165.0696_23.10	54.262	81.248	82.91	118.62	100.42	40.394	100.42	40.394	49.468	53.399	45.46	0	44.79	32.169	44.79	32.169
165.0698_2.86	22.863	30.495	16.45	11.972	16.796	11.639	16.796	11.639	11.948	17.801	14.321	21.104	5.4381	8.9582	5.4381	8.9582
165.0713_14.79	0	0	13.474	0	7.0301	28.906	7.0301	28.906	13.441	0	18.602	0	80.491	20.866	80.491	20.866
165.0738_3.93	0	0	0	0	0	0	0	0	0	0	0	0	0	0	0	0
165.0748_4.93	0	0	0	125.19	0	0	0	0	0	0	0	142.74	235.32	0	235.32	0
165.0752_3.22	397.73	377.41	349.68	0	413.34	462.96	413.34	462.96	408.63	397.63	358.13	12.248	4.9403	406.45	4.9403	406.45
165.0901_6.82	0	0	0	0	0	0	0	0	0	0	0	0	0	0	0	0
165.0902_7.78	0	0	3.5564	3.59	0	2.7345	0	2.7345	5.8815	4.2182	0	9.3638	5.0746	7.5851	5.0746	7.5851
165.0916_6.12	82.644	69.882	7.5491	2.3551	0	118	0	118	115.2	4.4396	132.83	2.4396	0	128.21	0	128.21
165.0919_7.00	0	6.2904	120.16	102.52	131.08	18.18	131.08	18.18	7.4358	85.485	15.665	147.42	121.44	12.79	121.44	12.79
165.1266_7.67	0	0	0	4.206	0	0	0	0	0	2.6772	0	0	0	0	0	0
165.1301_7.59	0	0	0	0	0	0	0	0	0	0	8.9367	0	0	0	0	0
165.9778_9.54	11.93	12.702	16.673	7.8611	16.339	12.793	16.339	12.793	0	21.356	4.5654	0	0	4.7058	0	4.7058
165.9785_7.69	0	88.863	18.948	0	10.286	0	10.286	0	0	15.296	0	9.8762	10.455	13.449	10.455	13.449
165.9857_7.58	0	315.64	0	0	0	0	0	0	0	0	0	0	0	0	0	0
165.9989_1.84	22.06	24.708	5.768	0	0	37.533	0	37.533	12.019	0	0	0	0	40.42	0	40.42
166.0002_6.54	0	0	0	341.83	0	0	0	0	0	0	0	18.235	0	0	0	0
166.0004_4.64	454.07	458.02	0	0	0	463.13	0	463.13	209.73	11.809	0	0	17.406	477.65	17.406	477.65
166.0005_5.80	0	0	420.88	0	502.04	0	502.04	0	0	146.07	0	0	453.24	0	453.24	0
166.0009_7.41	0	0	0	0	0	0	0	0	0	0	0	0	0	0	0	0
166.0115_1.47	0	0	0	0	0	0	0	0	0	0	15.558	0	0	4.3911	0	4.3911
166.0137_1.58	0	6.5497	2.8201	152.75	25.979	0	25.979	0	21.083	42.169	0	0	48.475	0	48.475	0
166.0169_1.56	13.482	0	0	0	0	21.27	0	21.27	0	0	0	55.357	0	26.3	0	26.3
166.0431_1.16	0	0	0	0	0	0	0	0	0	0	0	0	0	0	0	0
166.0487_1.92	48.385	63.355	42.783	47.583	20.173	30.579	20.173	30.579	56.323	95.287	85.284	94.448	140.46	49.766	140.46	49.766
166.0754_3.46	26.353	26.884	21.02	0	30.412	39.748	30.412	39.748	28.016	26.569	27.016	0	0	32.864	0	32.864
166.0987_7.88	47.216	41.631	42.297	33.272	36.186	26.584	36.186	26.584	0	17.391	0	46.306	54.13	22.254	54.13	22.254
166.0995_6.41	0	5.0497	0	0	0	0	0	0	41.195	0	0	0	0	0	0	0
166.1000_8.92	0	0	0	0	0	0	0	0	0	0	0	0	0	0	0	0
166.5002_5.42	75.571	72.446	69.74	0	77.156	0	77.156	0	0	12.834	0	0	72.665	0	72.665	0
166.5005_6.51	0	0	0	50.074	0	0	0	0	0	0	0	0	0	0	0	0
166.5005_1.60	0	0	0	0	0	0	0	0	0	0	0	0	0	0	0	0
166.5008_4.64	0	0	0	0	0	73.304	0	73.304	34.835	0	0	0	0	68.754	0	68.754
166.5012_7.41	0	0	0	0	0	0	0	0	0	0	0	0	0	0	0	0
166.8336_1.28	0	0	0	0	0	0	0	0	0	0	0	0	0	0	0	0
166.9485_1.38	0	0	11.265	0	0	0	0	0	0	36.756	29.947	0	31.142	29.744	31.142	29.744
166.9559_1.52	0	55.069	19.803	28.208	18.995	21.911	18.995	21.911	24.079	23.003	24.23	24.694	23.783	19.506	23.783	19.506
166.9951_1.20	0	0	0	0	0	0	0	0	0	30.96	0	0	0	0	0	0
167.0187_1.37	0	0	0	0	733.41	0	733.41	0	0	0	0	0	0	0	0	0
167.0203_1.81	0	0	0	31.905	52.986	36.623	52.986	36.623	0	0	0	0	0	0	0	0
167.0213_2.68	0	0	0	0	0	0	0	0	0	0	0	0	0	0	0	0
167.0213_4.36	0	0	0	0	0	0	0	0	0	0	0	0	0	0	0	0
167.0222_1.60	478.69	334.76	967.26	3294.2	0	510.97	0	510.97	383.13	1145.4	611.99	580.42	1222	628.5	1222	628.5
167.0351_5.08	4.75	18.619	2.9603	0	7.535	14.792	7.535	14.792	17.034	5.8234	20.071	0	0	18.134	0	18.134
167.0437_1.39	129.91	118.7	122.2	0	130.9	146.6	130.9	146.6	162.2	179.37	146	161.52	167.12	145.02	167.12	145.02
167.1062_7.57	19.836	21.471	2.3217	37.812	36.374	2.8989	36.374	2.8989	0	20.027	12.834	52.434	24.892	22.203	24.892	22.203
167.1075_6.78	12.592	50.436	55.98	8.2267	38.06	81.459	38.06	81.459	51.184	44.141	46.898	4.8753	17.039	44.339	17.039	44.339
167.1095_8.52	0	0	0	0	0	0	0	0	0	0	2.4718	0	5.4718	2.5093	5.4718	2.5093
167.9040_1.17	0	0	0	0	0	0	0	0	0	0	0	0	0	0	0	0
167.9067_1.19	0	0	0	0	0	0	0	0	0	0	0	0	0	0	0	0
168.0041_27.68	22.83	35.046	43.295	0	36.798	0	36.798	0	0	8.3782	47.96	27.004	28.818	0	28.818	0
168.0143_5.63	12.386	35.759	12.769	0	9.4823	0	9.4823	0	5.4044	0	0	0	4.5037	5.4172	4.5037	5.4172
168.0147_4.71	0	0	0	0	0	17.293	0	17.293	29.624	0	0	0	0	0	0	0
168.0241_1.60	0	0	39.202	259.83	15.124	0	15.124	0	0	72.135	0	50.452	88.662	39.348	88.662	39.348
168.0278_1.25	0	40.034	0	19.431	0	18.169	0	18.169	7.7281	0	0	0	31.385	0	31.385	0
168.0781_1.70	312.49	293.38	371.14	601.72	375.85	378.11	375.85	378.11	316.48	494.16	515.72	520.59	386.3	309.89	386.3	309.89
168.0810_14.34	0	0	17.748	0	7.1911	4.1265	7.1911	4.1265	25.728	88.447	28.915	37.48	65.166	43.969	65.166	43.969
168.0818_7.07	0	0	0	0	0	0	0	0	10.416	0	36.295	15.447	7.3933	13.436	7.3933	13.436
168.8341_1.26	0	0	0	0	0	0	0	0	0	0	0	60.652	0	0	0	0
168.9634_1.35	0	0	0	0	0	0	0	0	0	0	35.568	33.53	0	0	0	0
168.9651_1.34	21.248	0	9.3148	0	0	0	0	0	0	53.818	0	0	39.023	21.295	39.023	21.295
168.9997_2.26	0	0	0	0	0	0	0	0	0	0	0	0	0	0	0	0
169.0252_1.62	0	0	0	0	0	0	0	0	0	0	0	3.3982	0	0	0	0
169.0386_5.80	0	0	0	0	25.516	0	25.516	0	0	0	0	0	0	0	0	0
169.0410_5.85	0	0	37.522	0	11.967	49.847	11.967	49.847	0	0	0	0	0	0	0	0
169.0461_2.01	32.497	26.638	19.941	0	21.824	29.388	21.824	29.388	31.547	51.37	136.17	0	29.739	86.141	29.739	86.141
169.0484_2.03	0	0	0	0	0	0	0	0	0	0	0	0	0	0	0	0
169.0864_27.62	4.9093	0	0	0	0	0	0	0	4.2173	0	4.0318	0	4.4195	0	4.4195	0
169.0985_1.90	0	28.144	0	0	0	66.761	0	66.761	0	0	0	0	0	0	0	0
169.1211_7.77	0	0	0	0	0	0	0	0	0	0	0	0	0	0	0	0
169.1218_13.43	4.8641	9.837	10.753	5.8389	8.4385	0	8.4385	0	13.975	22.743	4.4564	20.444	30.008	1.904	30.008	1.904
169.1220_8.31	0	3.4345	48.305	70.994	68.279	2.6943	68.279	2.6943	0	104.9	2.4476	39.199	57.464	0	57.464	0
169.1233_7.06	151.6	197.61	0	8.5529	0	225.02	0	225.02	196.35	0	102.62	0	0	0	0	0
169.1237_7.65	107.48	98.286	231.39	184.65	256.34	84.832	256.34	84.832	72.187	161.99	40.715	97.931	90.786	131.93	90.786	131.93
169.1579_7.02	49.951	47.101	30.705	0	37.682	30.58	37.682	30.58	0	45.875	11.533	0	21.428	44.129	21.428	44.129
170.0779_2.58	0	0	0	62.087	0	0	0	0	0	0	0	0	0	0	0	0
170.0796_1.93	352.04	395.41	571.46	174.18	631.06	526.08	631.06	526.08	459.42	576.32	466.73	353.94	585.47	509.14	585.47	509.14
170.1255_7.65	0	0	11.609	17.601	16.42	0	16.42	0	0	12.37	0	6.5203	0	0	0	0
170.1258_7.06	0	10.125	0	0	0	18.92	0	18.92	15.694	0	0	0	0	0	0	0
170.8311_1.28	11.913	0	4.891	0	0	0	0	0	0	0	0	0	3.6351	0	3.6351	0
170.8835_1.20	0	0	0	0	0	0	0	0	0	0	0	0	0	0	0	0
170.9607_1.38	0	0	0	0	0	0	0	0	0	0	0	0	0	0	0	0
171.0048_1.16	0	0	0	0	0	54.55	0	54.55	0	0	0	0	0	0	0	0
171.0281_1.39	0	0	0	0	0	0	0	0	0	0	0	15.776	0	11.585	0	11.585
171.0380_5.18	29.71	60.868	38.046	0	34.525	0	34.525	0	0	39.256	0	0	0	39.772	0	39.772
171.0383_4.58	9.5622	0	0	0	0	28.97	0	28.97	0	0	0	0	0	0	0	0
171.0392_7.43	0	0	0	0	0	0	0	0	0	0	0	0	0	0	0	0
171.0486_1.53	0	0	0	0	0	0	0	0	0	0	0	0	0	0	0	0
171.0508_1.53	28.545	31.473	52.874	30.432	66.671	57.236	66.671	57.236	0	11.321	14.522	0	38.817	20.48	38.817	20.48
171.0612_1.68	0	0	0	0	14.526	0	14.526	0	0	0	0	69.673	0	0	0	0
171.0659_1.75	0	7.8863	0	132.17	0	0	0	0	0	0	5.4443	0	0	11.463	0	11.463
171.0761_1.08	5.8153	0	0	0	10.254	0	10.254	0	0	2.9904	22.772	4.034	19.471	0	19.471	0
171.0833_2.02	27.311	23.324	32.668	0	47.02	39.858	47.02	39.858	32.152	68.577	27.287	31.16	59.788	34.359	59.788	34.359
171.1001_12.20	6.4598	0	0	17.657	0	0	0	0	54.196	50.379	0	0	5.1694	10.331	5.1694	10.331
171.1005_5.88	0	0	0	0	0	0	0	0	0	0	0	0	0	0	0	0
171.1008_9.40	27.972	57.625	9.6465	27.893	44.66	10.064	44.66	10.064	29.824	24.1	6.2896	15.999	10.767	20.387	10.767	20.387
171.1008_13.34	0	0	0	0	115.3	214.08	115.3	214.08	0	30.82	33.964	0	13.842	3.3101	13.842	3.3101
171.1009_12.80	130.64	118.9	19.017	14.914	141.47	0	141.47	0	39.378	6.0269	43.355	10.71	22.175	8.8814	22.175	8.8814
171.1010_13.88	46.916	78.61	139.97	48.203	0	43.885	0	43.885	0	9.9724	5.6127	17.978	12.98	54.568	12.98	54.568
171.1012_7.87	9.9745	24.726	9.8834	64.073	8.3629	10.518	8.3629	10.518	9.3083	17.955	11.654	32.184	29.818	14.44	29.818	14.44
171.1013_7.28	75.071	68.143	46.943	42.399	40.18	68.794	40.18	68.794	57.903	53.568	41.422	43.896	6.1552	50.699	6.1552	50.699
171.1015_10.91	56.207	94.593	43.275	29.844	154.2	0	154.2	0	24.615	12.836	0	22.673	8.7477	2.4626	8.7477	2.4626
171.1016_17.80	20.564	40.085	0	41.249	37.98	6.883	37.98	6.883	12.001	20.059	0	59.196	0	9.6132	0	9.6132
171.1020_14.55	176.12	396.46	52.762	57.984	131.05	111.87	131.05	111.87	315.75	128.29	37.687	69.743	15.228	15.149	15.228	15.149
171.1022_27.68	11.829	7.0595	3.1737	20.431	14.888	33.101	14.888	33.101	14.608	0	11.332	26.202	9.4471	18.211	9.4471	18.211
171.1022_15.26	12.392	38.536	49.164	34.895	43.962	10.173	43.962	10.173	22.415	12.576	43.976	36.632	75.64	30.344	75.64	30.344
171.1024_11.52	74.917	132.26	67.868	21.677	0	407.28	0	407.28	81.447	7.2727	33.303	11.279	9.3775	5.6952	9.3775	5.6952
171.1024_12.14	24.307	62.9	44.979	13.437	0	56.398	0	56.398	14.891	4.8289	22.021	22.127	9.8228	7.547	9.8228	7.547
171.1025_5.86	41.02	90.595	124.92	126.9	111.02	13.415	111.02	13.415	21.236	58.171	15.631	94.092	75.872	56.577	75.872	56.577
171.1026_5.02	121.41	160.01	41.964	14.788	12.947	127.28	12.947	127.28	56.443	25.429	57.025	18.727	4.5915	60.399	4.5915	60.399
171.1040_9.61	0	5.9696	13.49	4.8404	0	0	0	0	8.6902	3.2841	9.6691	0	5.9153	4.8468	5.9153	4.8468
171.1370_7.48	0	0	0	0	0	0	0	0	0	0	0	0	13.138	0	13.138	0
171.1372_27.78	101.79	0	17.127	44.154	30.646	11.038	30.646	11.038	20.486	28.455	33.82	104.53	38.99	48.989	38.99	48.989
171.1380_11.54	44.781	162.83	76.897	16.606	143.43	13.112	143.43	13.112	73.328	55.748	46.171	214.23	43.288	83.415	43.288	83.415
171.1384_14.64	0	90.657	28.576	39.902	8.7856	38.416	8.7856	38.416	28.294	78.396	56.054	32.759	108.71	65.472	108.71	65.472
171.1389_7.69	1408.4	1550.9	0	15.587	0	1190	0	1190	911.64	0	526.55	0	0	0	0	0
171.1390_5.86	22.88	0	30.139	67.489	0	19.832	0	19.832	0	16.549	17.46	0	0	7.62	0	7.62
171.1395_8.25	71.078	60.158	1444.7	1040.1	1377.5	77.621	1377.5	77.621	73.513	1133.6	63.211	464.82	639.59	664.46	639.59	664.46
171.1398_9.31	74.224	217.22	20.121	191.37	0	0	0	0	39.963	0	0	142.66	65.358	24.776	65.358	24.776
171.1400_7.11	0	0	0	111.09	39.288	45.07	39.288	45.07	0	0	0	0	0	0	0	0
171.1415_17.39	0	0	0	0	0	0	0	0	0	0	8.8034	0	0	0	0	0
172.0131_1.41	21.796	22.098	19.957	0	16.661	9.1832	16.661	9.1832	0	16.334	0	17.05	18.766	24.765	18.766	24.765
172.0967_5.22	0	0	21.575	43.978	23.158	0	23.158	0	0	24.444	0	65.609	48.783	0	48.783	0
172.0973_6.10	0	0	0	0	0	0	0	0	0	0	0	0	0	0	0	0
172.0975_1.59	0	0	0	0	0	97.076	0	97.076	0	0	0	0	0	0	0	0
172.0976_2.14	217.09	249.02	237.71	96.954	187.16	79.98	187.16	79.98	59.987	30.025	57.82	45.057	43.131	81	43.131	81
172.1106_7.41	0	0	0	0	0	0	0	0	0	0	0	0	0	0	0	0
172.1412_9.31	0	0	0	0	0	0	0	0	0	0	0	0	0	0	0	0
172.1421_7.69	154.1	155.31	0	0	0	127.14	0	127.14	88.15	0	42.02	0	0	0	0	0
172.1423_8.25	0	0	136.81	114.3	127.94	0	127.94	0	0	101.17	0	35.632	56.873	56.095	56.873	56.095
172.8284_1.28	0	0	0	0	0	0	0	0	0	0	0	0	0	0	0	0
172.9557_1.21	0	0	0	0	11.271	0	11.271	0	0	16.972	0	0	0	0	0	0
172.9561_27.71	20.577	0	0	32.413	13.265	14.572	13.265	14.572	0	9.538	5.1478	54.332	36.638	6.5314	36.638	6.5314
172.9578_29.08	103.43	91.077	281.02	298.21	335.32	29.964	335.32	29.964	14.026	243.94	9.9536	249.41	110.86	0	110.86	0
172.9583_1.12	3.7139	0	12.574	17.304	0	0	0	0	0	0	0	0	12.449	0	12.449	0
172.9585_27.68	13.986	11.337	10.449	21.445	0	0	0	0	14.641	16.192	0	0	0	10.823	0	10.823
172.9780_1.21	0	0	0	0	0	0	0	0	0	0	0	0	0	0	0	0
172.9910_4.47	0	1582.5	0	0	0	0	0	0	0	0	0	0	0	0	0	0
172.9910_3.91	0	0	0	0	0	0	0	0	640.96	0	0	0	0	1510.8	0	1510.8
172.9911_6.18	0	0	0	1199	0	0	0	0	0	0	0	1938.2	0	0	0	0
172.9912_2.77	0	0	0	0	0	2074	0	2074	0	0	0	0	0	0	0	0
172.9913_3.33	0	0	0	0	0	0	0	0	0	0	2044.5	0	0	0	0	0
172.9916_7.19	0	0	0	0	0	0	0	0	0	0	0	0	0	0	0	0
172.9917_5.29	1462	0	1193.6	0	1256.7	0	1256.7	0	0	466.21	0	0	833.61	0	833.61	0
172.9927_1.96	0	0	0	0	0	0	0	0	0	0	0	0	0	0	0	0
173.0071_1.18	0	0	0	0	0	67.115	0	67.115	0	0	0	0	0	0	0	0
173.0087_2.49	0	0	0	0	0	0	0	0	0	0	0	0	0	0	0	0
173.0090_1.20	0	0	0	0	0	0	0	0	0	0	0	0	0	0	0	0
173.0555_1.41	0	0	0	0	0	0	0	0	0	0	23.929	0	0	0	0	0
173.0575_1.37	0	0	0	0	0	0	0	0	0	0	0	0	21.502	0	21.502	0
173.0698_5.09	0	13.125	0	0	0	22.118	0	22.118	15.318	12.921	13.97	0	0	12.626	0	12.626
173.0816_5.19	0	0	0	0	0	0	0	0	0	0	0	0	0	0	0	0
173.0939_1.59	0	0	0	0	0	0	0	0	0	682.79	592.43	1186.7	0	0	0	0
173.0961_1.62	437.47	420.98	364.47	798.59	406.93	359.97	406.93	359.97	446.32	0	0	0	867.91	443.26	867.91	443.26
173.0981_1.43	0	0	0	0	0	0	0	0	0	0	0	0	0	0	0	0
173.1031_28.74	26.011	34.657	90.53	151.72	118.95	48.814	118.95	48.814	73.107	178.62	62.234	140.29	120.88	97.952	120.88	97.952
173.1040_2.50	5.2489	0	19.741	236.17	49.326	131.35	49.326	131.35	0	0	0	0	0	0	0	0
173.1042_3.87	24.66	53.562	13.288	44.415	14.623	261.56	14.623	261.56	0	25.492	82.644	64.339	0	139.11	0	139.11
173.1043_1.74	310.82	327.26	380.35	357.19	353.66	332.19	353.66	332.19	238.7	493.74	195.9	341.45	303.19	260.72	303.19	260.72
173.9847_4.45	0	0	0	0	0	0	0	0	0	0	0	0	0	0	0	0
173.9868_1.84	80.858	76.97	59.449	0	56.03	85.348	56.03	85.348	27.565	90.049	97.356	42.09	97.551	170.69	97.551	170.69
173.9940_2.64	0	0	0	0	0	0	0	0	0	0	0	0	0	0	0	0
173.9943_6.20	0	0	0	50.456	0	0	0	0	0	0	0	149.29	63.417	0	63.417	0
173.9948_3.85	0	23.487	0	0	0	0	0	0	51.722	0	0	0	0	134.76	0	134.76
173.9955_5.27	0	0	78.93	0	154.7	0	154.7	0	0	29.391	0	0	0	0	0	0
173.9960_2.79	0	0	0	0	0	285.13	0	285.13	44.684	0	147.79	0	0	7.4445	0	7.4445
173.9967_6.75	0	0	0	574.33	0	0	0	0	0	0	0	0	0	0	0	0
173.9977_6.10	0	0	563.99	0	676.87	0	676.87	0	0	66.011	0	0	363.26	0	363.26	0
173.9977_4.96	764.06	765.97	56.284	0	0	556.13	0	556.13	149.29	48.881	0	0	72.586	455.83	72.586	455.83
173.9983_7.49	0	0	0	0	0	0	0	0	0	0	0	0	0	0	0	0
174.0011_1.36	0	0	0	0	0	0	0	0	0	0	0	31.913	0	30.522	0	30.522
174.0048_1.39	0	0	0	0	0	0	0	0	0	0	0	0	0	0	0	0
174.0076_1.34	0	0	0	0	0	0	0	0	0	17.9	0	0	0	0	0	0
174.0102_1.36	0	0	0	0	0	0	0	0	0	0	0	0	0	0	0	0
174.0164_1.51	0	0	0	0	0	0	0	0	0	0	0	0	0	0	0	0
174.0298_1.46	76.221	81.57	89.818	13.216	100.4	71.607	100.4	71.607	84.795	76.2	70.976	5.7541	65.007	91.528	65.007	91.528
174.0389_1.18	0	7.8081	0	0	0	50.382	0	50.382	28.932	6.1648	48.147	0	0	0	0	0
174.0414_1.13	6.6647	0	0	0	0	8.8916	0	8.8916	6.0226	0	8.9837	0	12.044	34.832	12.044	34.832
174.0542_5.02	97.249	15.23	78.196	0	97.375	39.273	97.375	39.273	24.7	59.414	17.018	0	0	24.107	0	24.107
174.0543_3.72	0	0	0	0	0	0	0	0	19.776	0	3.172	0	0	25.749	0	25.749
174.0546_6.97	0	0	0	6.8208	0	0	0	0	0	0	0	0	0	0	0	0
174.0548_6.17	0	0	0	73.063	0	0	0	0	0	0	0	21.218	2.8108	0	2.8108	0
174.0555_2.67	0	0	0	0	0	93.681	0	93.681	3.9753	0	0	0	0	0	0	0
174.0565_5.48	0	0	6.3669	0	0	0	0	0	0	0	0	4.4833	63.257	0	63.257	0
174.0879_1.43	0	0	33.038	0	101.84	0	101.84	0	0	0	0	0	0	91.707	0	91.707
174.0900_1.40	100.53	66.062	33.79	78.589	0	85.001	0	85.001	114.4	133.15	85.268	190.49	128.25	0	128.25	0
174.0935_1.59	0	0	0	0	0	0	0	0	0	0	0	0	0	0	0	0
174.0960_1.61	0	0	0	78.233	0	0	0	0	0	0	0	0	0	0	0	0
174.4975_6.75	0	0	0	75.358	0	0	0	0	0	0	0	0	0	0	0	0
174.4991_4.96	0	0	0	0	0	93.83	0	93.83	0	0	0	0	0	0	0	0
174.4994_6.10	98.228	94.551	97.569	3.2577	113.67	0	113.67	0	15.505	6.0671	0	0	65.208	74.101	65.208	74.101
174.8265_1.26	0	0	0	0	0	0	0	0	0	0	0	0	0	0	0	0
174.8645_2.08	67.423	61.671	86.356	0	82.886	75.198	82.886	75.198	83.014	50.006	57.413	11.782	4.3621	51.638	4.3621	51.638
174.9076_1.14	0	0	0	0	0	0	0	0	0	0	0	0	0	0	0	0
174.9352_1.07	0	0	0	0	0	0	0	0	32.983	0	0	0	0	29.565	0	29.565
174.9372_1.03	0	0	0	0	0	0	0	0	0	0	0	0	0	0	0	0
174.9778_1.27	0	0	0	0	0	0	0	0	0	0	0	0	0	0	0	0
174.9868_5.14	48.69	0	45.545	0	52.146	0	52.146	0	0	14.064	0	0	46.341	0	46.341	0
174.9870_6.18	0	0	0	64.625	0	0	0	0	0	0	0	102.62	0	0	0	0
174.9875_3.92	13.356	24.793	0	0	0	0	0	0	2.6731	0	0	0	0	64.287	0	64.287
174.9877_2.77	0	0	0	0	0	108.96	0	108.96	0	0	100.27	0	0	0	0	0
174.9974_4.96	0	41.104	27.324	0	0	38.687	0	38.687	0	0	0	0	3.2242	0	3.2242	0
174.9985_5.52	30.319	0	8.7362	0	38.653	0	38.653	0	7.5876	0	0	0	0	20.522	0	20.522
175.0008_6.08	0	0	0	0	0	0	0	0	0	0	0	0	0	0	0	0
175.0196_1.35	0	0	0	0	0	0	0	0	0	0	0	0	37.201	36.429	37.201	36.429
175.0238_6.57	0	0	0	13.799	0	0	0	0	0	0	0	0	0	0	0	0
175.0239_3.40	142.2	88.004	0	0	0	0	0	0	0	0	0	0	0	0	0	0
175.0245_1.54	3.8334	40.841	53.178	56.74	43.603	56.656	43.603	56.656	60.507	30.863	119.9	20.841	0	0	0	0
175.0245_4.66	49.743	47.786	535.41	0	0	4.6494	0	4.6494	12.298	817.58	0	0	0	39.156	0	39.156
175.0245_2.18	644.24	930.15	702.94	0	776.38	1209.5	776.38	1209.5	488.66	0	355.7	0	0	257.8	0	257.8
175.0246_5.72	0	8.4585	2.1734	1215.3	0	0	0	0	0	2.0306	0	260.94	294.59	1.586	294.59	1.586
175.0247_2.80	125.44	0	693.67	0	1110.7	27.236	1110.7	27.236	29.752	0	87.208	0	0	88.608	0	88.608
175.0253_7.19	0	0	0	0	0	0	0	0	0	0	0	0	0	0	0	0
175.0415_1.18	0	0	0	0	0	0	0	0	0	0	0	0	0	0	0	0
175.0444_1.18	0	0	0	0	0	0	0	0	0	0	0	0	0	0	0	0
175.0971_5.91	53.426	77.824	40.522	0	55.681	141.24	55.681	141.24	76.838	88.96	71.788	283.02	363.95	48.456	363.95	48.456
175.0971_4.98	313.62	360	432.12	0	403.27	588.72	403.27	588.72	494.89	474.9	564.32	0	0	549.61	0	549.61
175.0972_7.02	16.694	25.525	39.845	9.1566	37.367	39.606	37.367	39.606	35.791	86.898	0	34.405	18.042	54.384	18.042	54.384
175.0972_6.41	0	0	7.6511	369.32	29.951	45.272	29.951	45.272	0	0	0	0	0	0	0	0
175.0973_2.70	0	0	0	0	0	101.64	0	101.64	0	0	0	0	0	0	0	0
175.0973_27.64	16.993	6.2748	0	0	4.5294	80.495	4.5294	80.495	50.72	0	12.039	0	20.074	3.3157	20.074	3.3157
176.0063_1.35	0	0	0	0	75.581	0	75.581	0	0	0	0	0	0	0	0	0
176.0090_1.35	0	70.033	0	73.275	0	76.115	0	76.115	0	73.622	50.083	65.667	83.466	74.261	83.466	74.261
176.0095_1.95	63.291	0	66.057	0	0	0	0	0	72.13	0	0	0	0	0	0	0
176.0274_2.24	0	35.907	40.568	0	45.429	75.364	45.429	75.364	0	6.2124	30.78	0	17.176	9.2984	17.176	9.2984
176.0284_1.47	0	0	0	1.8509	62.977	0	62.977	0	0	0	0	0	0	58.254	0	58.254
176.0382_2.33	0	0	0	0	0	0	0	0	0	0	0	0	0	0	0	0
176.0411_1.95	587.78	641.39	794.24	668.59	762.62	754.07	762.62	754.07	671.87	1262.8	1139.6	876.54	1114.4	646.59	1114.4	646.59
176.0440_1.78	5.7607	0	0	0	8.2405	19.001	8.2405	19.001	0	0	0	0	0	5.2722	0	5.2722
176.0457_27.68	0	0	0	0	0	0	0	0	0	0	0	0	0	0	0	0
176.0712_2.86	0	0	0	0	0	73.676	0	73.676	0	0	0	0	0	0	0	0
176.0988_5.91	0	0	0	0	0	0	0	0	0	0	0	15.233	17.893	0	17.893	0
176.0993_7.02	0	0	0	0	0	0	0	0	0	0	0	0	0	0	0	0
176.8609_2.08	85.932	78.957	118.71	0	121.73	113.87	121.73	113.87	111.95	68.528	85.864	12.378	8.8786	62.675	8.8786	62.675
176.8932_27.70	0	69.292	31.776	0	37.898	36.321	37.898	36.321	45.322	0	19.808	0	0	34.074	0	34.074
176.8959_27.70	38.574	0	0	0	0	0	0	0	0	0	16.87	0	0	0	0	0
176.8990_1.22	133.35	0	119.8	92.983	119.29	0	119.29	0	110.38	108.25	113.69	109.12	99.897	0	99.897	0
176.9013_1.22	0	0	0	0	0	0	0	0	0	0	0	0	0	0	0	0
176.9043_1.20	0	0	0	0	0	151.48	0	151.48	0	0	0	0	0	0	0	0
176.9166_1.22	0	0	0	0	0	0	0	0	63.574	0	51.38	0	0	46.089	0	46.089
176.9754_1.29	0	0	0	0	0	0	0	0	0	0	0	0	0	0	0	0
177.0126_1.73	0	0	0	0	0	0	0	0	17.297	43.745	60.251	0	34.114	29.508	34.114	29.508
177.0151_1.94	0	0	22.865	3.0998	15.486	18.946	15.486	18.946	0	0	0	0	0	9.92	0	9.92
177.0404_1.39	118.11	115.93	93.256	89.1	103.88	129.51	103.88	129.51	130.93	150.76	161.5	81.499	78.899	81.317	78.899	81.317
177.0424_1.95	32.993	19.32	49.15	32.754	44.454	0	44.454	0	6.0317	0	0	74.063	62.06	44.897	62.06	44.897
177.0539_5.61	190.41	201.36	12.882	0	7.5505	11.279	7.5505	11.279	165.57	33.559	31.848	0	0	19.548	0	19.548
177.0549_7.36	0	0	0	0	0	0	0	0	0	0	0	0	0	0	0	0
177.0550_6.50	0	0	0	8.8558	0	0	0	0	0	0	0	14.948	10.579	0	10.579	0
177.0903_6.81	36.2	10.504	60.687	92.039	46.725	16.191	46.725	16.191	0	40.878	0	50.547	66.356	6.0676	66.356	6.0676
177.0919_7.90	5.3653	0	2.578	11.612	0	9.9493	0	9.9493	0	0	0	7.0607	4.3069	2.8622	4.3069	2.8622
177.0921_6.17	0	38.074	3.3905	2.624	0	49.279	0	49.279	54.043	12.045	54.615	11.816	0	41.457	0	41.457
178.0038_1.35	0	0	0	0	16.585	0	16.585	0	0	0	0	0	0	0	0	0
178.0071_1.37	10.131	0	11.878	0	0	0	0	0	16.917	13.97	0	0	23.702	18.281	23.702	18.281
178.0451_1.95	0	0	0	0	0	0	0	0	0	0	0	0	0	0	0	0
178.0496_5.57	0	0	0	547.67	0	0	0	0	0	0	0	0	0	0	0	0
178.0496_2.37	0	0	13.464	0	11.683	2.8946	11.683	2.8946	0	0	0	0	0	0	0	0
178.0502_4.87	0	0	60.808	0	19.215	2.8911	19.215	2.8911	0	0	0	379.54	471.15	4.1507	471.15	4.1507
178.0507_3.38	0	0	41.317	0	8.7269	0	8.7269	0	0	572.19	0	0	0	0	0	0
178.0514_6.10	0	0	0	0	0	0	0	0	0	3.2301	0	0	0	0	0	0
178.0519_2.12	559.37	509.62	582.75	0	559.82	475.16	559.82	475.16	476.91	337.18	251.06	0	14.491	721.68	14.491	721.68
178.0546_1.91	0	53.571	0	0	61.784	35.109	61.784	35.109	0	0	0	0	54.783	0	54.783	0
178.8580_2.08	42.897	36.133	49.177	0	52.402	47.786	52.402	47.786	48.439	23.758	35.885	0	0	26.83	0	26.83
178.8773_1.57	0	0	0	0	92.269	0	92.269	0	0	0	0	0	0	0	0	0
178.8792_1.50	136.3	138	108.21	146.28	0	80.476	0	80.476	102.84	61.088	95.408	108.76	120.16	83.402	120.16	83.402
178.8954_1.26	0	0	0	0	0	0	0	0	0	0	0	41.752	0	0	0	0
178.8973_1.23	0	0	0	0	0	0	0	0	0	0	0	0	0	0	0	0
178.9024_27.68	17.178	13.052	18.221	0	0	0	0	0	9.2491	0	8.3512	0	0	9.4725	0	9.4725
178.9934_1.25	0	0	0	0	0	0	0	0	0	0	0	0	0	0	0	0
179.0536_4.87	0	0	0	0	0	0	0	0	0	0	0	0	44.932	0	44.932	0
179.0545_1.35	13.683	13.956	0	7.5479	916.05	922.79	916.05	922.79	0	0	0	10.699	0	0	0	0
179.0548_2.14	45.772	39.803	82.603	0	54.284	77.518	54.284	77.518	34.371	9.248	18.128	0	8.8449	63.747	8.8449	63.747
179.0564_1.41	1022.2	995.56	1025.6	1105.9	61.985	0	61.985	0	828.57	716.02	744.68	901.63	706.2	705.67	706.2	705.67
179.0696_4.97	0	0	0	0	0	4.9099	0	4.9099	0	0	0	0	0	0	0	0
179.0705_6.27	10.557	13.128	29.846	82.558	11.119	0	11.119	0	18.854	19.77	10.856	132.8	70.109	20.261	70.109	20.261
179.0709_5.60	730.32	663.1	81.253	0	79.736	46.366	79.736	46.366	457.78	270.99	155.2	3.5506	4.7198	110.8	4.7198	110.8
179.0715_4.82	3.529	0	8.5502	7.368	0	82.04	0	82.04	0	0	0	0	0	0	0	0
179.0717_7.34	4.4617	5.6132	0	4.5646	0	0	0	0	0	0	0	4.72	0	3.9183	0	3.9183
179.5042_1.88	0	0	45.572	11.778	42.931	0	42.931	0	0	53.369	0	25.035	45.695	0	45.695	0
179.8822_1.01	0	0	0	0	0	33.092	0	33.092	0	0	27.2	0	0	24.281	0	24.281
180.0325_1.54	56.873	46.792	44.208	83.833	42.979	34.917	42.979	34.917	0	136.7	0	8.9915	53.383	29.205	53.383	29.205
180.0579_1.41	58.502	52.113	30.235	78.632	63.234	56.61	63.234	56.61	31.492	24.416	11.203	0	27.539	43.847	27.539	43.847
180.0609_1.42	0	0	21.772	0	0	0	0	0	0	12.374	0	55.459	20.206	0	20.206	0
180.0641_2.12	0	0	0	0	0	0	0	0	0	0	0	0	0	0	0	0
180.0649_4.75	0	0	1.3146	53.747	0	0	0	0	0	0	0	2.4061	99.161	0	99.161	0
180.0659_3.86	0	0	0	0	0	0	0	0	0	0	0	0	0	0	0	0
180.0663_3.22	162.76	201.57	160.12	0	196.95	252.66	196.95	252.66	173.94	161.59	171.91	0	0	205.08	0	205.08
180.0663_2.49	18.997	5.5459	0	2189.4	0	9.2737	0	9.2737	4.5936	0	0	22.472	183.9	4.2047	183.9	4.2047
180.0669_4.93	0	0	0	0	0	0	0	0	0	5.5473	0	58.829	0	0	0	0
180.0670_1.86	4873.7	4979.2	6242.3	0	6540.8	4979	6540.8	4979	3524.5	6703.7	4153.9	3545.7	5721.9	3991.7	5721.9	3991.7
180.0738_6.29	0	0	0	4.1136	0	0	0	0	0	0	0	0	0	0	0	0
180.0744_5.49	77.75	70.971	10.66	0	9.4491	0	9.4491	0	52.071	27.595	16.684	0	0	0	0	0
180.0750_7.34	0	0	0	0	0	0	0	0	0	0	0	0	0	0	0	0
180.8744_1.57	0	0	0	0	44.999	0	44.999	0	0	0	0	0	0	0	0	0
180.8765_1.50	68.346	69.517	56.076	69.766	0	43.816	0	43.816	52.068	27.627	52.482	63.891	63.193	43.643	63.193	43.643
180.8796_1.66	0	0	0	0	0	0	0	0	0	0	0	0	0	0	0	0
180.9244_1.45	56.733	54.951	54.741	37.867	75.762	66.337	75.762	66.337	69.887	66.486	68.311	50.199	52.789	59.929	52.789	59.929
180.9268_1.42	0	0	0	0	0	0	0	0	0	0	0	0	0	0	0	0
181.0002_1.64	0	0	0	0	0	0	0	0	0	0	0	0	0	0	0	0
181.0028_27.62	0	6.4267	0	0	23.009	0	23.009	0	0	11.931	0	0	0	0	0	0
181.0036_4.75	0	0	0	0	0	40.492	0	40.492	9.7093	0	0	0	0	39.812	0	39.812
181.0049_5.54	54.227	52.519	31.195	0	34.587	0	34.587	0	0	0	0	0	0	0	0	0
181.0359_4.74	0	0	0	0	0	0	0	0	0	0	0	0	0	0	0	0
181.0364_2.11	0	0	0	0	0	0	0	0	0	0	0	0	0	0	0	0
181.0503_1.87	390.21	430.47	458.88	345.06	472.04	342.32	472.04	342.32	286.56	450.63	316.04	468.96	507.77	249.87	507.77	249.87
181.0508_5.06	20.485	0	25.162	0	15.462	0	15.462	0	11.091	19.972	8.7287	0	0	0	0	0
181.0525_6.21	0	0	0	0	0	0	0	0	0	0	0	0	0	0	0	0
181.0693_2.49	0	0	0	225.62	0	0	0	0	0	0	0	0	0	0	0	0
181.0697_1.87	524.42	472.48	696.29	0	683.29	606.06	683.29	606.06	388.43	734.6	429.36	356.77	636.43	450.94	636.43	450.94
181.0867_6.56	6.9372	22.78	39.604	8.8199	12.511	6.3159	12.511	6.3159	14.372	40.207	38.327	0	35.163	0	35.163	0
181.9640_1.29	33.18	30.213	36.891	38.014	30.758	39.721	30.758	39.721	29.041	51.737	0	0	33.12	44.519	33.12	44.519
181.9658_1.36	0	0	0	0	0	0	0	0	0	0	39.231	0	0	0	0	0
182.0429_1.63	0	0	0	0	0	0	0	0	0	19.255	0	33.021	0	0	0	0
182.0449_1.61	0	0	0	0	0	9.2672	0	9.2672	0	0	0	0	34.004	0	34.004	0
182.0505_1.43	0	0	0	0	4.932	0	4.932	0	0	0	0	0	0	0	0	0
182.0541_1.92	36.405	44.407	52.802	19.664	33.303	42.084	33.303	42.084	31.468	35.163	39.074	41.032	42.901	38.169	42.901	38.169
182.0541_5.06	0	0	0	0	0	0	0	0	0	0	0	0	0	0	0	0
182.0563_1.50	0	0	0	0	0	0	0	0	0	0	0	0	0	0	0	0
182.0703_1.92	0	52.546	64.888	0	81.052	54.227	81.052	54.227	42.638	72.606	0	29.799	55.928	44.982	55.928	44.982
182.0724_1.94	0	0	0	0	0	0	0	0	0	0	0	0	0	0	0	0
182.9202_1.42	0	0	0	0	9.9807	0	9.9807	0	0	0	0	0	0	0	0	0
182.9232_1.44	0	0	0	0	0	0	0	0	17.725	0	0	0	6.8319	0	6.8319	0
182.9793_1.39	0	0	0	0	0	0	0	0	0	0	0	0	0	0	0	0
182.9869_7.58	17.113	72.19	22.436	34.359	22.411	0	22.411	0	9.6856	22.55	15.682	29.036	13.56	7.3039	13.56	7.3039
183.0150_1.58	0	0	19.527	41.486	0	0	0	0	0	0	30.35	0	0	36.122	0	36.122
183.0176_1.38	0	0	0	0	0	0	0	0	0	46.853	0	0	32.46	0	32.46	0
183.0407_1.94	-0.091254	13.04	4.4451	0	4.6026	22.448	4.6026	22.448	0	0	0	18.621	13.537	24.184	13.537	24.184
183.0629_27.68	0	0	0	0	0	0	0	0	0	0	0	0	0	0	0	0
183.0648_27.67	0	0	0	0	0	0	0	0	0	0	0	0	0	0	0	0
183.0669_27.66	13.11	29.736	24.335	14.95	22.606	11.906	22.606	11.906	15.484	0	10.505	8.1315	24.837	10.496	24.837	10.496
183.0764_1.99	24.224	0	0	0	23.672	36.919	23.672	36.919	29.755	28.114	28.315	0	13.636	19.902	13.636	19.902
183.0788_1.95	0	0	0	7.9224	0	0	0	0	0	0	0	0	0	0	0	0
183.0998_27.66	21.172	0	0	9.8303	0	0	0	0	0	11.819	0	0	0	0	0	0
183.1001_7.09	16.402	0	0	50.788	4.3375	0	4.3375	0	12.034	25.625	4.4056	68.527	67.114	0	67.114	0
183.1003_5.98	100.34	111.73	131.11	38.876	115.01	122.86	115.01	122.86	74.468	93.697	67.058	23.549	38.576	72.497	38.576	72.497
183.1022_27.67	0	0	11.695	0	0	2.7225	0	2.7225	0	0	6.9657	6.6481	0	0	0	0
183.1376_7.57	33.826	51.785	4.4956	0	0	54.152	0	54.152	46.887	4.4072	45.986	2.1561	0	51.494	0	51.494
183.1383_8.18	0	0	53.196	39.707	51.741	5.9225	51.741	5.9225	3.8407	39.521	2.2002	41.983	44.043	0	44.043	0
183.1392_9.14	0	0	0	0	0	0	0	0	0	0	0	0	0	0	0	0
183.9601_1.31	0	0	0	0	0	0	0	0	0	13.301	0	0	0	0	0	0
183.9620_1.36	0	0	0	0	0	0	0	0	0	0	0	0	0	0	0	0
184.0563_1.49	0	0	0	0	0	0	0	0	0	0	0	0	0	0	0	0
184.0584_1.48	82.761	71.27	72.672	98.721	65.796	78.381	65.796	78.381	49.432	47.089	41.44	73.283	77.312	48.505	77.312	48.505
184.1078_1.57	0	0	0	0	0	29.542	0	29.542	0	0	0	0	0	0	0	0
184.9375_27.63	17.836	0	0	0	0	0	0	0	29.931	0	0	12.234	0	3.9747	0	3.9747
184.9825_7.58	0	29.699	0	0	0	0	0	0	0	0	0	0	0	0	0	0
184.9848_1.14	0	0	0	0	0	0	0	0	0	0	0	0	0	0	0	0
185.0207_1.40	0	0	0	0	0	0	0	0	0	7.4732	0	0	0	0	0	0
185.0228_7.58	0	22.928	0	0	0	0	0	0	0	0	0	0	0	0	0	0
185.0407_1.56	0	0	0	53.907	0	0	0	0	0	0	0	0	0	0	0	0
185.0433_1.56	13.909	0	0	0	0	0	0	0	16.278	0	11.642	49.467	26.408	6.9735	26.408	6.9735
185.0550_1.18	0	0	0	0	0	0	0	0	0	0	0	0	0	0	0	0
185.0595_27.68	0	0	0	0	0	0	0	0	0	0	0	0	0	0	0	0
185.1084_18.80	0	0	0	148.52	0	0	0	0	0	0	0	0	0	0	0	0
185.1089_16.12	0	0	0	0	0	0	0	0	0	0	0	0	0	0	0	0
185.1093_27.46	0	0	0	117.33	515.79	38.394	515.79	38.394	0	0	0	0	0	203	0	203
185.1094_12.23	0	253.74	0	0	718.27	214.92	718.27	214.92	0	0	0	0	0	0	0	0
185.1095_23.70	0	200.02	0	0	0	0	0	0	0	0	0	0	0	195.62	0	195.62
185.1095_22.04	0	0	0	0	0	0	0	0	0	0	0	0	0	82.637	0	82.637
185.1098_14.94	220.37	0	456.73	149.22	80.651	0	80.651	0	0	272.45	0	40.446	0	87.013	0	87.013
[truncated: 18,001 more rows]

## Sheet: metabolomics analysis (1 dESI+)
Group	control group	control group	control group	control group	control group	control group	control group	control group	1 d group	1 d group	1 d group	1 d group	1 d group	1 d group	1 d group	1 d group
50.0163_3.78	17.396	21.413	20.26	13.672	0	19.268	0	19.268	15.954	16.557	0	11.896	0	19.888	0	19.888
53.0138_29.50	0	0	599.08	0	0	0	0	0	0	0	0	0	0	0	0	0
53.0140_9.87	75.198	18.581	56.454	4.9262	0	56.187	0	56.187	4.8641	22.119	0	0	87.609	26.715	87.609	26.715
53.0141_1.07	0	0	0	0	0	0	0	0	27.914	30.724	0	0	0	0	0	0
53.0143_8.87	87.615	119.56	105.34	28.434	164.09	22.957	164.09	22.957	140.03	35.7	0	27.926	95.991	16.261	95.991	16.261
53.0143_6.09	513.48	913.54	271.67	0	492.1	0	492.1	0	386.93	150.77	0	0	0	905.67	0	905.67
53.0144_1.86	0	443	0	0	436.02	132.05	436.02	132.05	522.55	0	0	102.22	0	0	0	0
53.0145_6.76	0	0	0	0	0	0	0	0	0	0	0	0	0	0	0	0
53.0145_7.62	0	0	126.63	70.184	329.68	0	329.68	0	0	212.89	259.69	109.63	0	0	0	0
53.0145_11.46	9.9984	14.226	0	0	4.261	11.353	4.261	11.353	0	6.7747	12.966	3.8979	19.632	5.5689	19.632	5.5689
53.0146_4.37	0	0	466.96	406.19	0	0	0	0	0	0	0	620.11	0	0	0	0
53.0147_1.08	0	0	0	0	0	0	0	0	0	0	0	0	0	0	0	0
53.0147_9.95	10.327	42.369	0	0	21.193	32.476	21.193	32.476	9.7894	13.638	61.499	0	0	11.675	0	11.675
53.0147_5.35	0	0	0	0	0	1217.3	0	1217.3	465.95	444.38	1285.3	401.45	2042.4	0	2042.4	0
53.0147_3.27	366.1	0	0	0	0	0	0	0	0	0	0	0	0	0	0	0
53.0148_8.34	0	0	0	0	0	93.213	0	93.213	0	15.835	0	0	0	0	0	0
53.0148_9.39	0	0	0	35.336	0	0	0	0	23.991	55.81	0	58.623	0	99.438	0	99.438
53.0151_6.04	0	0	0	245.03	0	0	0	0	0	0	0	0	0	0	0	0
53.0151_2.19	534.66	29.577	526.23	434.56	59.099	31.847	59.099	31.847	0	494.18	25.72	30.395	0	562.23	0	562.23
53.0151_29.47	555.24	633.01	0	497.8	615.76	655.43	615.76	655.43	697.15	575.43	719.1	477.41	583.89	675.47	583.89	675.47
53.0161_9.65	0	5.8717	0	0	0	8.0906	0	8.0906	0	0	0	0	0	14.183	0	14.183
53.8472_8.76	32.579	31.221	28.166	4.872	39.797	26.794	39.797	26.794	20.854	0	114.63	55.082	270.06	94.819	270.06	94.819
53.8473_5.94	0	0	0	0	0	0	0	0	0	0	0	0	0	0	0	0
53.8474_11.15	13.235	16.654	17.503	4.214	11.885	0	11.885	0	0	26.901	31.441	21.384	23.604	0	23.604	0
53.8474_10.08	10.802	10.708	40.608	9.5178	16.004	19.401	16.004	19.401	0	0	0	18.052	0	31.578	0	31.578
53.8475_1.69	13.173	7.2294	7.6492	3.6594	8.3704	13.781	8.3704	13.781	2.8199	11.175	54.168	9.7034	64.045	8.5133	64.045	8.5133
53.8475_5.28	0	0	0	47.999	15.63	35.512	15.63	35.512	0	0	13.151	0	0	15.355	0	15.355
53.8478_11.82	0	0	5.7165	0	0	0	0	0	0	0	4.4545	0	18.202	7.1842	18.202	7.1842
53.8479_6.11	24.138	17.096	27.692	0	9.9037	33.981	9.9037	33.981	10.106	5.9739	17.793	0	0	13.176	0	13.176
53.8481_5.34	0	0	8.0147	11.474	7.7839	10.395	7.7839	10.395	60.318	22.123	5.4466	12.079	0	6.7394	0	6.7394
53.8483_2.01	0	3.1214	7.7352	4.0234	20.04	25.662	20.04	25.662	3.8142	28.456	4.5783	0	0	3.7734	0	3.7734
53.8486_10.57	12.735	5.4878	0	17.43	13.019	29.975	13.019	29.975	10.6	0	19.279	3.9887	0	0	0	0
53.8486_8.32	0	0	2.953	6.0909	0	0	0	0	14.554	8.6429	0	0	0	0	0	0
53.8487_1.51	3.2073	0	3.8631	2.3247	0	2.6834	0	2.6834	12.423	2.8259	0	2.0731	0	10.02	0	10.02
53.8489_12.02	6.6349	6.8157	0	0	11.416	0	11.416	0	11.499	10.064	0	11.275	0	0	0	0
53.8495_11.50	0	0	0	0	0	7.6061	0	7.6061	4.7716	0	0	0	0	6.2005	0	6.2005
54.0076_5.76	0	0	0	0	0	0	0	0	0	0	0	0	0	0	0	0
54.0089_14.85	0	0	0	0	0	0	0	0	0	0	0	0	0	0	0	0
54.0092_18.67	0	0	0	0	0	5.0658	0	5.0658	0	0	0	0	0	0	0	0
54.0093_17.86	57.896	0	116.8	0	0	36.335	0	36.335	53.206	214.55	17.204	122.24	47.305	0	47.305	0
54.0093_13.88	0	0	0	0	0	0	0	0	0	0	0	0	0	0	0	0
54.0094_16.92	375.97	0	312.84	0	0	0	0	0	0	313.78	0	638.9	0	0	0	0
54.0098_1.03	423.51	435.9	0	0	0	0	0	0	0	0	0	462	0	0	0	0
54.0098_17.98	87.367	58.49	33.455	0	45.677	0	45.677	0	0	5.4526	7.2707	28.418	94.937	112.44	94.937	112.44
54.0099_7.15	0	0	0	0	0	0	0	0	0	0	0	0	0	0	0	0
54.0100_28.20	0	0	16037	0	0	0	0	0	0	0	0	0	0	0	0	0
54.0100_15.87	0	0	0	0	0	0	0	0	0	0	0	0	0	0	0	0
54.0101_14.98	0	0	0	0	0	0	0	0	0	0	0	0	0	0	0	0
54.0103_9.36	0	0	0	0	0	0	0	0	0	0	0	0	0	0	0	0
54.0104_16.90	0	443.53	0	513.89	461.08	0	461.08	0	625.3	0	318.42	0	206.66	0	206.66	0
54.0104_13.81	0	0	0	0	0	5132.8	0	5132.8	5652.3	0	0	0	0	0	0	0
54.0105_17.63	0	86.563	0	214.88	170.45	0	170.45	0	0	0	0	0	0	0	0	0
54.0105_1.00	0	0	420.2	383.57	379.13	482.51	379.13	482.51	455.12	456.39	399.19	0	0	435.32	0	435.32
54.0106_14.43	0	0	0	0	0	0	0	0	0	0	0	0	0	0	0	0
54.0106_15.59	0	0	0	0	0	0	0	0	0	0	0	0	2946.7	0	2946.7	0
54.0106_7.04	44258	0	43424	41432	43556	0	43556	0	0	0	0	0	57859	0	57859	0
54.0107_18.38	0	0	21.467	40.235	10.816	45.18	10.816	45.18	0	0	0	0	0	0	0	0
54.0107_15.06	0	0	0	0	0	0	0	0	0	4772.3	2556.6	0	0	0	0	0
54.0107_28.19	14518	16655	0	14026	16139	16667	16139	16667	17992	15237	18134	13680	15436	17375	15436	17375
54.0109_6.16	0	0	0	0	0	0	0	0	0	0	0	0	0	0	0	0
54.0110_10.69	0	0	0	0	0	45869	0	45869	0	0	0	0	0	0	0	0
54.0110_9.68	0	0	0	0	0	0	0	0	0	0	0	0	0	0	0	0
54.0111_17.50	0	0	0	0	0	350.65	0	350.65	0	0	0	0	0	406.06	0	406.06
54.0112_16.63	0	0	0	0	0	0	0	0	0	0	0	0	0	0	0	0
54.0112_18.97	0	0	0	0	6.9636	0	6.9636	0	0	0	37.106	0	0	0	0	0
54.0112_7.73	0	0	0	0	0	0	0	0	0	0	0	0	0	0	0	0
54.0112_14.46	5481.4	5669.3	5546.1	0	4779.6	0	4779.6	0	0	0	0	4629.3	0	4182.4	0	4182.4
54.0112_7.09	0	0	0	0	0	0	0	0	46264	43789	50179	42923	0	0	0	0
54.0114_13.83	0	0	0	4530.5	0	0	0	0	0	0	0	0	0	0	0	0
54.0115_28.06	0	0	0	0	0	0	0	0	0	0	0	0	0	0	0	0
54.0115_18.16	0	0	0	0	0	13.744	0	13.744	0	0	0	0	0	0	0	0
54.0118_18.96	0	16.336	0	5.6871	0	8.3191	0	8.3191	0	0	12.632	0	0	0	0	0
54.0118_6.57	0	44570	0	0	0	0	0	0	0	0	0	0	0	48056	0	48056
54.0121_5.57	0	0	0	0	0	0	0	0	0	0	0	0	0	0	0	0
55.0092_12.11	20.801	0	0	0	0	0	0	0	34.528	0	44.276	0	19.971	0	19.971	0
55.0099_5.83	27.509	53.948	0	71.858	0	30.657	0	30.657	47.383	0	54.78	0	0	0	0	0
55.0102_8.35	0	0	0	0	0	0	0	0	218.98	160.7	0	0	0	0	0	0
55.0190_2.38	0	0	0	0	0	0	0	0	0	0	0	0	0	0	0	0
55.0545_1.53	0	0	0	0	0	0	0	0	0	0	0	0	0	0	0	0
55.0550_1.51	65.432	65.801	43.408	53.766	62.74	54.565	62.74	54.565	48.993	43.905	40.095	34.303	2.472	45.488	2.472	45.488
55.0558_1.52	0	0	0	0	0	0	0	0	0	0	0	0	0	0	0	0
55.9345_5.36	0	0	0	0	35.164	0	35.164	0	0	0	226.62	0	0	0	0	0
55.9346_2.12	4.9994	4.325	0	28.132	61.921	22.039	61.921	22.039	0	8.8153	0	0	0	7.2141	0	7.2141
55.9346_28.01	0	0	0	0	371.27	0	371.27	0	0	0	0	0	0	0	0	0
55.9347_9.49	7.164	5.4165	16.867	58.891	23.639	8.2458	23.639	8.2458	0	0	29.885	194.32	100.85	6.5172	100.85	6.5172
55.9347_6.70	0	0	0	0	17.098	0	17.098	0	0	0	0	0	0	0	0	0
55.9348_6.13	11.635	36.284	43.934	36.719	5.3873	0	5.3873	0	0	84.044	24.675	0	0	13.058	0	13.058
55.9348_3.96	113.42	0	146	382.41	28.394	25.617	28.394	25.617	0	0	0	540.48	0	0	0	0
55.9348_1.00	0	0	0	0	0	0	0	0	0	0	0	12.818	37.191	0	37.191	0
55.9348_28.73	248.56	0	358.66	0	0	0	0	0	0	0	0	0	0	0	0	0
55.9348_29.96	0	0	0	0	162.18	116.9	162.18	116.9	37.627	183.1	0	223.2	228.58	0	228.58	0
55.9350_7.40	7.9268	30.489	0	100.63	19.908	0	19.908	0	0	0	0	420.91	0	0	0	0
55.9351_10.78	4.3143	0	7.7673	46.693	5.8586	0	5.8586	0	0	0	2.0841	0	13.316	14.493	13.316	14.493
55.9351_3.10	0	63.052	0	0	0	24.665	0	24.665	59.219	0	309.88	0	894.74	161.82	894.74	161.82
55.9352_27.91	170.78	234.3	138.06	0	0	307.49	0	307.49	419.62	329.09	452	542.03	392.71	423.44	392.71	423.44
55.9355_5.34	0	0	7.866	37.773	5.1312	67.791	5.1312	67.791	38.471	0	0	0	0	17.145	0	17.145
55.9357_11.17	0	0	0	0	1.8746	2.5559	1.8746	2.5559	4.233	5.0036	4.1506	0	0	0	0	0
55.9357_29.70	0	255.26	0	296.37	0	0	0	0	0	0	0	0	0	0	0	0
55.9357_28.47	0	0	0	0	0	0	0	0	0	0	0	0	0	0	0	0
55.9357_2.03	2.66	0	28.32	0	0	0	0	0	2.579	0	0	0	0	0	0	0
55.9359_8.81	0	6.7126	4.741	0	0	5.267	0	5.267	2.1531	0	8.0803	0	0	0	0	0
55.9362_27.79	0	0	0	526.4	0	0	0	0	0	0	0	0	0	0	0	0
56.0495_1.53	8.9121	0	0	0	11.364	0	11.364	0	0	0	0	0	0	0	0	0
56.0501_1.84	119.6	0	7.1972	8.5493	104.24	124.21	104.24	124.21	93.911	123.68	125.25	110.02	0	103.25	0	103.25
56.0506_14.30	0	0	7.3813	0	6.9171	0	6.9171	0	0	0	0	0	0	0	0	0
56.0510_1.83	7.8985	127.13	104.1	106.75	0	5.0969	0	5.0969	2.7469	4.4032	0	1.9135	19.391	6.9292	19.391	6.9292
56.0513_15.01	0	0	0	0	0	0	0	0	0	0	0	0	0	0	0	0
56.0520_14.56	0	0	0	0	0	0	0	0	8.6072	0	0	0	0	0	0	0
56.9424_5.37	0	0	0	0	0	5.3966	0	5.3966	0	7.5934	27.569	0	0	0	0	0
56.9424_27.80	0	0	18.069	0	0	0	0	0	0	27.75	0	0	54.507	13.922	54.507	13.922
56.9425_2.16	0	0	0	2.467	0	0	0	0	5.4272	2.8857	44.962	28.84	0	3.4596	0	3.4596
56.9426_3.97	0	0	109.48	0	23.255	0	23.255	0	0	74.753	136.27	0	268.66	0	268.66	0
56.9426_1.00	0	0	0	0	0	0	0	0	0	0	0	11.704	16.716	0	16.716	0
56.9433_9.24	0	0	0	0	0.9677	0	0.9677	0	0	0	0	14.764	0	0	0	0
56.9434_7.01	0	0	1.5045	0	3.7095	4.7608	3.7095	4.7608	0	7.224	0	0	39.489	0	39.489	0
56.9434_3.87	24.571	93.815	0	309.87	2.8415	51.431	2.8415	51.431	27.639	0	0	428.1	0	111.41	0	111.41
56.9434_6.03	0	14.808	8.66	12.655	0	2.7323	0	2.7323	0	0	0	0	0	0	0	0
56.9434_3.29	22.425	0	0	0	31.66	4.2417	31.66	4.2417	21.554	0	197.03	0	351.28	2.8017	351.28	2.8017
56.9435_2.22	2.3284	5.3961	0	4.9686	0	0	0	0	0	3.0242	0	0	0	0	0	0
56.9436_27.83	0	0	0	439.91	6.837	0	6.837	0	0	0	0	0	0	0	0	0
56.9437_29.81	0	0	0	0	0	243.14	0	243.14	0	0	284.59	0	0	0	0	0
[truncated: 19,879 more rows]

## Sheet: metabolomics analysis (3 dESI-)
Group	control group	control group	control group	control group	control group	control group	control group	control group	3 d group	3 d group	3 d group	3 d group	3 d group	3 d group	3 d group	3 d group
[truncated: 289 more rows]

[truncated: 1 more sheets: metabolomics analysis (3 dESI+)]
